# Supplementary material for: Oviduct Transcriptomic Reveals the Regulation of mRNAs and lncRNAs Related to Goat Prolificacy in the Luteal Phase
Source: Animals (Basel). 2022 Oct 18;12(20):2823. doi: 10.3390/ani12202823 (PMC9597788; doi:10.3390/ani12202823)
Supplement: Supplementary file 1 [file animals-12-02823-s001.zip › Table S1.xlsx]

## Sheet: Sheet1
Table S1 List of the novel lncRNAs from different prediction software
CPC2	CNCI	PLEK
TCONS_00000017	TCONS_00000017	TCONS_00000017
TCONS_00000027	TCONS_00000026	TCONS_00000026
TCONS_00000031	TCONS_00000027	TCONS_00000027
TCONS_00000032	TCONS_00000028	TCONS_00000031
TCONS_00000056	TCONS_00000029	TCONS_00000032
TCONS_00000077	TCONS_00000030	TCONS_00000097
TCONS_00000078	TCONS_00000031	TCONS_00000098
TCONS_00000079	TCONS_00000032	TCONS_00000099
TCONS_00000080	TCONS_00000056	TCONS_00000100
TCONS_00000083	TCONS_00000057	TCONS_00000101
TCONS_00000098	TCONS_00000058	TCONS_00000102
TCONS_00000099	TCONS_00000077	TCONS_00000105
TCONS_00000100	TCONS_00000078	TCONS_00000107
TCONS_00000101	TCONS_00000079	TCONS_00000109
TCONS_00000102	TCONS_00000080	TCONS_00000110
TCONS_00000103	TCONS_00000083	TCONS_00000112
TCONS_00000105	TCONS_00000097	TCONS_00000113
TCONS_00000107	TCONS_00000098	TCONS_00000203
TCONS_00000109	TCONS_00000099	TCONS_00000207
TCONS_00000110	TCONS_00000100	TCONS_00000208
TCONS_00000112	TCONS_00000101	TCONS_00000237
TCONS_00000113	TCONS_00000102	TCONS_00000246
TCONS_00000117	TCONS_00000103	TCONS_00000275
TCONS_00000118	TCONS_00000105	TCONS_00000296
TCONS_00000119	TCONS_00000107	TCONS_00000297
TCONS_00000120	TCONS_00000109	TCONS_00000366
TCONS_00000195	TCONS_00000110	TCONS_00000373
TCONS_00000203	TCONS_00000112	TCONS_00000379
TCONS_00000205	TCONS_00000113	TCONS_00000386
TCONS_00000206	TCONS_00000117	TCONS_00000387
TCONS_00000207	TCONS_00000118	TCONS_00000392
TCONS_00000208	TCONS_00000119	TCONS_00000400
TCONS_00000237	TCONS_00000120	TCONS_00000421
TCONS_00000246	TCONS_00000195	TCONS_00000536
TCONS_00000275	TCONS_00000203	TCONS_00000537
TCONS_00000296	TCONS_00000205	TCONS_00000565
TCONS_00000297	TCONS_00000206	TCONS_00000643
TCONS_00000373	TCONS_00000207	TCONS_00000736
TCONS_00000379	TCONS_00000208	TCONS_00000753
TCONS_00000386	TCONS_00000237	TCONS_00000757
TCONS_00000387	TCONS_00000246	TCONS_00000777
TCONS_00000392	TCONS_00000275	TCONS_00000795
TCONS_00000400	TCONS_00000296	TCONS_00000825
TCONS_00000421	TCONS_00000297	TCONS_00000833
TCONS_00000536	TCONS_00000366	TCONS_00000834
TCONS_00000537	TCONS_00000367	TCONS_00000841
TCONS_00000559	TCONS_00000373	TCONS_00000845
TCONS_00000560	TCONS_00000379	TCONS_00000847
TCONS_00000561	TCONS_00000386	TCONS_00000850
TCONS_00000564	TCONS_00000387	TCONS_00000858
TCONS_00000642	TCONS_00000392	TCONS_00000889
TCONS_00000643	TCONS_00000400	TCONS_00000890
TCONS_00000689	TCONS_00000421	TCONS_00000891
TCONS_00000690	TCONS_00000536	TCONS_00000892
TCONS_00000736	TCONS_00000537	TCONS_00000893
TCONS_00000753	TCONS_00000559	TCONS_00000900
TCONS_00000757	TCONS_00000560	TCONS_00000971
TCONS_00000758	TCONS_00000561	TCONS_00000973
TCONS_00000777	TCONS_00000564	TCONS_00000974
TCONS_00000795	TCONS_00000565	TCONS_00001015
TCONS_00000825	TCONS_00000641	TCONS_00001037
TCONS_00000833	TCONS_00000642	TCONS_00001038
TCONS_00000834	TCONS_00000643	TCONS_00001180
TCONS_00000841	TCONS_00000689	TCONS_00001195
TCONS_00000845	TCONS_00000690	TCONS_00001196
TCONS_00000846	TCONS_00000736	TCONS_00001197
TCONS_00000847	TCONS_00000753	TCONS_00001198
TCONS_00000850	TCONS_00000757	TCONS_00001200
TCONS_00000858	TCONS_00000758	TCONS_00001272
TCONS_00000889	TCONS_00000777	TCONS_00001276
TCONS_00000890	TCONS_00000825	TCONS_00001292
TCONS_00000891	TCONS_00000833	TCONS_00001293
TCONS_00000892	TCONS_00000834	TCONS_00001295
TCONS_00000893	TCONS_00000841	TCONS_00001296
TCONS_00000900	TCONS_00000845	TCONS_00001320
TCONS_00000971	TCONS_00000846	TCONS_00001376
TCONS_00000973	TCONS_00000847	TCONS_00001377
TCONS_00000974	TCONS_00000850	TCONS_00001378
TCONS_00001015	TCONS_00000858	TCONS_00001379
TCONS_00001031	TCONS_00000889	TCONS_00001387
TCONS_00001032	TCONS_00000890	TCONS_00001392
TCONS_00001033	TCONS_00000891	TCONS_00001417
TCONS_00001034	TCONS_00000892	TCONS_00001457
TCONS_00001035	TCONS_00000893	TCONS_00001468
TCONS_00001036	TCONS_00000900	TCONS_00001469
TCONS_00001037	TCONS_00000971	TCONS_00001479
TCONS_00001038	TCONS_00000973	TCONS_00001483
TCONS_00001108	TCONS_00000974	TCONS_00001557
TCONS_00001109	TCONS_00001015	TCONS_00001581
TCONS_00001180	TCONS_00001031	TCONS_00001584
TCONS_00001195	TCONS_00001032	TCONS_00001585
TCONS_00001196	TCONS_00001033	TCONS_00001586
TCONS_00001197	TCONS_00001034	TCONS_00001598
TCONS_00001198	TCONS_00001035	TCONS_00001603
TCONS_00001200	TCONS_00001036	TCONS_00001604
TCONS_00001202	TCONS_00001037	TCONS_00001605
TCONS_00001269	TCONS_00001038	TCONS_00001607
TCONS_00001272	TCONS_00001108	TCONS_00001617
TCONS_00001276	TCONS_00001109	TCONS_00001648
TCONS_00001291	TCONS_00001180	TCONS_00001706
TCONS_00001292	TCONS_00001195	TCONS_00001813
TCONS_00001293	TCONS_00001196	TCONS_00001814
TCONS_00001295	TCONS_00001197	TCONS_00001815
TCONS_00001296	TCONS_00001198	TCONS_00001816
TCONS_00001318	TCONS_00001200	TCONS_00001817
TCONS_00001319	TCONS_00001202	TCONS_00001818
TCONS_00001320	TCONS_00001269	TCONS_00001822
TCONS_00001376	TCONS_00001272	TCONS_00001824
TCONS_00001377	TCONS_00001276	TCONS_00001825
TCONS_00001387	TCONS_00001291	TCONS_00001826
TCONS_00001392	TCONS_00001292	TCONS_00002013
TCONS_00001417	TCONS_00001293	TCONS_00002014
TCONS_00001457	TCONS_00001295	TCONS_00002018
TCONS_00001468	TCONS_00001296	TCONS_00002035
TCONS_00001469	TCONS_00001318	TCONS_00002088
TCONS_00001479	TCONS_00001319	TCONS_00002100
TCONS_00001480	TCONS_00001320	TCONS_00002106
TCONS_00001483	TCONS_00001376	TCONS_00002117
TCONS_00001581	TCONS_00001377	TCONS_00002118
TCONS_00001584	TCONS_00001378	TCONS_00002119
TCONS_00001585	TCONS_00001379	TCONS_00002120
TCONS_00001586	TCONS_00001387	TCONS_00002121
TCONS_00001598	TCONS_00001392	TCONS_00002124
TCONS_00001605	TCONS_00001417	TCONS_00002125
TCONS_00001607	TCONS_00001457	TCONS_00002126
TCONS_00001617	TCONS_00001468	TCONS_00002147
TCONS_00001648	TCONS_00001469	TCONS_00002149
TCONS_00001657	TCONS_00001479	TCONS_00002150
TCONS_00001706	TCONS_00001480	TCONS_00002213
TCONS_00001736	TCONS_00001483	TCONS_00002257
TCONS_00001737	TCONS_00001557	TCONS_00002258
TCONS_00001813	TCONS_00001581	TCONS_00002273
TCONS_00001814	TCONS_00001584	TCONS_00002362
TCONS_00001815	TCONS_00001585	TCONS_00002374
TCONS_00001816	TCONS_00001586	TCONS_00002397
TCONS_00001817	TCONS_00001598	TCONS_00002411
TCONS_00001818	TCONS_00001603	TCONS_00002455
TCONS_00001822	TCONS_00001604	TCONS_00002456
TCONS_00001824	TCONS_00001605	TCONS_00002457
TCONS_00001825	TCONS_00001606	TCONS_00002458
TCONS_00001826	TCONS_00001607	TCONS_00002459
TCONS_00002011	TCONS_00001648	TCONS_00002460
TCONS_00002013	TCONS_00001657	TCONS_00002461
TCONS_00002014	TCONS_00001706	TCONS_00002462
TCONS_00002018	TCONS_00001736	TCONS_00002477
TCONS_00002035	TCONS_00001737	TCONS_00002478
TCONS_00002088	TCONS_00001813	TCONS_00002504
TCONS_00002100	TCONS_00001814	TCONS_00002505
TCONS_00002106	TCONS_00001815	TCONS_00002531
TCONS_00002117	TCONS_00001816	TCONS_00002532
TCONS_00002118	TCONS_00001817	TCONS_00002578
TCONS_00002119	TCONS_00001822	TCONS_00002644
TCONS_00002120	TCONS_00001824	TCONS_00002663
TCONS_00002121	TCONS_00001825	TCONS_00002664
TCONS_00002124	TCONS_00001826	TCONS_00002665
TCONS_00002125	TCONS_00002010	TCONS_00002686
TCONS_00002126	TCONS_00002011	TCONS_00002708
TCONS_00002137	TCONS_00002013	TCONS_00002710
TCONS_00002138	TCONS_00002014	TCONS_00002711
TCONS_00002147	TCONS_00002018	TCONS_00002712
TCONS_00002149	TCONS_00002035	TCONS_00002718
TCONS_00002150	TCONS_00002088	TCONS_00002719
TCONS_00002213	TCONS_00002100	TCONS_00002720
TCONS_00002257	TCONS_00002106	TCONS_00002721
TCONS_00002258	TCONS_00002117	TCONS_00002740
TCONS_00002273	TCONS_00002118	TCONS_00002741
TCONS_00002362	TCONS_00002119	TCONS_00002753
TCONS_00002374	TCONS_00002120	TCONS_00002755
TCONS_00002397	TCONS_00002121	TCONS_00002756
TCONS_00002411	TCONS_00002124	TCONS_00002782
TCONS_00002452	TCONS_00002125	TCONS_00002785
TCONS_00002453	TCONS_00002126	TCONS_00002795
TCONS_00002454	TCONS_00002137	TCONS_00002800
TCONS_00002455	TCONS_00002138	TCONS_00002801
TCONS_00002456	TCONS_00002147	TCONS_00002802
TCONS_00002457	TCONS_00002149	TCONS_00002814
TCONS_00002458	TCONS_00002150	TCONS_00002815
TCONS_00002459	TCONS_00002213	TCONS_00002816
TCONS_00002460	TCONS_00002257	TCONS_00002817
TCONS_00002461	TCONS_00002258	TCONS_00002818
TCONS_00002462	TCONS_00002273	TCONS_00002862
TCONS_00002474	TCONS_00002362	TCONS_00002863
TCONS_00002475	TCONS_00002374	TCONS_00002864
TCONS_00002476	TCONS_00002378	TCONS_00002865
TCONS_00002477	TCONS_00002379	TCONS_00002866
TCONS_00002479	TCONS_00002380	TCONS_00002870
TCONS_00002516	TCONS_00002381	TCONS_00002873
TCONS_00002517	TCONS_00002382	TCONS_00002877
TCONS_00002518	TCONS_00002383	TCONS_00002880
TCONS_00002519	TCONS_00002397	TCONS_00002937
TCONS_00002520	TCONS_00002411	TCONS_00002938
TCONS_00002521	TCONS_00002452	TCONS_00002973
TCONS_00002522	TCONS_00002453	TCONS_00002974
TCONS_00002523	TCONS_00002455	TCONS_00003001
TCONS_00002524	TCONS_00002456	TCONS_00003002
TCONS_00002525	TCONS_00002457	TCONS_00003012
TCONS_00002526	TCONS_00002458	TCONS_00003018
TCONS_00002527	TCONS_00002459	TCONS_00003019
TCONS_00002528	TCONS_00002460	TCONS_00003020
TCONS_00002529	TCONS_00002461	TCONS_00003021
TCONS_00002530	TCONS_00002462	TCONS_00003032
TCONS_00002532	TCONS_00002474	TCONS_00003033
TCONS_00002533	TCONS_00002475	TCONS_00003034
TCONS_00002534	TCONS_00002476	TCONS_00003039
TCONS_00002535	TCONS_00002477	TCONS_00003040
TCONS_00002578	TCONS_00002478	TCONS_00003064
TCONS_00002663	TCONS_00002479	TCONS_00003083
TCONS_00002664	TCONS_00002504	TCONS_00003104
TCONS_00002665	TCONS_00002505	TCONS_00003105
TCONS_00002686	TCONS_00002516	TCONS_00003106
TCONS_00002708	TCONS_00002517	TCONS_00003107
TCONS_00002709	TCONS_00002518	TCONS_00003108
TCONS_00002710	TCONS_00002519	TCONS_00003128
TCONS_00002711	TCONS_00002520	TCONS_00003144
TCONS_00002712	TCONS_00002521	TCONS_00003149
TCONS_00002718	TCONS_00002522	TCONS_00003150
TCONS_00002719	TCONS_00002523	TCONS_00003151
TCONS_00002720	TCONS_00002524	TCONS_00003152
TCONS_00002721	TCONS_00002525	TCONS_00003153
TCONS_00002725	TCONS_00002526	TCONS_00003196
TCONS_00002726	TCONS_00002527	TCONS_00003198
TCONS_00002740	TCONS_00002528	TCONS_00003199
TCONS_00002741	TCONS_00002529	TCONS_00003200
TCONS_00002755	TCONS_00002530	TCONS_00003201
TCONS_00002756	TCONS_00002531	TCONS_00003202
TCONS_00002771	TCONS_00002532	TCONS_00003203
TCONS_00002777	TCONS_00002534	TCONS_00003205
TCONS_00002782	TCONS_00002535	TCONS_00003206
TCONS_00002785	TCONS_00002578	TCONS_00003207
TCONS_00002789	TCONS_00002644	TCONS_00003216
TCONS_00002790	TCONS_00002663	TCONS_00003219
TCONS_00002795	TCONS_00002664	TCONS_00003224
TCONS_00002800	TCONS_00002665	TCONS_00003225
TCONS_00002802	TCONS_00002686	TCONS_00003226
TCONS_00002814	TCONS_00002708	TCONS_00003228
TCONS_00002815	TCONS_00002709	TCONS_00003229
TCONS_00002816	TCONS_00002710	TCONS_00003239
TCONS_00002817	TCONS_00002711	TCONS_00003246
TCONS_00002818	TCONS_00002712	TCONS_00003250
TCONS_00002832	TCONS_00002718	TCONS_00003251
TCONS_00002833	TCONS_00002720	TCONS_00003290
TCONS_00002862	TCONS_00002721	TCONS_00003291
TCONS_00002863	TCONS_00002725	TCONS_00003292
TCONS_00002864	TCONS_00002726	TCONS_00003293
TCONS_00002865	TCONS_00002727	TCONS_00003294
TCONS_00002866	TCONS_00002728	TCONS_00003295
TCONS_00002877	TCONS_00002740	TCONS_00003305
TCONS_00002880	TCONS_00002741	TCONS_00003309
TCONS_00002937	TCONS_00002753	TCONS_00003310
TCONS_00002938	TCONS_00002755	TCONS_00003365
TCONS_00002953	TCONS_00002756	TCONS_00003388
TCONS_00002973	TCONS_00002771	TCONS_00003390
TCONS_00002974	TCONS_00002772	TCONS_00003393
TCONS_00003012	TCONS_00002773	TCONS_00003396
TCONS_00003015	TCONS_00002774	TCONS_00003441
TCONS_00003016	TCONS_00002775	TCONS_00003443
TCONS_00003020	TCONS_00002776	TCONS_00003445
TCONS_00003021	TCONS_00002777	TCONS_00003446
TCONS_00003032	TCONS_00002778	TCONS_00003448
TCONS_00003034	TCONS_00002779	TCONS_00003466
TCONS_00003039	TCONS_00002782	TCONS_00003467
TCONS_00003040	TCONS_00002785	TCONS_00003468
TCONS_00003064	TCONS_00002789	TCONS_00003475
TCONS_00003083	TCONS_00002790	TCONS_00003478
TCONS_00003104	TCONS_00002795	TCONS_00003479
TCONS_00003105	TCONS_00002802	TCONS_00003489
TCONS_00003107	TCONS_00002814	TCONS_00003498
TCONS_00003108	TCONS_00002815	TCONS_00003520
TCONS_00003134	TCONS_00002816	TCONS_00003522
TCONS_00003140	TCONS_00002817	TCONS_00003523
TCONS_00003141	TCONS_00002818	TCONS_00003524
TCONS_00003142	TCONS_00002832	TCONS_00003528
TCONS_00003150	TCONS_00002833	TCONS_00003532
TCONS_00003151	TCONS_00002862	TCONS_00003533
TCONS_00003152	TCONS_00002863	TCONS_00003534
TCONS_00003153	TCONS_00002864	TCONS_00003535
TCONS_00003196	TCONS_00002865	TCONS_00003536
TCONS_00003198	TCONS_00002866	TCONS_00003537
TCONS_00003199	TCONS_00002870	TCONS_00003569
TCONS_00003200	TCONS_00002872	TCONS_00003571
TCONS_00003201	TCONS_00002873	TCONS_00003594
TCONS_00003202	TCONS_00002877	TCONS_00003596
TCONS_00003203	TCONS_00002880	TCONS_00003599
TCONS_00003205	TCONS_00002937	TCONS_00003632
TCONS_00003206	TCONS_00002938	TCONS_00003663
TCONS_00003218	TCONS_00002947	TCONS_00003664
TCONS_00003219	TCONS_00002953	TCONS_00003696
TCONS_00003224	TCONS_00002973	TCONS_00003712
TCONS_00003225	TCONS_00002974	TCONS_00003727
TCONS_00003226	TCONS_00003001	TCONS_00003736
TCONS_00003227	TCONS_00003012	TCONS_00003741
TCONS_00003228	TCONS_00003015	TCONS_00003743
TCONS_00003229	TCONS_00003016	TCONS_00003754
TCONS_00003230	TCONS_00003018	TCONS_00003765
TCONS_00003237	TCONS_00003019	TCONS_00003796
TCONS_00003238	TCONS_00003020	TCONS_00003807
TCONS_00003239	TCONS_00003021	TCONS_00003816
TCONS_00003243	TCONS_00003034	TCONS_00003837
TCONS_00003244	TCONS_00003039	TCONS_00003848
TCONS_00003245	TCONS_00003040	TCONS_00003954
TCONS_00003246	TCONS_00003064	TCONS_00003973
TCONS_00003250	TCONS_00003082	TCONS_00003975
TCONS_00003251	TCONS_00003083	TCONS_00003976
TCONS_00003290	TCONS_00003104	TCONS_00003991
TCONS_00003291	TCONS_00003105	TCONS_00003993
TCONS_00003292	TCONS_00003106	TCONS_00003995
TCONS_00003293	TCONS_00003107	TCONS_00003996
TCONS_00003294	TCONS_00003108	TCONS_00004033
TCONS_00003295	TCONS_00003126	TCONS_00004034
TCONS_00003297	TCONS_00003127	TCONS_00004068
TCONS_00003298	TCONS_00003128	TCONS_00004069
TCONS_00003299	TCONS_00003134	TCONS_00004070
TCONS_00003300	TCONS_00003140	TCONS_00004071
TCONS_00003305	TCONS_00003141	TCONS_00004082
TCONS_00003309	TCONS_00003142	TCONS_00004087
TCONS_00003310	TCONS_00003144	TCONS_00004088
TCONS_00003388	TCONS_00003149	TCONS_00004089
TCONS_00003390	TCONS_00003150	TCONS_00004090
TCONS_00003393	TCONS_00003151	TCONS_00004091
TCONS_00003396	TCONS_00003152	TCONS_00004092
TCONS_00003437	TCONS_00003153	TCONS_00004093
TCONS_00003438	TCONS_00003160	TCONS_00004094
TCONS_00003439	TCONS_00003161	TCONS_00004095
TCONS_00003440	TCONS_00003162	TCONS_00004096
TCONS_00003441	TCONS_00003163	TCONS_00004097
TCONS_00003443	TCONS_00003196	TCONS_00004098
TCONS_00003445	TCONS_00003198	TCONS_00004099
TCONS_00003446	TCONS_00003199	TCONS_00004100
TCONS_00003448	TCONS_00003200	TCONS_00004101
TCONS_00003468	TCONS_00003201	TCONS_00004103
TCONS_00003475	TCONS_00003202	TCONS_00004104
TCONS_00003478	TCONS_00003203	TCONS_00004116
TCONS_00003479	TCONS_00003205	TCONS_00004117
TCONS_00003489	TCONS_00003206	TCONS_00004118
TCONS_00003498	TCONS_00003207	TCONS_00004119
TCONS_00003520	TCONS_00003216	TCONS_00004120
TCONS_00003522	TCONS_00003218	TCONS_00004165
TCONS_00003523	TCONS_00003219	TCONS_00004168
TCONS_00003524	TCONS_00003224	TCONS_00004170
TCONS_00003528	TCONS_00003225	TCONS_00004200
TCONS_00003531	TCONS_00003226	TCONS_00004201
TCONS_00003532	TCONS_00003227	TCONS_00004206
TCONS_00003533	TCONS_00003228	TCONS_00004240
TCONS_00003534	TCONS_00003229	TCONS_00004245
TCONS_00003535	TCONS_00003230	TCONS_00004309
TCONS_00003536	TCONS_00003233	TCONS_00004332
TCONS_00003537	TCONS_00003234	TCONS_00004387
TCONS_00003571	TCONS_00003235	TCONS_00004388
TCONS_00003594	TCONS_00003236	TCONS_00004422
TCONS_00003596	TCONS_00003237	TCONS_00004434
TCONS_00003599	TCONS_00003238	TCONS_00004453
TCONS_00003632	TCONS_00003239	TCONS_00004483
TCONS_00003664	TCONS_00003243	TCONS_00004532
TCONS_00003679	TCONS_00003244	TCONS_00004596
TCONS_00003696	TCONS_00003245	TCONS_00004610
TCONS_00003712	TCONS_00003246	TCONS_00004611
TCONS_00003727	TCONS_00003250	TCONS_00004612
TCONS_00003736	TCONS_00003251	TCONS_00004638
TCONS_00003741	TCONS_00003290	TCONS_00004684
TCONS_00003743	TCONS_00003291	TCONS_00004687
TCONS_00003754	TCONS_00003292	TCONS_00004688
TCONS_00003765	TCONS_00003293	TCONS_00004689
TCONS_00003796	TCONS_00003294	TCONS_00004735
TCONS_00003805	TCONS_00003295	TCONS_00004740
TCONS_00003807	TCONS_00003297	TCONS_00004756
TCONS_00003816	TCONS_00003298	TCONS_00004782
TCONS_00003848	TCONS_00003299	TCONS_00004883
TCONS_00003954	TCONS_00003300	TCONS_00004884
TCONS_00003955	TCONS_00003305	TCONS_00004903
TCONS_00003956	TCONS_00003309	TCONS_00004904
TCONS_00003973	TCONS_00003310	TCONS_00004934
TCONS_00003974	TCONS_00003365	TCONS_00004936
TCONS_00003975	TCONS_00003388	TCONS_00004950
TCONS_00003976	TCONS_00003390	TCONS_00005073
TCONS_00003991	TCONS_00003393	TCONS_00005077
TCONS_00003992	TCONS_00003396	TCONS_00005174
TCONS_00003993	TCONS_00003437	TCONS_00005188
TCONS_00003994	TCONS_00003438	TCONS_00005205
TCONS_00003995	TCONS_00003439	TCONS_00005222
TCONS_00003996	TCONS_00003440	TCONS_00005223
TCONS_00004068	TCONS_00003441	TCONS_00005224
TCONS_00004070	TCONS_00003443	TCONS_00005261
TCONS_00004071	TCONS_00003445	TCONS_00005267
TCONS_00004082	TCONS_00003446	TCONS_00005325
TCONS_00004098	TCONS_00003448	TCONS_00005332
TCONS_00004100	TCONS_00003466	TCONS_00005346
TCONS_00004101	TCONS_00003467	TCONS_00005347
TCONS_00004103	TCONS_00003468	TCONS_00005369
TCONS_00004123	TCONS_00003475	TCONS_00005417
TCONS_00004125	TCONS_00003478	TCONS_00005463
TCONS_00004126	TCONS_00003479	TCONS_00005464
TCONS_00004165	TCONS_00003489	TCONS_00005465
TCONS_00004166	TCONS_00003498	TCONS_00005466
TCONS_00004168	TCONS_00003520	TCONS_00005480
TCONS_00004169	TCONS_00003522	TCONS_00005481
TCONS_00004170	TCONS_00003523	TCONS_00005505
TCONS_00004185	TCONS_00003524	TCONS_00005560
TCONS_00004186	TCONS_00003528	TCONS_00005683
TCONS_00004187	TCONS_00003531	TCONS_00005685
TCONS_00004188	TCONS_00003532	TCONS_00005719
TCONS_00004189	TCONS_00003533	TCONS_00005790
TCONS_00004200	TCONS_00003534	TCONS_00005847
TCONS_00004201	TCONS_00003535	TCONS_00005849
TCONS_00004206	TCONS_00003536	TCONS_00005851
TCONS_00004232	TCONS_00003537	TCONS_00005852
TCONS_00004240	TCONS_00003569	TCONS_00005855
TCONS_00004245	TCONS_00003571	TCONS_00005860
TCONS_00004309	TCONS_00003594	TCONS_00005905
TCONS_00004312	TCONS_00003596	TCONS_00005906
TCONS_00004313	TCONS_00003599	TCONS_00005907
TCONS_00004314	TCONS_00003607	TCONS_00005909
TCONS_00004325	TCONS_00003632	TCONS_00005911
TCONS_00004327	TCONS_00003663	TCONS_00005912
TCONS_00004328	TCONS_00003664	TCONS_00005913
TCONS_00004329	TCONS_00003679	TCONS_00005929
TCONS_00004330	TCONS_00003696	TCONS_00005937
TCONS_00004331	TCONS_00003712	TCONS_00005939
TCONS_00004332	TCONS_00003717	TCONS_00005940
TCONS_00004387	TCONS_00003718	TCONS_00005978
TCONS_00004389	TCONS_00003719	TCONS_00005979
TCONS_00004422	TCONS_00003720	TCONS_00006039
TCONS_00004434	TCONS_00003721	TCONS_00006063
TCONS_00004453	TCONS_00003727	TCONS_00006097
TCONS_00004482	TCONS_00003736	TCONS_00006153
TCONS_00004483	TCONS_00003741	TCONS_00006157
TCONS_00004532	TCONS_00003743	TCONS_00006187
TCONS_00004596	TCONS_00003754	TCONS_00006241
TCONS_00004597	TCONS_00003765	TCONS_00006249
TCONS_00004610	TCONS_00003796	TCONS_00006258
TCONS_00004611	TCONS_00003805	TCONS_00006268
TCONS_00004612	TCONS_00003806	TCONS_00006325
TCONS_00004638	TCONS_00003807	TCONS_00006340
TCONS_00004681	TCONS_00003816	TCONS_00006341
TCONS_00004683	TCONS_00003848	TCONS_00006343
TCONS_00004684	TCONS_00003954	TCONS_00006386
TCONS_00004687	TCONS_00003955	TCONS_00006413
TCONS_00004688	TCONS_00003956	TCONS_00006417
TCONS_00004689	TCONS_00003973	TCONS_00006480
TCONS_00004735	TCONS_00003974	TCONS_00006481
TCONS_00004740	TCONS_00003975	TCONS_00006483
TCONS_00004746	TCONS_00003976	TCONS_00006484
TCONS_00004750	TCONS_00003992	TCONS_00006486
TCONS_00004751	TCONS_00003994	TCONS_00006488
TCONS_00004752	TCONS_00003995	TCONS_00006494
TCONS_00004755	TCONS_00003996	TCONS_00006498
TCONS_00004756	TCONS_00004033	TCONS_00006499
TCONS_00004776	TCONS_00004034	TCONS_00006500
TCONS_00004777	TCONS_00004068	TCONS_00006501
TCONS_00004778	TCONS_00004069	TCONS_00006502
TCONS_00004779	TCONS_00004070	TCONS_00006503
TCONS_00004782	TCONS_00004071	TCONS_00006517
TCONS_00004883	TCONS_00004082	TCONS_00006520
TCONS_00004884	TCONS_00004087	TCONS_00006522
TCONS_00004903	TCONS_00004088	TCONS_00006552
TCONS_00004904	TCONS_00004089	TCONS_00006590
TCONS_00004905	TCONS_00004090	TCONS_00006591
TCONS_00004907	TCONS_00004091	TCONS_00006598
TCONS_00004913	TCONS_00004092	TCONS_00006687
TCONS_00004915	TCONS_00004093	TCONS_00006699
TCONS_00004930	TCONS_00004094	TCONS_00006700
TCONS_00004934	TCONS_00004095	TCONS_00006705
TCONS_00004936	TCONS_00004096	TCONS_00006744
TCONS_00004950	TCONS_00004097	TCONS_00006753
TCONS_00005073	TCONS_00004098	TCONS_00006754
TCONS_00005077	TCONS_00004099	TCONS_00006755
TCONS_00005187	TCONS_00004100	TCONS_00006756
TCONS_00005188	TCONS_00004101	TCONS_00006757
TCONS_00005205	TCONS_00004103	TCONS_00006759
TCONS_00005222	TCONS_00004104	TCONS_00006760
TCONS_00005223	TCONS_00004116	TCONS_00006761
TCONS_00005224	TCONS_00004117	TCONS_00006762
TCONS_00005261	TCONS_00004121	TCONS_00006763
TCONS_00005267	TCONS_00004122	TCONS_00006815
TCONS_00005332	TCONS_00004165	TCONS_00006816
TCONS_00005337	TCONS_00004166	TCONS_00006844
TCONS_00005338	TCONS_00004167	TCONS_00006846
TCONS_00005339	TCONS_00004168	TCONS_00006848
TCONS_00005340	TCONS_00004169	TCONS_00006849
TCONS_00005341	TCONS_00004170	TCONS_00006850
TCONS_00005346	TCONS_00004185	TCONS_00006868
TCONS_00005347	TCONS_00004186	TCONS_00006869
TCONS_00005369	TCONS_00004187	TCONS_00006871
TCONS_00005417	TCONS_00004188	TCONS_00006883
TCONS_00005463	TCONS_00004189	TCONS_00006884
TCONS_00005464	TCONS_00004200	TCONS_00006885
TCONS_00005465	TCONS_00004201	TCONS_00006934
TCONS_00005466	TCONS_00004206	TCONS_00006936
TCONS_00005480	TCONS_00004232	TCONS_00006939
TCONS_00005481	TCONS_00004240	TCONS_00006940
TCONS_00005494	TCONS_00004245	TCONS_00006947
TCONS_00005497	TCONS_00004309	TCONS_00006980
TCONS_00005505	TCONS_00004312	TCONS_00006981
TCONS_00005524	TCONS_00004313	TCONS_00006982
TCONS_00005525	TCONS_00004314	TCONS_00006983
TCONS_00005526	TCONS_00004325	TCONS_00006984
TCONS_00005527	TCONS_00004327	TCONS_00007026
TCONS_00005528	TCONS_00004328	TCONS_00007029
TCONS_00005529	TCONS_00004329	TCONS_00007030
TCONS_00005550	TCONS_00004330	TCONS_00007058
TCONS_00005553	TCONS_00004331	TCONS_00007059
TCONS_00005554	TCONS_00004332	TCONS_00007060
TCONS_00005560	TCONS_00004387	TCONS_00007061
TCONS_00005645	TCONS_00004388	TCONS_00007062
TCONS_00005646	TCONS_00004409	TCONS_00007063
TCONS_00005681	TCONS_00004410	TCONS_00007098
TCONS_00005682	TCONS_00004422	TCONS_00007100
TCONS_00005683	TCONS_00004434	TCONS_00007118
TCONS_00005685	TCONS_00004435	TCONS_00007119
TCONS_00005719	TCONS_00004453	TCONS_00007120
TCONS_00005806	TCONS_00004482	TCONS_00007121
TCONS_00005807	TCONS_00004483	TCONS_00007123
TCONS_00005808	TCONS_00004532	TCONS_00007124
TCONS_00005809	TCONS_00004596	TCONS_00007129
TCONS_00005810	TCONS_00004597	TCONS_00007195
TCONS_00005811	TCONS_00004610	TCONS_00007196
TCONS_00005812	TCONS_00004611	TCONS_00007197
TCONS_00005813	TCONS_00004612	TCONS_00007198
TCONS_00005814	TCONS_00004638	TCONS_00007208
TCONS_00005815	TCONS_00004682	TCONS_00007237
TCONS_00005816	TCONS_00004683	TCONS_00007242
TCONS_00005817	TCONS_00004684	TCONS_00007245
TCONS_00005819	TCONS_00004687	TCONS_00007246
TCONS_00005820	TCONS_00004688	TCONS_00007252
TCONS_00005847	TCONS_00004689	TCONS_00007258
TCONS_00005849	TCONS_00004735	TCONS_00007260
TCONS_00005851	TCONS_00004740	TCONS_00007261
TCONS_00005852	TCONS_00004746	TCONS_00007262
TCONS_00005855	TCONS_00004750	TCONS_00007268
TCONS_00005856	TCONS_00004751	TCONS_00007280
TCONS_00005860	TCONS_00004752	TCONS_00007284
TCONS_00005905	TCONS_00004755	TCONS_00007285
TCONS_00005906	TCONS_00004756	TCONS_00007286
TCONS_00005907	TCONS_00004776	TCONS_00007288
TCONS_00005909	TCONS_00004777	TCONS_00007289
TCONS_00005911	TCONS_00004778	TCONS_00007290
TCONS_00005912	TCONS_00004779	TCONS_00007291
TCONS_00005913	TCONS_00004782	TCONS_00007292
TCONS_00005929	TCONS_00004883	TCONS_00007298
TCONS_00005937	TCONS_00004884	TCONS_00007299
TCONS_00005939	TCONS_00004903	TCONS_00007300
TCONS_00005940	TCONS_00004904	TCONS_00007301
TCONS_00005979	TCONS_00004905	TCONS_00007302
TCONS_00006025	TCONS_00004907	TCONS_00007303
TCONS_00006026	TCONS_00004913	TCONS_00007304
TCONS_00006039	TCONS_00004915	TCONS_00007305
TCONS_00006040	TCONS_00004930	TCONS_00007308
TCONS_00006041	TCONS_00004934	TCONS_00007309
TCONS_00006063	TCONS_00004936	TCONS_00007323
TCONS_00006080	TCONS_00004950	TCONS_00007335
TCONS_00006081	TCONS_00005073	TCONS_00007359
TCONS_00006082	TCONS_00005077	TCONS_00007371
TCONS_00006083	TCONS_00005174	TCONS_00007372
TCONS_00006084	TCONS_00005187	TCONS_00007389
TCONS_00006140	TCONS_00005188	TCONS_00007390
TCONS_00006141	TCONS_00005205	TCONS_00007391
TCONS_00006142	TCONS_00005222	TCONS_00007392
TCONS_00006153	TCONS_00005223	TCONS_00007396
TCONS_00006157	TCONS_00005224	TCONS_00007404
TCONS_00006187	TCONS_00005261	TCONS_00007405
TCONS_00006241	TCONS_00005267	TCONS_00007406
TCONS_00006249	TCONS_00005325	TCONS_00007423
TCONS_00006325	TCONS_00005332	TCONS_00007474
TCONS_00006331	TCONS_00005337	TCONS_00007475
TCONS_00006332	TCONS_00005338	TCONS_00007476
TCONS_00006333	TCONS_00005339	TCONS_00007477
TCONS_00006334	TCONS_00005340	TCONS_00007495
TCONS_00006335	TCONS_00005341	TCONS_00007502
TCONS_00006336	TCONS_00005346	TCONS_00007543
TCONS_00006337	TCONS_00005347	TCONS_00007559
TCONS_00006338	TCONS_00005417	TCONS_00007564
TCONS_00006339	TCONS_00005463	TCONS_00007565
TCONS_00006340	TCONS_00005464	TCONS_00007566
TCONS_00006341	TCONS_00005465	TCONS_00007574
TCONS_00006343	TCONS_00005466	TCONS_00007575
TCONS_00006412	TCONS_00005480	TCONS_00007576
TCONS_00006417	TCONS_00005481	TCONS_00007577
TCONS_00006463	TCONS_00005494	TCONS_00007578
TCONS_00006464	TCONS_00005497	TCONS_00007579
TCONS_00006465	TCONS_00005505	TCONS_00007580
TCONS_00006467	TCONS_00005524	TCONS_00007584
TCONS_00006480	TCONS_00005525	TCONS_00007585
TCONS_00006481	TCONS_00005526	TCONS_00007586
TCONS_00006483	TCONS_00005527	TCONS_00007587
TCONS_00006484	TCONS_00005528	TCONS_00007588
TCONS_00006486	TCONS_00005550	TCONS_00007589
TCONS_00006488	TCONS_00005553	TCONS_00007590
TCONS_00006494	TCONS_00005554	TCONS_00007591
TCONS_00006498	TCONS_00005645	TCONS_00007620
TCONS_00006499	TCONS_00005646	TCONS_00007621
TCONS_00006500	TCONS_00005681	TCONS_00007625
TCONS_00006501	TCONS_00005682	TCONS_00007640
TCONS_00006502	TCONS_00005683	TCONS_00007646
TCONS_00006503	TCONS_00005685	TCONS_00007664
TCONS_00006517	TCONS_00005719	TCONS_00007667
TCONS_00006520	TCONS_00005790	TCONS_00007668
TCONS_00006522	TCONS_00005791	TCONS_00007669
TCONS_00006527	TCONS_00005806	TCONS_00007690
TCONS_00006528	TCONS_00005807	TCONS_00007691
TCONS_00006529	TCONS_00005808	TCONS_00007692
TCONS_00006552	TCONS_00005809	TCONS_00007693
TCONS_00006589	TCONS_00005810	TCONS_00007694
TCONS_00006590	TCONS_00005811	TCONS_00007695
TCONS_00006591	TCONS_00005812	TCONS_00007696
TCONS_00006598	TCONS_00005813	TCONS_00007702
TCONS_00006705	TCONS_00005814	TCONS_00007726
TCONS_00006706	TCONS_00005815	TCONS_00007738
TCONS_00006707	TCONS_00005816	TCONS_00007740
TCONS_00006708	TCONS_00005817	TCONS_00007741
TCONS_00006744	TCONS_00005818	TCONS_00007748
TCONS_00006753	TCONS_00005819	TCONS_00007749
TCONS_00006754	TCONS_00005820	TCONS_00007772
TCONS_00006755	TCONS_00005847	TCONS_00007773
TCONS_00006756	TCONS_00005848	TCONS_00007774
TCONS_00006757	TCONS_00005849	TCONS_00007816
TCONS_00006759	TCONS_00005851	TCONS_00007833
TCONS_00006760	TCONS_00005852	TCONS_00007840
TCONS_00006761	TCONS_00005853	TCONS_00007855
TCONS_00006762	TCONS_00005855	TCONS_00007856
TCONS_00006763	TCONS_00005856	TCONS_00007892
TCONS_00006815	TCONS_00005860	TCONS_00007893
TCONS_00006816	TCONS_00005863	TCONS_00007900
TCONS_00006843	TCONS_00005905	TCONS_00007943
TCONS_00006844	TCONS_00005906	TCONS_00007958
TCONS_00006846	TCONS_00005907	TCONS_00008015
TCONS_00006848	TCONS_00005909	TCONS_00008016
TCONS_00006849	TCONS_00005911	TCONS_00008017
TCONS_00006850	TCONS_00005912	TCONS_00008026
TCONS_00006868	TCONS_00005913	TCONS_00008027
TCONS_00006871	TCONS_00005929	TCONS_00008059
TCONS_00006883	TCONS_00005930	TCONS_00008060
TCONS_00006884	TCONS_00005937	TCONS_00008071
TCONS_00006885	TCONS_00005939	TCONS_00008116
TCONS_00006935	TCONS_00005940	TCONS_00008119
TCONS_00006936	TCONS_00005978	TCONS_00008140
TCONS_00006939	TCONS_00005979	TCONS_00008164
TCONS_00006940	TCONS_00006025	TCONS_00008168
TCONS_00006947	TCONS_00006026	TCONS_00008173
TCONS_00006960	TCONS_00006039	TCONS_00008176
TCONS_00006961	TCONS_00006040	TCONS_00008186
TCONS_00006962	TCONS_00006041	TCONS_00008187
TCONS_00006980	TCONS_00006063	TCONS_00008188
TCONS_00006981	TCONS_00006080	TCONS_00008189
TCONS_00006982	TCONS_00006081	TCONS_00008192
TCONS_00006983	TCONS_00006082	TCONS_00008201
TCONS_00006984	TCONS_00006083	TCONS_00008202
TCONS_00007024	TCONS_00006084	TCONS_00008214
TCONS_00007025	TCONS_00006097	TCONS_00008284
TCONS_00007026	TCONS_00006140	TCONS_00008285
TCONS_00007029	TCONS_00006141	TCONS_00008295
TCONS_00007030	TCONS_00006142	TCONS_00008309
TCONS_00007049	TCONS_00006153	TCONS_00008335
TCONS_00007057	TCONS_00006187	TCONS_00008355
TCONS_00007058	TCONS_00006241	TCONS_00008385
TCONS_00007059	TCONS_00006249	TCONS_00008386
TCONS_00007060	TCONS_00006258	TCONS_00008387
TCONS_00007061	TCONS_00006268	TCONS_00008390
TCONS_00007062	TCONS_00006325	TCONS_00008405
TCONS_00007063	TCONS_00006331	TCONS_00008410
TCONS_00007097	TCONS_00006332	TCONS_00008411
TCONS_00007098	TCONS_00006333	TCONS_00008417
TCONS_00007099	TCONS_00006334	TCONS_00008436
TCONS_00007100	TCONS_00006335	TCONS_00008437
TCONS_00007103	TCONS_00006336	TCONS_00008443
TCONS_00007104	TCONS_00006337	TCONS_00008446
TCONS_00007105	TCONS_00006338	TCONS_00008448
TCONS_00007106	TCONS_00006339	TCONS_00008466
TCONS_00007117	TCONS_00006340	TCONS_00008479
TCONS_00007118	TCONS_00006341	TCONS_00008480
TCONS_00007119	TCONS_00006343	TCONS_00008482
TCONS_00007120	TCONS_00006386	TCONS_00008515
TCONS_00007121	TCONS_00006392	TCONS_00008516
TCONS_00007123	TCONS_00006393	TCONS_00008519
TCONS_00007124	TCONS_00006394	TCONS_00008523
TCONS_00007129	TCONS_00006395	TCONS_00008524
TCONS_00007195	TCONS_00006396	TCONS_00008525
TCONS_00007196	TCONS_00006397	TCONS_00008526
TCONS_00007197	TCONS_00006398	TCONS_00008528
TCONS_00007198	TCONS_00006411	TCONS_00008532
TCONS_00007208	TCONS_00006412	TCONS_00008536
TCONS_00007242	TCONS_00006413	TCONS_00008539
TCONS_00007245	TCONS_00006414	TCONS_00008541
TCONS_00007246	TCONS_00006415	TCONS_00008546
TCONS_00007252	TCONS_00006416	TCONS_00008560
TCONS_00007262	TCONS_00006417	TCONS_00008561
TCONS_00007280	TCONS_00006463	TCONS_00008564
TCONS_00007281	TCONS_00006464	TCONS_00008583
TCONS_00007283	TCONS_00006465	TCONS_00008584
TCONS_00007305	TCONS_00006466	TCONS_00008590
TCONS_00007308	TCONS_00006467	TCONS_00008603
TCONS_00007309	TCONS_00006480	TCONS_00008609
TCONS_00007323	TCONS_00006481	TCONS_00008610
TCONS_00007335	TCONS_00006483	TCONS_00008620
TCONS_00007371	TCONS_00006484	TCONS_00008624
TCONS_00007372	TCONS_00006486	TCONS_00008627
TCONS_00007373	TCONS_00006488	TCONS_00008628
TCONS_00007389	TCONS_00006494	TCONS_00008658
TCONS_00007390	TCONS_00006498	TCONS_00008717
TCONS_00007391	TCONS_00006499	TCONS_00008718
TCONS_00007392	TCONS_00006500	TCONS_00008726
TCONS_00007395	TCONS_00006501	TCONS_00008727
TCONS_00007404	TCONS_00006502	TCONS_00008728
TCONS_00007405	TCONS_00006503	TCONS_00008729
TCONS_00007406	TCONS_00006507	TCONS_00008730
TCONS_00007423	TCONS_00006508	TCONS_00008737
TCONS_00007475	TCONS_00006509	TCONS_00008821
TCONS_00007477	TCONS_00006510	TCONS_00008877
TCONS_00007495	TCONS_00006514	TCONS_00009130
TCONS_00007502	TCONS_00006515	TCONS_00009133
TCONS_00007536	TCONS_00006516	TCONS_00009224
TCONS_00007543	TCONS_00006517	TCONS_00009273
TCONS_00007564	TCONS_00006520	TCONS_00009274
TCONS_00007565	TCONS_00006522	TCONS_00009275
TCONS_00007566	TCONS_00006527	TCONS_00009288
TCONS_00007574	TCONS_00006528	TCONS_00009289
TCONS_00007575	TCONS_00006529	TCONS_00009291
TCONS_00007576	TCONS_00006589	TCONS_00009292
TCONS_00007577	TCONS_00006590	TCONS_00009377
TCONS_00007578	TCONS_00006591	TCONS_00009378
TCONS_00007579	TCONS_00006598	TCONS_00009380
TCONS_00007580	TCONS_00006687	TCONS_00009439
TCONS_00007621	TCONS_00006699	TCONS_00009491
TCONS_00007623	TCONS_00006700	TCONS_00009492
TCONS_00007646	TCONS_00006705	TCONS_00009614
TCONS_00007665	TCONS_00006706	TCONS_00009791
TCONS_00007667	TCONS_00006707	TCONS_00009804
TCONS_00007668	TCONS_00006708	TCONS_00009816
TCONS_00007690	TCONS_00006744	TCONS_00009817
TCONS_00007691	TCONS_00006753	TCONS_00009818
TCONS_00007692	TCONS_00006754	TCONS_00009823
TCONS_00007693	TCONS_00006755	TCONS_00009824
TCONS_00007694	TCONS_00006756	TCONS_00009964
TCONS_00007695	TCONS_00006757	TCONS_00009979
TCONS_00007696	TCONS_00006759	TCONS_00010005
TCONS_00007702	TCONS_00006760	TCONS_00010007
TCONS_00007726	TCONS_00006761	TCONS_00010011
TCONS_00007738	TCONS_00006762	TCONS_00010051
TCONS_00007740	TCONS_00006763	TCONS_00010057
TCONS_00007741	TCONS_00006815	TCONS_00010058
TCONS_00007748	TCONS_00006816	TCONS_00010123
TCONS_00007749	TCONS_00006843	TCONS_00010127
TCONS_00007773	TCONS_00006844	TCONS_00010162
TCONS_00007774	TCONS_00006846	TCONS_00010163
TCONS_00007816	TCONS_00006848	TCONS_00010230
TCONS_00007825	TCONS_00006849	TCONS_00010231
TCONS_00007840	TCONS_00006850	TCONS_00010260
TCONS_00007855	TCONS_00006868	TCONS_00010270
TCONS_00007856	TCONS_00006871	TCONS_00010275
TCONS_00007892	TCONS_00006883	TCONS_00010279
TCONS_00007893	TCONS_00006884	TCONS_00010280
TCONS_00007900	TCONS_00006885	TCONS_00010281
TCONS_00007943	TCONS_00006934	TCONS_00010381
TCONS_00007955	TCONS_00006935	TCONS_00010399
TCONS_00007957	TCONS_00006936	TCONS_00010400
TCONS_00007958	TCONS_00006939	TCONS_00010401
TCONS_00008015	TCONS_00006940	TCONS_00010406
TCONS_00008016	TCONS_00006947	TCONS_00010748
TCONS_00008017	TCONS_00006960	TCONS_00010891
TCONS_00008018	TCONS_00006961	TCONS_00010940
TCONS_00008019	TCONS_00006980	TCONS_00010941
TCONS_00008026	TCONS_00006981	TCONS_00010942
TCONS_00008027	TCONS_00006982	TCONS_00010943
TCONS_00008054	TCONS_00006983	TCONS_00010944
TCONS_00008071	TCONS_00006984	TCONS_00010946
TCONS_00008119	TCONS_00007024	TCONS_00010960
TCONS_00008140	TCONS_00007025	TCONS_00010984
TCONS_00008141	TCONS_00007026	TCONS_00011034
TCONS_00008150	TCONS_00007029	TCONS_00011035
TCONS_00008151	TCONS_00007030	TCONS_00011047
TCONS_00008153	TCONS_00007048	TCONS_00011087
TCONS_00008154	TCONS_00007049	TCONS_00011100
TCONS_00008164	TCONS_00007057	TCONS_00011119
TCONS_00008168	TCONS_00007058	TCONS_00011130
TCONS_00008173	TCONS_00007059	TCONS_00011134
TCONS_00008176	TCONS_00007060	TCONS_00011137
TCONS_00008187	TCONS_00007061	TCONS_00011138
TCONS_00008188	TCONS_00007062	TCONS_00011144
TCONS_00008189	TCONS_00007063	TCONS_00011147
TCONS_00008192	TCONS_00007096	TCONS_00011148
TCONS_00008201	TCONS_00007099	TCONS_00011156
TCONS_00008214	TCONS_00007100	TCONS_00011171
TCONS_00008284	TCONS_00007103	TCONS_00011172
TCONS_00008285	TCONS_00007117	TCONS_00011173
TCONS_00008295	TCONS_00007118	TCONS_00011210
TCONS_00008306	TCONS_00007119	TCONS_00011227
TCONS_00008307	TCONS_00007120	TCONS_00011228
TCONS_00008309	TCONS_00007121	TCONS_00011283
TCONS_00008355	TCONS_00007123	TCONS_00011284
TCONS_00008400	TCONS_00007124	TCONS_00011285
TCONS_00008404	TCONS_00007129	TCONS_00011286
TCONS_00008405	TCONS_00007195	TCONS_00011288
TCONS_00008410	TCONS_00007196	TCONS_00011289
TCONS_00008411	TCONS_00007197	TCONS_00011297
TCONS_00008417	TCONS_00007198	TCONS_00011384
TCONS_00008436	TCONS_00007208	TCONS_00011537
TCONS_00008437	TCONS_00007236	TCONS_00011914
TCONS_00008438	TCONS_00007237	TCONS_00011936
TCONS_00008439	TCONS_00007242	TCONS_00011947
TCONS_00008440	TCONS_00007245	TCONS_00011962
TCONS_00008441	TCONS_00007246	TCONS_00011970
TCONS_00008442	TCONS_00007252	TCONS_00011971
TCONS_00008443	TCONS_00007258	TCONS_00012001
TCONS_00008444	TCONS_00007260	TCONS_00012002
TCONS_00008445	TCONS_00007261	TCONS_00012003
TCONS_00008446	TCONS_00007262	TCONS_00012004
TCONS_00008447	TCONS_00007263	TCONS_00012005
TCONS_00008448	TCONS_00007268	TCONS_00012006
TCONS_00008463	TCONS_00007277	TCONS_00012081
TCONS_00008464	TCONS_00007278	TCONS_00012082
TCONS_00008466	TCONS_00007279	TCONS_00012083
TCONS_00008479	TCONS_00007280	TCONS_00012122
TCONS_00008480	TCONS_00007281	TCONS_00012123
TCONS_00008482	TCONS_00007282	TCONS_00012126
TCONS_00008515	TCONS_00007283	TCONS_00012142
TCONS_00008516	TCONS_00007284	TCONS_00012152
TCONS_00008519	TCONS_00007285	TCONS_00012158
TCONS_00008520	TCONS_00007286	TCONS_00012192
TCONS_00008521	TCONS_00007287	TCONS_00012193
TCONS_00008522	TCONS_00007288	TCONS_00012194
TCONS_00008523	TCONS_00007289	TCONS_00012201
TCONS_00008524	TCONS_00007290	TCONS_00012202
TCONS_00008525	TCONS_00007291	TCONS_00012209
TCONS_00008528	TCONS_00007292	TCONS_00012210
TCONS_00008532	TCONS_00007293	TCONS_00012237
TCONS_00008533	TCONS_00007294	TCONS_00012238
TCONS_00008534	TCONS_00007295	TCONS_00012239
TCONS_00008536	TCONS_00007296	TCONS_00012241
TCONS_00008539	TCONS_00007297	TCONS_00012243
TCONS_00008541	TCONS_00007298	TCONS_00012244
TCONS_00008546	TCONS_00007299	TCONS_00012259
TCONS_00008560	TCONS_00007300	TCONS_00012260
TCONS_00008564	TCONS_00007301	TCONS_00012261
TCONS_00008583	TCONS_00007302	TCONS_00012263
TCONS_00008584	TCONS_00007303	TCONS_00012288
TCONS_00008590	TCONS_00007304	TCONS_00012300
TCONS_00008599	TCONS_00007305	TCONS_00012328
TCONS_00008603	TCONS_00007308	TCONS_00012330
TCONS_00008608	TCONS_00007309	TCONS_00012331
TCONS_00008609	TCONS_00007323	TCONS_00012342
TCONS_00008610	TCONS_00007335	TCONS_00012352
TCONS_00008624	TCONS_00007359	TCONS_00012353
TCONS_00008627	TCONS_00007371	TCONS_00012354
TCONS_00008628	TCONS_00007372	TCONS_00012355
TCONS_00008658	TCONS_00007373	TCONS_00012387
TCONS_00008665	TCONS_00007389	TCONS_00012428
TCONS_00008717	TCONS_00007390	TCONS_00012429
TCONS_00008718	TCONS_00007391	TCONS_00012430
TCONS_00008723	TCONS_00007392	TCONS_00012439
TCONS_00008724	TCONS_00007393	TCONS_00012440
TCONS_00008725	TCONS_00007394	TCONS_00012441
TCONS_00008726	TCONS_00007395	TCONS_00012443
TCONS_00008727	TCONS_00007396	TCONS_00012444
TCONS_00008728	TCONS_00007404	TCONS_00012445
TCONS_00008729	TCONS_00007405	TCONS_00012559
TCONS_00008730	TCONS_00007406	TCONS_00012597
TCONS_00008737	TCONS_00007407	TCONS_00012598
TCONS_00008807	TCONS_00007423	TCONS_00012822
TCONS_00008821	TCONS_00007457	TCONS_00012823
TCONS_00008877	TCONS_00007474	TCONS_00012828
TCONS_00009091	TCONS_00007475	TCONS_00012848
TCONS_00009094	TCONS_00007476	TCONS_00012849
TCONS_00009101	TCONS_00007477	TCONS_00012850
TCONS_00009102	TCONS_00007495	TCONS_00012851
TCONS_00009103	TCONS_00007502	TCONS_00012853
TCONS_00009105	TCONS_00007536	TCONS_00012863
TCONS_00009110	TCONS_00007543	TCONS_00012864
TCONS_00009111	TCONS_00007559	TCONS_00012865
TCONS_00009112	TCONS_00007564	TCONS_00012866
TCONS_00009130	TCONS_00007565	TCONS_00012869
TCONS_00009224	TCONS_00007566	TCONS_00012876
TCONS_00009269	TCONS_00007574	TCONS_00012877
TCONS_00009270	TCONS_00007575	TCONS_00012881
TCONS_00009273	TCONS_00007576	TCONS_00012897
TCONS_00009274	TCONS_00007577	TCONS_00012901
TCONS_00009275	TCONS_00007578	TCONS_00012902
TCONS_00009286	TCONS_00007579	TCONS_00012904
TCONS_00009287	TCONS_00007580	TCONS_00012920
TCONS_00009288	TCONS_00007584	TCONS_00012927
TCONS_00009289	TCONS_00007585	TCONS_00012928
TCONS_00009290	TCONS_00007586	TCONS_00012939
TCONS_00009291	TCONS_00007587	TCONS_00012949
TCONS_00009292	TCONS_00007588	TCONS_00012952
TCONS_00009297	TCONS_00007589	TCONS_00012959
TCONS_00009334	TCONS_00007590	TCONS_00012974
TCONS_00009335	TCONS_00007591	TCONS_00012975
TCONS_00009336	TCONS_00007620	TCONS_00012977
TCONS_00009337	TCONS_00007621	TCONS_00012998
TCONS_00009338	TCONS_00007623	TCONS_00013016
TCONS_00009339	TCONS_00007625	TCONS_00013017
TCONS_00009377	TCONS_00007640	TCONS_00013044
TCONS_00009380	TCONS_00007646	TCONS_00013045
TCONS_00009439	TCONS_00007664	TCONS_00013046
TCONS_00009491	TCONS_00007665	TCONS_00013053
TCONS_00009492	TCONS_00007666	TCONS_00013060
TCONS_00009614	TCONS_00007667	TCONS_00013142
TCONS_00009753	TCONS_00007668	TCONS_00013144
TCONS_00009791	TCONS_00007669	TCONS_00013145
TCONS_00009803	TCONS_00007690	TCONS_00013146
TCONS_00009804	TCONS_00007691	TCONS_00013163
TCONS_00009816	TCONS_00007692	TCONS_00013220
TCONS_00009817	TCONS_00007693	TCONS_00013221
TCONS_00009818	TCONS_00007694	TCONS_00013226
TCONS_00009823	TCONS_00007695	TCONS_00013227
TCONS_00009824	TCONS_00007696	TCONS_00013228
TCONS_00009967	TCONS_00007702	TCONS_00013257
TCONS_00009979	TCONS_00007726	TCONS_00013305
TCONS_00010004	TCONS_00007737	TCONS_00013352
TCONS_00010005	TCONS_00007738	TCONS_00013353
TCONS_00010011	TCONS_00007739	TCONS_00013388
TCONS_00010019	TCONS_00007740	TCONS_00013397
TCONS_00010020	TCONS_00007741	TCONS_00013418
TCONS_00010021	TCONS_00007746	TCONS_00013441
TCONS_00010051	TCONS_00007747	TCONS_00013465
TCONS_00010056	TCONS_00007748	TCONS_00013467
TCONS_00010057	TCONS_00007749	TCONS_00013468
TCONS_00010058	TCONS_00007772	TCONS_00013484
TCONS_00010123	TCONS_00007773	TCONS_00013485
TCONS_00010127	TCONS_00007774	TCONS_00013486
TCONS_00010162	TCONS_00007816	TCONS_00013512
TCONS_00010163	TCONS_00007833	TCONS_00013516
TCONS_00010260	TCONS_00007840	TCONS_00013517
TCONS_00010270	TCONS_00007855	TCONS_00013518
TCONS_00010271	TCONS_00007856	TCONS_00013519
TCONS_00010272	TCONS_00007892	TCONS_00013524
TCONS_00010275	TCONS_00007893	TCONS_00013525
TCONS_00010279	TCONS_00007900	TCONS_00013564
TCONS_00010280	TCONS_00007943	TCONS_00013566
TCONS_00010281	TCONS_00007955	TCONS_00013567
TCONS_00010282	TCONS_00007956	TCONS_00013568
TCONS_00010284	TCONS_00007957	TCONS_00013569
TCONS_00010285	TCONS_00007958	TCONS_00013577
TCONS_00010286	TCONS_00008015	TCONS_00013578
TCONS_00010287	TCONS_00008016	TCONS_00013579
TCONS_00010381	TCONS_00008017	TCONS_00013580
TCONS_00010395	TCONS_00008018	TCONS_00013584
TCONS_00010400	TCONS_00008019	TCONS_00013630
TCONS_00010401	TCONS_00008026	TCONS_00013648
TCONS_00010483	TCONS_00008027	TCONS_00013679
TCONS_00010484	TCONS_00008054	TCONS_00013725
TCONS_00010708	TCONS_00008059	TCONS_00013729
TCONS_00010748	TCONS_00008060	TCONS_00013758
TCONS_00010796	TCONS_00008071	TCONS_00013759
TCONS_00010868	TCONS_00008116	TCONS_00013762
TCONS_00010875	TCONS_00008119	TCONS_00013797
TCONS_00010891	TCONS_00008140	TCONS_00013825
TCONS_00010940	TCONS_00008164	TCONS_00013840
TCONS_00010941	TCONS_00008168	TCONS_00013841
TCONS_00010942	TCONS_00008173	TCONS_00013845
TCONS_00010943	TCONS_00008176	TCONS_00013939
TCONS_00010944	TCONS_00008186	TCONS_00013950
TCONS_00010946	TCONS_00008187	TCONS_00014005
TCONS_00010960	TCONS_00008188	TCONS_00014012
TCONS_00010984	TCONS_00008189	TCONS_00014088
TCONS_00011017	TCONS_00008192	TCONS_00014143
TCONS_00011034	TCONS_00008200	TCONS_00014185
TCONS_00011035	TCONS_00008201	TCONS_00014186
TCONS_00011047	TCONS_00008202	TCONS_00014187
TCONS_00011087	TCONS_00008214	TCONS_00014286
TCONS_00011100	TCONS_00008284	TCONS_00014287
TCONS_00011119	TCONS_00008285	TCONS_00014288
TCONS_00011130	TCONS_00008295	TCONS_00014289
TCONS_00011134	TCONS_00008306	TCONS_00014290
TCONS_00011137	TCONS_00008307	TCONS_00014328
TCONS_00011138	TCONS_00008308	TCONS_00014438
TCONS_00011139	TCONS_00008309	TCONS_00014439
TCONS_00011143	TCONS_00008333	TCONS_00014440
TCONS_00011144	TCONS_00008334	TCONS_00014546
TCONS_00011147	TCONS_00008335	TCONS_00014621
TCONS_00011148	TCONS_00008355	TCONS_00014691
TCONS_00011156	TCONS_00008385	TCONS_00014760
TCONS_00011171	TCONS_00008386	TCONS_00014834
TCONS_00011172	TCONS_00008387	TCONS_00014851
TCONS_00011173	TCONS_00008390	TCONS_00014852
TCONS_00011210	TCONS_00008400	TCONS_00014853
TCONS_00011227	TCONS_00008404	TCONS_00014854
TCONS_00011228	TCONS_00008405	TCONS_00014855
TCONS_00011279	TCONS_00008410	TCONS_00014856
TCONS_00011280	TCONS_00008411	TCONS_00014858
TCONS_00011285	TCONS_00008417	TCONS_00014865
TCONS_00011288	TCONS_00008436	TCONS_00014895
TCONS_00011289	TCONS_00008437	TCONS_00014896
TCONS_00011297	TCONS_00008438	TCONS_00014935
TCONS_00011384	TCONS_00008442	TCONS_00014936
TCONS_00011537	TCONS_00008443	TCONS_00014937
TCONS_00011914	TCONS_00008444	TCONS_00014975
TCONS_00011947	TCONS_00008445	TCONS_00014976
TCONS_00011948	TCONS_00008446	TCONS_00014994
TCONS_00011949	TCONS_00008447	TCONS_00015001
TCONS_00011962	TCONS_00008448	TCONS_00015101
TCONS_00011972	TCONS_00008463	TCONS_00015105
TCONS_00011973	TCONS_00008466	TCONS_00015106
TCONS_00011974	TCONS_00008479	TCONS_00015107
TCONS_00011975	TCONS_00008480	TCONS_00015108
TCONS_00011976	TCONS_00008482	TCONS_00015109
TCONS_00011977	TCONS_00008515	TCONS_00015110
TCONS_00011978	TCONS_00008516	TCONS_00015120
TCONS_00011979	TCONS_00008519	TCONS_00015121
TCONS_00011980	TCONS_00008520	TCONS_00015122
TCONS_00011991	TCONS_00008521	TCONS_00015123
TCONS_00011992	TCONS_00008522	TCONS_00015124
TCONS_00011993	TCONS_00008523	TCONS_00015125
TCONS_00011994	TCONS_00008524	TCONS_00015126
TCONS_00011995	TCONS_00008525	TCONS_00015127
TCONS_00011996	TCONS_00008526	TCONS_00015128
TCONS_00011997	TCONS_00008527	TCONS_00015148
TCONS_00011998	TCONS_00008528	TCONS_00015149
TCONS_00011999	TCONS_00008532	TCONS_00015165
TCONS_00012000	TCONS_00008533	TCONS_00015198
TCONS_00012001	TCONS_00008534	TCONS_00015199
TCONS_00012002	TCONS_00008536	TCONS_00015200
TCONS_00012003	TCONS_00008539	TCONS_00015201
TCONS_00012004	TCONS_00008541	TCONS_00015254
TCONS_00012005	TCONS_00008546	TCONS_00015261
TCONS_00012006	TCONS_00008560	TCONS_00015322
TCONS_00012081	TCONS_00008564	TCONS_00015341
TCONS_00012082	TCONS_00008583	TCONS_00015350
TCONS_00012083	TCONS_00008584	TCONS_00015351
TCONS_00012120	TCONS_00008590	TCONS_00015368
TCONS_00012121	TCONS_00008599	TCONS_00015369
TCONS_00012122	TCONS_00008600	TCONS_00015370
TCONS_00012123	TCONS_00008603	TCONS_00015381
TCONS_00012139	TCONS_00008608	TCONS_00015397
TCONS_00012140	TCONS_00008609	TCONS_00015398
TCONS_00012141	TCONS_00008610	TCONS_00015399
TCONS_00012142	TCONS_00008620	TCONS_00015400
TCONS_00012152	TCONS_00008624	TCONS_00015401
TCONS_00012158	TCONS_00008625	TCONS_00015402
TCONS_00012192	TCONS_00008626	TCONS_00015403
TCONS_00012193	TCONS_00008627	TCONS_00015410
TCONS_00012194	TCONS_00008628	TCONS_00015411
TCONS_00012201	TCONS_00008658	TCONS_00015632
TCONS_00012202	TCONS_00008665	TCONS_00015635
TCONS_00012203	TCONS_00008717	TCONS_00015665
TCONS_00012204	TCONS_00008718	TCONS_00015667
TCONS_00012209	TCONS_00008723	TCONS_00015668
TCONS_00012210	TCONS_00008724	TCONS_00015677
TCONS_00012237	TCONS_00008725	TCONS_00015691
TCONS_00012238	TCONS_00008726	TCONS_00015693
TCONS_00012239	TCONS_00008727	TCONS_00015694
TCONS_00012259	TCONS_00008728	TCONS_00015695
TCONS_00012260	TCONS_00008729	TCONS_00015696
TCONS_00012261	TCONS_00008730	TCONS_00015697
TCONS_00012263	TCONS_00008801	TCONS_00015712
TCONS_00012288	TCONS_00008806	TCONS_00015806
TCONS_00012300	TCONS_00008807	TCONS_00015809
TCONS_00012325	TCONS_00008808	TCONS_00015812
TCONS_00012328	TCONS_00008814	TCONS_00015873
TCONS_00012329	TCONS_00008815	TCONS_00015944
TCONS_00012330	TCONS_00008821	TCONS_00015945
TCONS_00012331	TCONS_00008849	TCONS_00015952
TCONS_00012355	TCONS_00008850	TCONS_00015966
TCONS_00012386	TCONS_00008851	TCONS_00016019
TCONS_00012387	TCONS_00008852	TCONS_00016119
TCONS_00012388	TCONS_00008877	TCONS_00016126
TCONS_00012389	TCONS_00009091	TCONS_00016161
TCONS_00012390	TCONS_00009094	TCONS_00016165
TCONS_00012441	TCONS_00009098	TCONS_00016172
TCONS_00012443	TCONS_00009101	TCONS_00016207
TCONS_00012444	TCONS_00009102	TCONS_00016271
TCONS_00012445	TCONS_00009103	TCONS_00016277
TCONS_00012519	TCONS_00009104	TCONS_00016278
TCONS_00012598	TCONS_00009105	TCONS_00016287
TCONS_00012757	TCONS_00009107	TCONS_00016302
TCONS_00012822	TCONS_00009108	TCONS_00016320
TCONS_00012823	TCONS_00009109	TCONS_00016321
TCONS_00012824	TCONS_00009110	TCONS_00016346
TCONS_00012828	TCONS_00009111	TCONS_00016355
TCONS_00012829	TCONS_00009112	TCONS_00016375
TCONS_00012830	TCONS_00009130	TCONS_00016452
TCONS_00012848	TCONS_00009133	TCONS_00016464
TCONS_00012849	TCONS_00009224	TCONS_00016468
TCONS_00012850	TCONS_00009273	TCONS_00016519
TCONS_00012851	TCONS_00009274	TCONS_00016520
TCONS_00012852	TCONS_00009275	TCONS_00016522
TCONS_00012853	TCONS_00009286	TCONS_00016585
TCONS_00012855	TCONS_00009287	TCONS_00016595
TCONS_00012863	TCONS_00009288	TCONS_00016632
TCONS_00012864	TCONS_00009289	TCONS_00016679
TCONS_00012865	TCONS_00009290	TCONS_00016680
TCONS_00012866	TCONS_00009291	TCONS_00016729
TCONS_00012869	TCONS_00009292	TCONS_00016758
TCONS_00012876	TCONS_00009297	TCONS_00016760
TCONS_00012877	TCONS_00009334	TCONS_00016761
TCONS_00012878	TCONS_00009335	TCONS_00016762
TCONS_00012881	TCONS_00009336	TCONS_00016763
TCONS_00012882	TCONS_00009337	TCONS_00016764
TCONS_00012897	TCONS_00009338	TCONS_00016766
TCONS_00012901	TCONS_00009339	TCONS_00016767
TCONS_00012902	TCONS_00009340	TCONS_00016775
TCONS_00012904	TCONS_00009341	TCONS_00016789
TCONS_00012920	TCONS_00009342	TCONS_00016794
TCONS_00012927	TCONS_00009343	TCONS_00016795
TCONS_00012928	TCONS_00009344	TCONS_00016796
TCONS_00012939	TCONS_00009345	TCONS_00016797
TCONS_00012949	TCONS_00009346	TCONS_00016798
TCONS_00012952	TCONS_00009347	TCONS_00016799
TCONS_00012959	TCONS_00009377	TCONS_00016800
TCONS_00012974	TCONS_00009378	TCONS_00016848
TCONS_00012975	TCONS_00009380	TCONS_00016857
TCONS_00012977	TCONS_00009439	TCONS_00016924
TCONS_00012992	TCONS_00009491	TCONS_00016925
TCONS_00012993	TCONS_00009492	TCONS_00016937
TCONS_00012998	TCONS_00009493	TCONS_00016939
TCONS_00013016	TCONS_00009494	TCONS_00016945
TCONS_00013017	TCONS_00009495	TCONS_00016950
TCONS_00013044	TCONS_00009496	TCONS_00016969
TCONS_00013053	TCONS_00009614	TCONS_00016974
TCONS_00013060	TCONS_00009693	TCONS_00016977
TCONS_00013142	TCONS_00009791	TCONS_00016996
TCONS_00013143	TCONS_00009803	TCONS_00017001
TCONS_00013144	TCONS_00009804	TCONS_00017002
TCONS_00013145	TCONS_00009816	TCONS_00017052
TCONS_00013146	TCONS_00009817	TCONS_00017053
TCONS_00013163	TCONS_00009818	TCONS_00017054
TCONS_00013220	TCONS_00009823	TCONS_00017083
TCONS_00013221	TCONS_00009824	TCONS_00017086
TCONS_00013227	TCONS_00009964	TCONS_00017092
TCONS_00013228	TCONS_00009967	TCONS_00017102
TCONS_00013257	TCONS_00009979	TCONS_00017119
TCONS_00013305	TCONS_00010004	TCONS_00017120
TCONS_00013352	TCONS_00010005	TCONS_00017122
TCONS_00013353	TCONS_00010006	TCONS_00017128
TCONS_00013388	TCONS_00010007	TCONS_00017129
TCONS_00013397	TCONS_00010008	TCONS_00017141
TCONS_00013465	TCONS_00010009	TCONS_00017142
TCONS_00013467	TCONS_00010010	TCONS_00017174
TCONS_00013468	TCONS_00010011	TCONS_00017175
TCONS_00013484	TCONS_00010020	TCONS_00017176
TCONS_00013485	TCONS_00010051	TCONS_00017195
TCONS_00013512	TCONS_00010056	TCONS_00017198
TCONS_00013516	TCONS_00010057	TCONS_00017217
TCONS_00013517	TCONS_00010058	TCONS_00017233
TCONS_00013519	TCONS_00010123	TCONS_00017234
TCONS_00013524	TCONS_00010127	TCONS_00017235
TCONS_00013525	TCONS_00010162	TCONS_00017242
TCONS_00013526	TCONS_00010163	TCONS_00017243
TCONS_00013544	TCONS_00010260	TCONS_00017244
TCONS_00013564	TCONS_00010264	TCONS_00017259
TCONS_00013566	TCONS_00010265	TCONS_00017262
TCONS_00013567	TCONS_00010270	TCONS_00017263
TCONS_00013568	TCONS_00010271	TCONS_00017264
TCONS_00013569	TCONS_00010272	TCONS_00017271
TCONS_00013584	TCONS_00010275	TCONS_00017274
TCONS_00013630	TCONS_00010279	TCONS_00017323
TCONS_00013648	TCONS_00010280	TCONS_00017324
TCONS_00013679	TCONS_00010281	TCONS_00017325
TCONS_00013729	TCONS_00010284	TCONS_00017326
TCONS_00013762	TCONS_00010285	TCONS_00017327
TCONS_00013763	TCONS_00010286	TCONS_00017330
TCONS_00013764	TCONS_00010287	TCONS_00017359
TCONS_00013825	TCONS_00010381	TCONS_00017360
TCONS_00013840	TCONS_00010383	TCONS_00017362
TCONS_00013841	TCONS_00010395	TCONS_00017370
TCONS_00013848	TCONS_00010398	TCONS_00017410
TCONS_00013939	TCONS_00010399	TCONS_00017418
TCONS_00013950	TCONS_00010400	TCONS_00017456
TCONS_00013997	TCONS_00010401	TCONS_00017457
TCONS_00014005	TCONS_00010404	TCONS_00017458
TCONS_00014012	TCONS_00010405	TCONS_00017475
TCONS_00014020	TCONS_00010406	TCONS_00017476
TCONS_00014021	TCONS_00010483	TCONS_00017487
TCONS_00014074	TCONS_00010484	TCONS_00017488
TCONS_00014076	TCONS_00010708	TCONS_00017489
TCONS_00014077	TCONS_00010748	TCONS_00017490
TCONS_00014078	TCONS_00010796	TCONS_00017492
TCONS_00014079	TCONS_00010868	TCONS_00017507
TCONS_00014080	TCONS_00010875	TCONS_00017511
TCONS_00014081	TCONS_00010891	TCONS_00017532
TCONS_00014082	TCONS_00010940	TCONS_00017533
TCONS_00014083	TCONS_00010941	TCONS_00017534
TCONS_00014084	TCONS_00010942	TCONS_00017535
TCONS_00014085	TCONS_00010943	TCONS_00017536
TCONS_00014086	TCONS_00010944	TCONS_00017537
TCONS_00014087	TCONS_00010946	TCONS_00017538
TCONS_00014088	TCONS_00010960	TCONS_00017591
TCONS_00014143	TCONS_00010984	TCONS_00017592
TCONS_00014185	TCONS_00011017	TCONS_00017593
TCONS_00014186	TCONS_00011034	TCONS_00017594
TCONS_00014187	TCONS_00011035	TCONS_00017595
TCONS_00014272	TCONS_00011047	TCONS_00017598
TCONS_00014286	TCONS_00011087	TCONS_00017606
TCONS_00014287	TCONS_00011100	TCONS_00017607
TCONS_00014288	TCONS_00011119	TCONS_00017608
TCONS_00014289	TCONS_00011120	TCONS_00017679
TCONS_00014290	TCONS_00011121	TCONS_00017680
TCONS_00014292	TCONS_00011130	TCONS_00017683
TCONS_00014293	TCONS_00011134	TCONS_00017684
TCONS_00014328	TCONS_00011136	TCONS_00017707
TCONS_00014431	TCONS_00011137	TCONS_00017709
TCONS_00014438	TCONS_00011138	TCONS_00017734
TCONS_00014439	TCONS_00011139	TCONS_00017743
TCONS_00014440	TCONS_00011143	TCONS_00017778
TCONS_00014475	TCONS_00011144	TCONS_00017779
TCONS_00014526	TCONS_00011147	TCONS_00017780
TCONS_00014527	TCONS_00011148	TCONS_00017781
TCONS_00014546	TCONS_00011156	TCONS_00017790
TCONS_00014550	TCONS_00011171	TCONS_00017799
TCONS_00014551	TCONS_00011172	TCONS_00017809
TCONS_00014552	TCONS_00011173	TCONS_00017810
TCONS_00014621	TCONS_00011210	TCONS_00017815
TCONS_00014691	TCONS_00011227	TCONS_00017816
TCONS_00014747	TCONS_00011228	TCONS_00017817
TCONS_00014754	TCONS_00011279	TCONS_00017818
TCONS_00014760	TCONS_00011280	TCONS_00017839
TCONS_00014762	TCONS_00011282	TCONS_00017842
TCONS_00014832	TCONS_00011283	TCONS_00017843
TCONS_00014833	TCONS_00011284	TCONS_00017846
TCONS_00014834	TCONS_00011285	TCONS_00017849
TCONS_00014835	TCONS_00011286	TCONS_00017858
TCONS_00014853	TCONS_00011288	TCONS_00017871
TCONS_00014854	TCONS_00011289	TCONS_00017872
TCONS_00014856	TCONS_00011297	TCONS_00017928
TCONS_00014858	TCONS_00011384	TCONS_00017930
TCONS_00014863	TCONS_00011537	TCONS_00017931
TCONS_00014864	TCONS_00011914	TCONS_00017933
TCONS_00014865	TCONS_00011947	TCONS_00017984
TCONS_00014867	TCONS_00011948	TCONS_00017985
TCONS_00014868	TCONS_00011962	TCONS_00017989
TCONS_00014869	TCONS_00011972	TCONS_00017990
TCONS_00014870	TCONS_00011973	TCONS_00017993
TCONS_00014895	TCONS_00011974	TCONS_00017996
TCONS_00014896	TCONS_00011975	TCONS_00018005
TCONS_00014910	TCONS_00011976	TCONS_00018019
TCONS_00014935	TCONS_00011977	TCONS_00018020
TCONS_00014936	TCONS_00011978	TCONS_00018021
TCONS_00014937	TCONS_00011979	TCONS_00018022
TCONS_00014975	TCONS_00011980	TCONS_00018023
TCONS_00014976	TCONS_00011991	TCONS_00018024
TCONS_00014977	TCONS_00011992	TCONS_00018025
TCONS_00015101	TCONS_00011993	TCONS_00018026
TCONS_00015105	TCONS_00011994	TCONS_00018048
TCONS_00015106	TCONS_00011995	TCONS_00018049
TCONS_00015107	TCONS_00011996	TCONS_00018050
TCONS_00015108	TCONS_00011997	TCONS_00018052
TCONS_00015109	TCONS_00011998	TCONS_00018055
TCONS_00015110	TCONS_00011999	TCONS_00018063
TCONS_00015111	TCONS_00012000	TCONS_00018064
TCONS_00015120	TCONS_00012001	TCONS_00018156
TCONS_00015121	TCONS_00012002	TCONS_00018160
TCONS_00015122	TCONS_00012003	TCONS_00018161
TCONS_00015123	TCONS_00012004	TCONS_00018165
TCONS_00015124	TCONS_00012005	TCONS_00018166
TCONS_00015125	TCONS_00012006	TCONS_00018167
TCONS_00015126	TCONS_00012083	TCONS_00018177
TCONS_00015127	TCONS_00012120	TCONS_00018182
TCONS_00015128	TCONS_00012121	TCONS_00018184
TCONS_00015147	TCONS_00012122	TCONS_00018193
TCONS_00015148	TCONS_00012123	TCONS_00018240
TCONS_00015149	TCONS_00012142	TCONS_00018267
TCONS_00015165	TCONS_00012152	TCONS_00018293
TCONS_00015198	TCONS_00012158	TCONS_00018302
TCONS_00015199	TCONS_00012192	TCONS_00018332
TCONS_00015200	TCONS_00012193	TCONS_00018333
TCONS_00015201	TCONS_00012194	TCONS_00018336
TCONS_00015254	TCONS_00012201	TCONS_00018349
TCONS_00015261	TCONS_00012202	TCONS_00018361
TCONS_00015322	TCONS_00012203	TCONS_00018362
TCONS_00015341	TCONS_00012204	TCONS_00018363
TCONS_00015350	TCONS_00012209	TCONS_00018365
TCONS_00015351	TCONS_00012210	TCONS_00018366
TCONS_00015368	TCONS_00012237	TCONS_00018367
TCONS_00015369	TCONS_00012238	TCONS_00018375
TCONS_00015370	TCONS_00012239	TCONS_00018387
TCONS_00015381	TCONS_00012241	TCONS_00018417
TCONS_00015382	TCONS_00012242	TCONS_00018452
TCONS_00015383	TCONS_00012243	TCONS_00018453
TCONS_00015397	TCONS_00012244	TCONS_00018495
TCONS_00015398	TCONS_00012259	TCONS_00018544
TCONS_00015399	TCONS_00012260	TCONS_00018572
TCONS_00015400	TCONS_00012261	TCONS_00018573
TCONS_00015401	TCONS_00012263	TCONS_00018576
TCONS_00015402	TCONS_00012288	TCONS_00018577
TCONS_00015403	TCONS_00012325	TCONS_00018578
TCONS_00015410	TCONS_00012326	TCONS_00018579
TCONS_00015632	TCONS_00012327	TCONS_00018594
TCONS_00015635	TCONS_00012328	TCONS_00018595
TCONS_00015665	TCONS_00012329	TCONS_00018596
TCONS_00015667	TCONS_00012330	TCONS_00018661
TCONS_00015668	TCONS_00012331	TCONS_00018666
TCONS_00015677	TCONS_00012342	TCONS_00018673
TCONS_00015691	TCONS_00012352	TCONS_00018674
TCONS_00015693	TCONS_00012353	TCONS_00018680
TCONS_00015695	TCONS_00012355	TCONS_00018681
TCONS_00015696	TCONS_00012386	TCONS_00018682
TCONS_00015697	TCONS_00012388	TCONS_00018697
TCONS_00015712	TCONS_00012428	TCONS_00018736
TCONS_00015744	TCONS_00012429	TCONS_00018741
TCONS_00015806	TCONS_00012430	TCONS_00018742
TCONS_00015807	TCONS_00012439	TCONS_00018772
TCONS_00015808	TCONS_00012440	TCONS_00018774
TCONS_00015809	TCONS_00012441	TCONS_00018822
TCONS_00015812	TCONS_00012445	TCONS_00018963
TCONS_00015871	TCONS_00012519	TCONS_00018976
TCONS_00015872	TCONS_00012559	TCONS_00018979
TCONS_00015873	TCONS_00012593	TCONS_00018986
TCONS_00015944	TCONS_00012594	TCONS_00018991
TCONS_00015945	TCONS_00012595	TCONS_00018992
TCONS_00015952	TCONS_00012597	TCONS_00018993
TCONS_00015966	TCONS_00012598	TCONS_00018995
TCONS_00016019	TCONS_00012757	TCONS_00019001
TCONS_00016119	TCONS_00012822	TCONS_00019002
TCONS_00016120	TCONS_00012823	TCONS_00019003
TCONS_00016121	TCONS_00012824	TCONS_00019004
TCONS_00016122	TCONS_00012828	TCONS_00019005
TCONS_00016124	TCONS_00012829	TCONS_00019010
TCONS_00016126	TCONS_00012830	TCONS_00019011
TCONS_00016133	TCONS_00012831	TCONS_00019018
TCONS_00016161	TCONS_00012832	TCONS_00019042
TCONS_00016165	TCONS_00012848	TCONS_00019043
TCONS_00016172	TCONS_00012849	TCONS_00019044
TCONS_00016207	TCONS_00012850	TCONS_00019045
TCONS_00016221	TCONS_00012851	TCONS_00019046
TCONS_00016222	TCONS_00012852	TCONS_00019047
TCONS_00016271	TCONS_00012853	TCONS_00019048
TCONS_00016277	TCONS_00012855	TCONS_00019049
TCONS_00016278	TCONS_00012856	TCONS_00019050
TCONS_00016287	TCONS_00012857	TCONS_00019051
TCONS_00016303	TCONS_00012858	TCONS_00019052
TCONS_00016306	TCONS_00012863	TCONS_00019053
TCONS_00016307	TCONS_00012864	TCONS_00019054
TCONS_00016308	TCONS_00012865	TCONS_00019065
TCONS_00016316	TCONS_00012866	TCONS_00019066
TCONS_00016320	TCONS_00012869	TCONS_00019067
TCONS_00016321	TCONS_00012876	TCONS_00019068
TCONS_00016345	TCONS_00012877	TCONS_00019069
TCONS_00016346	TCONS_00012878	TCONS_00019070
TCONS_00016347	TCONS_00012881	TCONS_00019091
TCONS_00016348	TCONS_00012882	TCONS_00019102
TCONS_00016355	TCONS_00012897	TCONS_00019103
TCONS_00016375	TCONS_00012901	TCONS_00019104
TCONS_00016446	TCONS_00012902	TCONS_00019109
TCONS_00016447	TCONS_00012904	TCONS_00019110
TCONS_00016448	TCONS_00012920	TCONS_00019111
TCONS_00016450	TCONS_00012927	TCONS_00019112
TCONS_00016452	TCONS_00012928	TCONS_00019113
TCONS_00016453	TCONS_00012939	TCONS_00019117
TCONS_00016454	TCONS_00012949	TCONS_00019118
TCONS_00016455	TCONS_00012952	TCONS_00019119
TCONS_00016464	TCONS_00012959	TCONS_00019120
TCONS_00016468	TCONS_00012974	TCONS_00019121
TCONS_00016469	TCONS_00012975	TCONS_00019138
TCONS_00016498	TCONS_00012977	TCONS_00019139
TCONS_00016512	TCONS_00012992	TCONS_00019177
TCONS_00016513	TCONS_00012993	TCONS_00019187
TCONS_00016514	TCONS_00012998	TCONS_00019194
TCONS_00016519	TCONS_00013012	TCONS_00019198
TCONS_00016520	TCONS_00013013	TCONS_00019199
TCONS_00016521	TCONS_00013016	TCONS_00019203
TCONS_00016522	TCONS_00013017	TCONS_00019204
TCONS_00016585	TCONS_00013044	TCONS_00019205
TCONS_00016595	TCONS_00013045	TCONS_00019221
TCONS_00016632	TCONS_00013046	TCONS_00019258
TCONS_00016679	TCONS_00013053	TCONS_00019278
TCONS_00016680	TCONS_00013060	TCONS_00019327
TCONS_00016758	TCONS_00013142	TCONS_00019330
TCONS_00016760	TCONS_00013143	TCONS_00019347
TCONS_00016761	TCONS_00013144	TCONS_00019380
TCONS_00016762	TCONS_00013145	TCONS_00019381
TCONS_00016763	TCONS_00013146	TCONS_00019382
TCONS_00016764	TCONS_00013163	TCONS_00019383
TCONS_00016766	TCONS_00013220	TCONS_00019384
TCONS_00016767	TCONS_00013221	TCONS_00019386
TCONS_00016773	TCONS_00013226	TCONS_00019387
TCONS_00016775	TCONS_00013227	TCONS_00019388
TCONS_00016780	TCONS_00013228	TCONS_00019389
TCONS_00016781	TCONS_00013257	TCONS_00019402
TCONS_00016782	TCONS_00013305	TCONS_00019414
TCONS_00016783	TCONS_00013352	TCONS_00019415
TCONS_00016784	TCONS_00013353	TCONS_00019416
TCONS_00016789	TCONS_00013388	TCONS_00019417
TCONS_00016794	TCONS_00013397	TCONS_00019443
TCONS_00016795	TCONS_00013417	TCONS_00019444
TCONS_00016796	TCONS_00013418	TCONS_00019445
TCONS_00016797	TCONS_00013441	TCONS_00019446
TCONS_00016798	TCONS_00013465	TCONS_00019447
TCONS_00016799	TCONS_00013467	TCONS_00019448
TCONS_00016800	TCONS_00013468	TCONS_00019452
TCONS_00016848	TCONS_00013484	TCONS_00019455
TCONS_00016937	TCONS_00013485	TCONS_00019475
TCONS_00016939	TCONS_00013486	TCONS_00019476
TCONS_00016950	TCONS_00013512	TCONS_00019483
TCONS_00016969	TCONS_00013516	TCONS_00019496
TCONS_00016974	TCONS_00013517	TCONS_00019513
TCONS_00016977	TCONS_00013519	TCONS_00019519
TCONS_00016996	TCONS_00013524	TCONS_00019520
TCONS_00017001	TCONS_00013525	TCONS_00019529
TCONS_00017002	TCONS_00013526	TCONS_00019533
TCONS_00017052	TCONS_00013544	TCONS_00019563
TCONS_00017053	TCONS_00013564	TCONS_00019596
TCONS_00017054	TCONS_00013566	TCONS_00019620
TCONS_00017077	TCONS_00013567	TCONS_00019621
TCONS_00017092	TCONS_00013568	TCONS_00019622
TCONS_00017102	TCONS_00013569	TCONS_00019623
TCONS_00017119	TCONS_00013577	TCONS_00019629
TCONS_00017120	TCONS_00013578	TCONS_00019630
TCONS_00017122	TCONS_00013580	TCONS_00019631
TCONS_00017128	TCONS_00013584	TCONS_00019632
TCONS_00017129	TCONS_00013630	TCONS_00019633
TCONS_00017141	TCONS_00013648	TCONS_00019634
TCONS_00017142	TCONS_00013679	TCONS_00019636
TCONS_00017174	TCONS_00013725	TCONS_00019639
TCONS_00017175	TCONS_00013729	TCONS_00019640
TCONS_00017195	TCONS_00013758	TCONS_00019641
TCONS_00017217	TCONS_00013759	TCONS_00019642
TCONS_00017233	TCONS_00013762	TCONS_00019643
TCONS_00017234	TCONS_00013763	TCONS_00019644
TCONS_00017235	TCONS_00013764	TCONS_00019647
TCONS_00017259	TCONS_00013797	TCONS_00019648
TCONS_00017262	TCONS_00013825	TCONS_00019649
TCONS_00017264	TCONS_00013840	TCONS_00019650
TCONS_00017271	TCONS_00013841	TCONS_00019651
TCONS_00017272	TCONS_00013845	TCONS_00019652
TCONS_00017273	TCONS_00013846	TCONS_00019653
TCONS_00017274	TCONS_00013848	TCONS_00019656
TCONS_00017325	TCONS_00013939	TCONS_00019657
TCONS_00017326	TCONS_00013950	TCONS_00019658
TCONS_00017327	TCONS_00013997	TCONS_00019659
TCONS_00017328	TCONS_00014012	TCONS_00019660
TCONS_00017329	TCONS_00014017	TCONS_00019664
TCONS_00017330	TCONS_00014020	TCONS_00019680
TCONS_00017359	TCONS_00014021	TCONS_00019681
TCONS_00017361	TCONS_00014074	TCONS_00019685
TCONS_00017362	TCONS_00014076	TCONS_00019686
TCONS_00017370	TCONS_00014077	TCONS_00019687
TCONS_00017397	TCONS_00014078	TCONS_00019691
TCONS_00017410	TCONS_00014079	TCONS_00019695
TCONS_00017418	TCONS_00014080	TCONS_00019711
TCONS_00017456	TCONS_00014081	TCONS_00019712
TCONS_00017457	TCONS_00014082	TCONS_00019713
TCONS_00017458	TCONS_00014083	TCONS_00019714
TCONS_00017470	TCONS_00014084	TCONS_00019715
TCONS_00017471	TCONS_00014085	TCONS_00019716
TCONS_00017475	TCONS_00014086	TCONS_00019717
TCONS_00017476	TCONS_00014087	TCONS_00019720
TCONS_00017487	TCONS_00014088	TCONS_00019730
TCONS_00017488	TCONS_00014111	TCONS_00019740
TCONS_00017489	TCONS_00014112	TCONS_00019742
TCONS_00017490	TCONS_00014143	TCONS_00019744
TCONS_00017492	TCONS_00014185	TCONS_00019745
TCONS_00017507	TCONS_00014186	TCONS_00019746
TCONS_00017508	TCONS_00014187	TCONS_00019748
TCONS_00017509	TCONS_00014272	TCONS_00019752
TCONS_00017510	TCONS_00014286	TCONS_00019753
TCONS_00017511	TCONS_00014287	TCONS_00019754
TCONS_00017513	TCONS_00014288	TCONS_00019755
TCONS_00017532	TCONS_00014289	TCONS_00019756
TCONS_00017533	TCONS_00014290	TCONS_00019757
TCONS_00017534	TCONS_00014292	TCONS_00019758
TCONS_00017535	TCONS_00014293	TCONS_00019857
TCONS_00017536	TCONS_00014328	TCONS_00019863
TCONS_00017537	TCONS_00014431	TCONS_00019868
TCONS_00017591	TCONS_00014438	TCONS_00019881
TCONS_00017592	TCONS_00014439	TCONS_00019882
TCONS_00017593	TCONS_00014440	TCONS_00019885
TCONS_00017594	TCONS_00014475	TCONS_00019889
TCONS_00017595	TCONS_00014526	TCONS_00019894
TCONS_00017598	TCONS_00014546	TCONS_00019902
TCONS_00017606	TCONS_00014550	TCONS_00019903
TCONS_00017607	TCONS_00014621	TCONS_00019904
TCONS_00017608	TCONS_00014691	TCONS_00019905
TCONS_00017679	TCONS_00014747	TCONS_00019906
TCONS_00017703	TCONS_00014754	TCONS_00019958
TCONS_00017704	TCONS_00014760	TCONS_00019961
TCONS_00017705	TCONS_00014762	TCONS_00019962
TCONS_00017706	TCONS_00014832	TCONS_00019963
TCONS_00017707	TCONS_00014833	TCONS_00020026
TCONS_00017709	TCONS_00014834	TCONS_00020027
TCONS_00017734	TCONS_00014835	TCONS_00020028
TCONS_00017743	TCONS_00014851	TCONS_00020032
TCONS_00017778	TCONS_00014852	TCONS_00020033
TCONS_00017799	TCONS_00014853	TCONS_00020035
TCONS_00017800	TCONS_00014854	TCONS_00020036
TCONS_00017809	TCONS_00014855	TCONS_00020037
TCONS_00017813	TCONS_00014856	TCONS_00020038
TCONS_00017814	TCONS_00014858	TCONS_00020058
TCONS_00017815	TCONS_00014863	TCONS_00020059
TCONS_00017816	TCONS_00014864	TCONS_00020125
TCONS_00017839	TCONS_00014865	TCONS_00020143
TCONS_00017849	TCONS_00014867	TCONS_00020151
TCONS_00017858	TCONS_00014868	TCONS_00020169
TCONS_00017871	TCONS_00014869	TCONS_00020170
TCONS_00017872	TCONS_00014870	TCONS_00020175
TCONS_00017928	TCONS_00014895	TCONS_00020177
TCONS_00017930	TCONS_00014896	TCONS_00020178
TCONS_00017931	TCONS_00014910	TCONS_00020186
TCONS_00017933	TCONS_00014935	TCONS_00020187
TCONS_00017985	TCONS_00014936	TCONS_00020192
TCONS_00017989	TCONS_00014937	TCONS_00020193
TCONS_00017990	TCONS_00014975	TCONS_00020194
TCONS_00017993	TCONS_00014976	TCONS_00020195
TCONS_00017996	TCONS_00014977	TCONS_00020196
TCONS_00018005	TCONS_00015001	TCONS_00020198
TCONS_00018017	TCONS_00015087	TCONS_00020199
TCONS_00018052	TCONS_00015088	TCONS_00020203
TCONS_00018055	TCONS_00015089	TCONS_00020240
TCONS_00018156	TCONS_00015090	TCONS_00020244
TCONS_00018177	TCONS_00015091	TCONS_00020246
TCONS_00018182	TCONS_00015092	TCONS_00020247
TCONS_00018193	TCONS_00015093	TCONS_00020383
TCONS_00018240	TCONS_00015101	TCONS_00020386
TCONS_00018267	TCONS_00015105	TCONS_00020387
TCONS_00018293	TCONS_00015106	TCONS_00020389
TCONS_00018302	TCONS_00015107	TCONS_00020391
TCONS_00018315	TCONS_00015108	TCONS_00020403
TCONS_00018333	TCONS_00015109	TCONS_00020420
TCONS_00018336	TCONS_00015110	TCONS_00020449
TCONS_00018349	TCONS_00015111	TCONS_00020483
TCONS_00018361	TCONS_00015120	TCONS_00020495
TCONS_00018362	TCONS_00015121	TCONS_00020523
TCONS_00018370	TCONS_00015122	TCONS_00020524
TCONS_00018371	TCONS_00015123	TCONS_00020525
TCONS_00018372	TCONS_00015124	TCONS_00020526
TCONS_00018387	TCONS_00015125	TCONS_00020527
TCONS_00018412	TCONS_00015126	TCONS_00020532
TCONS_00018417	TCONS_00015127	TCONS_00020533
TCONS_00018437	TCONS_00015128	TCONS_00020534
TCONS_00018438	TCONS_00015147	TCONS_00020535
TCONS_00018439	TCONS_00015148	TCONS_00020539
TCONS_00018440	TCONS_00015149	TCONS_00020543
TCONS_00018441	TCONS_00015165	TCONS_00020624
TCONS_00018442	TCONS_00015198	TCONS_00020674
TCONS_00018443	TCONS_00015199	TCONS_00020706
TCONS_00018452	TCONS_00015200	TCONS_00020707
TCONS_00018453	TCONS_00015201	TCONS_00020712
TCONS_00018495	TCONS_00015254	TCONS_00020713
TCONS_00018544	TCONS_00015261	TCONS_00020714
TCONS_00018572	TCONS_00015322	TCONS_00020718
TCONS_00018573	TCONS_00015341	TCONS_00020719
TCONS_00018594	TCONS_00015350	TCONS_00020749
TCONS_00018595	TCONS_00015351	TCONS_00020750
TCONS_00018596	TCONS_00015368	TCONS_00020761
TCONS_00018661	TCONS_00015369	TCONS_00020790
TCONS_00018666	TCONS_00015370	TCONS_00020791
TCONS_00018680	TCONS_00015381	TCONS_00020792
TCONS_00018681	TCONS_00015383	TCONS_00020795
TCONS_00018682	TCONS_00015397	TCONS_00020796
TCONS_00018697	TCONS_00015398	TCONS_00020810
TCONS_00018736	TCONS_00015399	TCONS_00020813
TCONS_00018741	TCONS_00015400	TCONS_00020815
TCONS_00018742	TCONS_00015401	TCONS_00020816
TCONS_00018772	TCONS_00015402	TCONS_00020817
TCONS_00018774	TCONS_00015403	TCONS_00020827
TCONS_00018799	TCONS_00015410	TCONS_00020828
TCONS_00018800	TCONS_00015411	TCONS_00020841
TCONS_00018822	TCONS_00015632	TCONS_00020843
TCONS_00018963	TCONS_00015635	TCONS_00020850
TCONS_00018986	TCONS_00015665	TCONS_00020851
TCONS_00018992	TCONS_00015668	TCONS_00020852
TCONS_00018993	TCONS_00015677	TCONS_00020864
TCONS_00018995	TCONS_00015691	TCONS_00020865
TCONS_00019001	TCONS_00015693	TCONS_00020866
TCONS_00019002	TCONS_00015694	TCONS_00020932
TCONS_00019003	TCONS_00015695	TCONS_00020933
TCONS_00019004	TCONS_00015696	TCONS_00020934
TCONS_00019005	TCONS_00015697	TCONS_00020946
TCONS_00019012	TCONS_00015712	TCONS_00020947
TCONS_00019018	TCONS_00015744	TCONS_00020948
TCONS_00019042	TCONS_00015806	TCONS_00020958
TCONS_00019043	TCONS_00015807	TCONS_00020963
TCONS_00019044	TCONS_00015808	TCONS_00020975
TCONS_00019045	TCONS_00015809	TCONS_00020976
TCONS_00019046	TCONS_00015812	TCONS_00020977
TCONS_00019047	TCONS_00015813	TCONS_00020978
TCONS_00019048	TCONS_00015814	TCONS_00020979
TCONS_00019049	TCONS_00015871	TCONS_00021030
TCONS_00019050	TCONS_00015872	TCONS_00021154
TCONS_00019051	TCONS_00015873	TCONS_00021160
TCONS_00019052	TCONS_00015944	TCONS_00021161
TCONS_00019053	TCONS_00015945	TCONS_00021162
TCONS_00019054	TCONS_00015952	TCONS_00021163
TCONS_00019055	TCONS_00016019	TCONS_00021164
TCONS_00019066	TCONS_00016121	TCONS_00021165
TCONS_00019070	TCONS_00016124	TCONS_00021166
TCONS_00019091	TCONS_00016126	TCONS_00021168
TCONS_00019104	TCONS_00016133	TCONS_00021169
TCONS_00019109	TCONS_00016161	TCONS_00021170
TCONS_00019110	TCONS_00016165	TCONS_00021172
TCONS_00019111	TCONS_00016172	TCONS_00021173
TCONS_00019112	TCONS_00016190	TCONS_00021191
TCONS_00019113	TCONS_00016191	TCONS_00021194
TCONS_00019177	TCONS_00016192	TCONS_00021227
TCONS_00019194	TCONS_00016207	TCONS_00021230
TCONS_00019205	TCONS_00016221	TCONS_00021252
TCONS_00019221	TCONS_00016222	TCONS_00021253
TCONS_00019223	TCONS_00016271	TCONS_00021275
TCONS_00019224	TCONS_00016277	TCONS_00021287
TCONS_00019263	TCONS_00016278	TCONS_00021288
TCONS_00019264	TCONS_00016287	TCONS_00021292
TCONS_00019265	TCONS_00016302	TCONS_00021293
TCONS_00019266	TCONS_00016303	TCONS_00021435
TCONS_00019278	TCONS_00016306	TCONS_00021441
TCONS_00019327	TCONS_00016307	TCONS_00021524
TCONS_00019330	TCONS_00016308	TCONS_00021527
TCONS_00019347	TCONS_00016320	TCONS_00021533
TCONS_00019355	TCONS_00016345	TCONS_00021534
TCONS_00019362	TCONS_00016346	TCONS_00021535
TCONS_00019383	TCONS_00016347	TCONS_00021536
TCONS_00019384	TCONS_00016348	TCONS_00021565
TCONS_00019416	TCONS_00016355	TCONS_00021608
TCONS_00019417	TCONS_00016375	TCONS_00021609
TCONS_00019444	TCONS_00016447	TCONS_00021611
TCONS_00019447	TCONS_00016464	TCONS_00021655
TCONS_00019448	TCONS_00016468	TCONS_00021656
TCONS_00019455	TCONS_00016469	TCONS_00021657
TCONS_00019496	TCONS_00016498	TCONS_00021658
TCONS_00019513	TCONS_00016513	TCONS_00021659
TCONS_00019519	TCONS_00016514	TCONS_00021661
TCONS_00019520	TCONS_00016519	TCONS_00021662
TCONS_00019529	TCONS_00016520	TCONS_00021663
TCONS_00019531	TCONS_00016521	TCONS_00021685
TCONS_00019533	TCONS_00016522	TCONS_00021686
TCONS_00019535	TCONS_00016525	TCONS_00021687
TCONS_00019556	TCONS_00016526	TCONS_00021688
TCONS_00019563	TCONS_00016527	TCONS_00021689
TCONS_00019596	TCONS_00016530	TCONS_00021690
TCONS_00019620	TCONS_00016531	TCONS_00021691
TCONS_00019621	TCONS_00016585	TCONS_00021692
TCONS_00019622	TCONS_00016595	TCONS_00021696
TCONS_00019623	TCONS_00016632	TCONS_00021699
TCONS_00019629	TCONS_00016679	TCONS_00021700
TCONS_00019630	TCONS_00016680	TCONS_00021702
TCONS_00019631	TCONS_00016729	TCONS_00021703
TCONS_00019632	TCONS_00016758	TCONS_00021714
TCONS_00019633	TCONS_00016760	TCONS_00021715
TCONS_00019634	TCONS_00016761	TCONS_00021789
TCONS_00019636	TCONS_00016762	TCONS_00021823
TCONS_00019640	TCONS_00016763	TCONS_00021824
TCONS_00019641	TCONS_00016764	TCONS_00021825
TCONS_00019642	TCONS_00016766	TCONS_00021826
TCONS_00019643	TCONS_00016767	TCONS_00021827
TCONS_00019644	TCONS_00016773	TCONS_00021878
TCONS_00019647	TCONS_00016775	TCONS_00021890
TCONS_00019648	TCONS_00016777	TCONS_00021892
TCONS_00019649	TCONS_00016778	TCONS_00021893
TCONS_00019650	TCONS_00016783	TCONS_00021894
TCONS_00019651	TCONS_00016784	TCONS_00021896
TCONS_00019652	TCONS_00016790	TCONS_00021899
TCONS_00019653	TCONS_00016791	TCONS_00021902
TCONS_00019657	TCONS_00016792	TCONS_00021903
TCONS_00019658	TCONS_00016794	TCONS_00021904
TCONS_00019659	TCONS_00016795	TCONS_00021905
TCONS_00019660	TCONS_00016796	TCONS_00021906
TCONS_00019680	TCONS_00016797	TCONS_00021907
TCONS_00019681	TCONS_00016798	TCONS_00021909
TCONS_00019685	TCONS_00016799	TCONS_00021910
TCONS_00019690	TCONS_00016800	TCONS_00021911
TCONS_00019691	TCONS_00016848	TCONS_00021912
TCONS_00019695	TCONS_00016857	TCONS_00021914
TCONS_00019708	TCONS_00016924	TCONS_00021976
TCONS_00019709	TCONS_00016925	TCONS_00022063
TCONS_00019710	TCONS_00016937	TCONS_00022086
TCONS_00019711	TCONS_00016939	TCONS_00022096
TCONS_00019712	TCONS_00016945	TCONS_00022108
TCONS_00019713	TCONS_00016950	TCONS_00022109
TCONS_00019714	TCONS_00016969	TCONS_00022182
TCONS_00019715	TCONS_00016974	TCONS_00022183
TCONS_00019716	TCONS_00016977	TCONS_00022184
TCONS_00019717	TCONS_00016996	TCONS_00022185
TCONS_00019720	TCONS_00017001	TCONS_00022239
TCONS_00019727	TCONS_00017002	TCONS_00022262
TCONS_00019728	TCONS_00017052	TCONS_00022263
TCONS_00019730	TCONS_00017053	TCONS_00022365
TCONS_00019740	TCONS_00017054	TCONS_00022395
TCONS_00019744	TCONS_00017077	TCONS_00022396
TCONS_00019745	TCONS_00017078	TCONS_00022435
TCONS_00019746	TCONS_00017080	TCONS_00022469
TCONS_00019748	TCONS_00017081	TCONS_00022471
TCONS_00019752	TCONS_00017082	TCONS_00022472
TCONS_00019753	TCONS_00017083	TCONS_00022474
TCONS_00019754	TCONS_00017084	TCONS_00022475
TCONS_00019755	TCONS_00017085	TCONS_00022547
TCONS_00019756	TCONS_00017086	TCONS_00022578
TCONS_00019757	TCONS_00017087	TCONS_00022592
TCONS_00019758	TCONS_00017092	TCONS_00022631
TCONS_00019857	TCONS_00017102	TCONS_00022647
TCONS_00019863	TCONS_00017119	TCONS_00022648
TCONS_00019864	TCONS_00017120	TCONS_00022650
TCONS_00019868	TCONS_00017122	TCONS_00022680
TCONS_00019882	TCONS_00017128	TCONS_00022700
TCONS_00019885	TCONS_00017129	TCONS_00022701
TCONS_00019889	TCONS_00017141	TCONS_00022707
TCONS_00019894	TCONS_00017142	TCONS_00022749
TCONS_00019902	TCONS_00017174	TCONS_00022751
TCONS_00019903	TCONS_00017175	TCONS_00022752
TCONS_00019904	TCONS_00017176	TCONS_00022753
TCONS_00019905	TCONS_00017177	TCONS_00022754
TCONS_00019906	TCONS_00017195	TCONS_00022756
TCONS_00019958	TCONS_00017217	TCONS_00022757
TCONS_00019961	TCONS_00017233	TCONS_00022787
TCONS_00019962	TCONS_00017234	TCONS_00022795
TCONS_00019963	TCONS_00017235	TCONS_00022880
TCONS_00020033	TCONS_00017242	TCONS_00022883
TCONS_00020035	TCONS_00017243	TCONS_00022903
TCONS_00020036	TCONS_00017244	TCONS_00022932
TCONS_00020037	TCONS_00017255	TCONS_00022933
TCONS_00020038	TCONS_00017256	TCONS_00022935
TCONS_00020058	TCONS_00017257	TCONS_00022936
TCONS_00020059	TCONS_00017258	TCONS_00022938
TCONS_00020074	TCONS_00017259	TCONS_00022939
TCONS_00020125	TCONS_00017262	TCONS_00022940
TCONS_00020175	TCONS_00017263	TCONS_00022948
TCONS_00020178	TCONS_00017264	TCONS_00022952
TCONS_00020186	TCONS_00017271	TCONS_00022953
TCONS_00020192	TCONS_00017272	TCONS_00022972
TCONS_00020193	TCONS_00017273	TCONS_00022973
TCONS_00020194	TCONS_00017274	TCONS_00022974
TCONS_00020195	TCONS_00017325	TCONS_00022986
TCONS_00020196	TCONS_00017326	TCONS_00022987
TCONS_00020203	TCONS_00017327	TCONS_00023010
TCONS_00020204	TCONS_00017328	TCONS_00023069
TCONS_00020223	TCONS_00017329	TCONS_00023122
TCONS_00020240	TCONS_00017330	TCONS_00023155
TCONS_00020244	TCONS_00017359	TCONS_00023156
TCONS_00020247	TCONS_00017360	TCONS_00023157
TCONS_00020319	TCONS_00017361	TCONS_00023158
TCONS_00020321	TCONS_00017362	TCONS_00023159
TCONS_00020383	TCONS_00017370	TCONS_00023160
TCONS_00020403	TCONS_00017397	TCONS_00023161
TCONS_00020420	TCONS_00017410	TCONS_00023162
TCONS_00020483	TCONS_00017456	TCONS_00023163
TCONS_00020485	TCONS_00017457	TCONS_00023202
TCONS_00020486	TCONS_00017458	TCONS_00023203
TCONS_00020495	TCONS_00017470	TCONS_00023204
TCONS_00020523	TCONS_00017471	TCONS_00023205
TCONS_00020524	TCONS_00017472	TCONS_00023206
TCONS_00020532	TCONS_00017475	TCONS_00023208
TCONS_00020533	TCONS_00017476	TCONS_00023264
TCONS_00020534	TCONS_00017477	TCONS_00023265
TCONS_00020539	TCONS_00017478	TCONS_00023267
TCONS_00020543	TCONS_00017479	TCONS_00023278
TCONS_00020550	TCONS_00017487	TCONS_00023279
TCONS_00020551	TCONS_00017488	TCONS_00023280
TCONS_00020624	TCONS_00017489	TCONS_00023292
TCONS_00020652	TCONS_00017490	TCONS_00023293
TCONS_00020653	TCONS_00017492	TCONS_00023294
TCONS_00020674	TCONS_00017507	TCONS_00023295
TCONS_00020712	TCONS_00017508	TCONS_00023296
TCONS_00020713	TCONS_00017509	TCONS_00023319
TCONS_00020714	TCONS_00017510	TCONS_00023330
TCONS_00020750	TCONS_00017511	TCONS_00023367
TCONS_00020761	TCONS_00017513	TCONS_00023368
TCONS_00020790	TCONS_00017532	TCONS_00023473
TCONS_00020791	TCONS_00017533	TCONS_00023474
TCONS_00020792	TCONS_00017534	TCONS_00023475
TCONS_00020795	TCONS_00017535	TCONS_00023476
TCONS_00020810	TCONS_00017536	TCONS_00023502
TCONS_00020813	TCONS_00017537	TCONS_00023506
TCONS_00020815	TCONS_00017538	TCONS_00023511
TCONS_00020816	TCONS_00017542	TCONS_00023523
TCONS_00020817	TCONS_00017543	TCONS_00023531
TCONS_00020828	TCONS_00017544	TCONS_00023532
TCONS_00020832	TCONS_00017545	TCONS_00023544
TCONS_00020841	TCONS_00017546	TCONS_00023555
TCONS_00020843	TCONS_00017591	TCONS_00023556
TCONS_00020848	TCONS_00017592	TCONS_00023583
TCONS_00020850	TCONS_00017593	TCONS_00023584
TCONS_00020851	TCONS_00017594	TCONS_00023585
TCONS_00020864	TCONS_00017595	TCONS_00023586
TCONS_00020932	TCONS_00017598	TCONS_00023587
TCONS_00020934	TCONS_00017606	TCONS_00023618
TCONS_00020946	TCONS_00017607	TCONS_00023624
TCONS_00020947	TCONS_00017608	TCONS_00023625
TCONS_00020948	TCONS_00017679	TCONS_00023634
TCONS_00020962	TCONS_00017680	TCONS_00023679
TCONS_00020963	TCONS_00017683	TCONS_00023684
TCONS_00020975	TCONS_00017684	TCONS_00023707
TCONS_00020976	TCONS_00017703	TCONS_00023708
TCONS_00020977	TCONS_00017704	TCONS_00023718
TCONS_00020978	TCONS_00017705	TCONS_00023752
TCONS_00020979	TCONS_00017706	TCONS_00023790
TCONS_00021014	TCONS_00017707	TCONS_00023791
TCONS_00021030	TCONS_00017708	TCONS_00023792
TCONS_00021033	TCONS_00017709	TCONS_00023793
TCONS_00021035	TCONS_00017734	TCONS_00023794
TCONS_00021036	TCONS_00017743	TCONS_00023795
TCONS_00021138	TCONS_00017768	TCONS_00023796
TCONS_00021141	TCONS_00017778	TCONS_00023797
TCONS_00021154	TCONS_00017779	TCONS_00023807
TCONS_00021160	TCONS_00017780	TCONS_00023808
TCONS_00021161	TCONS_00017781	TCONS_00023840
TCONS_00021162	TCONS_00017790	TCONS_00023886
TCONS_00021163	TCONS_00017799	TCONS_00023887
TCONS_00021164	TCONS_00017800	TCONS_00023935
TCONS_00021165	TCONS_00017809	TCONS_00023936
TCONS_00021166	TCONS_00017810	TCONS_00023937
TCONS_00021169	TCONS_00017813	TCONS_00023942
TCONS_00021170	TCONS_00017814	TCONS_00023960
TCONS_00021172	TCONS_00017815	TCONS_00023961
TCONS_00021173	TCONS_00017816	TCONS_00024025
TCONS_00021191	TCONS_00017817	TCONS_00024026
TCONS_00021192	TCONS_00017818	TCONS_00024112
TCONS_00021193	TCONS_00017819	TCONS_00024114
TCONS_00021194	TCONS_00017839	TCONS_00024153
TCONS_00021227	TCONS_00017844	TCONS_00024154
TCONS_00021230	TCONS_00017849	TCONS_00024155
TCONS_00021252	TCONS_00017871	TCONS_00024156
TCONS_00021253	TCONS_00017872	TCONS_00024157
TCONS_00021275	TCONS_00017928	TCONS_00024158
TCONS_00021287	TCONS_00017929	TCONS_00024159
TCONS_00021288	TCONS_00017930	TCONS_00024160
TCONS_00021292	TCONS_00017931	TCONS_00024161
TCONS_00021293	TCONS_00017933	TCONS_00024162
TCONS_00021435	TCONS_00017975	TCONS_00024168
TCONS_00021441	TCONS_00017983	TCONS_00024169
TCONS_00021526	TCONS_00017984	TCONS_00024192
TCONS_00021527	TCONS_00017985	TCONS_00024193
TCONS_00021530	TCONS_00017989	TCONS_00024194
TCONS_00021532	TCONS_00017990	TCONS_00024201
TCONS_00021533	TCONS_00017993	TCONS_00024202
TCONS_00021534	TCONS_00017994	TCONS_00024203
TCONS_00021535	TCONS_00017995	TCONS_00024207
TCONS_00021536	TCONS_00018005	TCONS_00024215
TCONS_00021565	TCONS_00018017	TCONS_00024230
TCONS_00021611	TCONS_00018019	TCONS_00024231
TCONS_00021655	TCONS_00018020	TCONS_00024233
TCONS_00021661	TCONS_00018021	TCONS_00024234
TCONS_00021692	TCONS_00018022	TCONS_00024235
TCONS_00021696	TCONS_00018023	TCONS_00024236
TCONS_00021699	TCONS_00018024	TCONS_00024237
TCONS_00021700	TCONS_00018025	TCONS_00024239
TCONS_00021702	TCONS_00018026	TCONS_00024241
TCONS_00021703	TCONS_00018048	TCONS_00024242
TCONS_00021714	TCONS_00018049	TCONS_00024243
TCONS_00021715	TCONS_00018050	TCONS_00024249
TCONS_00021789	TCONS_00018052	TCONS_00024252
TCONS_00021823	TCONS_00018055	TCONS_00024254
TCONS_00021824	TCONS_00018063	TCONS_00024256
TCONS_00021825	TCONS_00018064	TCONS_00024445
TCONS_00021826	TCONS_00018156	TCONS_00024448
TCONS_00021827	TCONS_00018161	TCONS_00024551
TCONS_00021829	TCONS_00018162	TCONS_00024622
TCONS_00021878	TCONS_00018165	TCONS_00024648
TCONS_00021890	TCONS_00018166	TCONS_00024656
TCONS_00021896	TCONS_00018167	TCONS_00024731
TCONS_00021899	TCONS_00018177	TCONS_00024768
TCONS_00021905	TCONS_00018182	TCONS_00024769
TCONS_00021907	TCONS_00018193	TCONS_00024771
TCONS_00021911	TCONS_00018240	TCONS_00024772
TCONS_00021912	TCONS_00018267	TCONS_00024773
TCONS_00021914	TCONS_00018293	TCONS_00024774
TCONS_00021920	TCONS_00018302	TCONS_00024775
TCONS_00021976	TCONS_00018315	TCONS_00024862
TCONS_00022063	TCONS_00018332	TCONS_00024866
TCONS_00022096	TCONS_00018333	TCONS_00024917
TCONS_00022108	TCONS_00018336	TCONS_00024924
TCONS_00022109	TCONS_00018349	TCONS_00024944
TCONS_00022130	TCONS_00018361	TCONS_00024945
TCONS_00022182	TCONS_00018362	TCONS_00024946
TCONS_00022183	TCONS_00018363	TCONS_00024947
TCONS_00022184	TCONS_00018364	TCONS_00024953
TCONS_00022239	TCONS_00018365	TCONS_00024954
TCONS_00022262	TCONS_00018366	TCONS_00024991
TCONS_00022263	TCONS_00018367	TCONS_00024992
TCONS_00022365	TCONS_00018370	TCONS_00024993
TCONS_00022395	TCONS_00018371	TCONS_00024994
TCONS_00022396	TCONS_00018372	TCONS_00024995
TCONS_00022401	TCONS_00018374	TCONS_00024996
TCONS_00022402	TCONS_00018375	TCONS_00024997
TCONS_00022403	TCONS_00018387	TCONS_00024999
TCONS_00022404	TCONS_00018412	TCONS_00025086
TCONS_00022435	TCONS_00018437	TCONS_00025087
TCONS_00022438	TCONS_00018438	TCONS_00025146
TCONS_00022439	TCONS_00018439	TCONS_00025147
TCONS_00022440	TCONS_00018440	TCONS_00025148
TCONS_00022441	TCONS_00018441	TCONS_00025149
TCONS_00022442	TCONS_00018442	TCONS_00025209
TCONS_00022443	TCONS_00018443	TCONS_00025211
TCONS_00022469	TCONS_00018452	TCONS_00025217
TCONS_00022471	TCONS_00018453	TCONS_00025219
TCONS_00022472	TCONS_00018495	TCONS_00025220
TCONS_00022474	TCONS_00018544	TCONS_00025221
TCONS_00022475	TCONS_00018572	TCONS_00025285
TCONS_00022547	TCONS_00018573	TCONS_00025346
TCONS_00022578	TCONS_00018576	TCONS_00025362
TCONS_00022592	TCONS_00018577	TCONS_00025363
TCONS_00022631	TCONS_00018578	TCONS_00025442
TCONS_00022680	TCONS_00018579	TCONS_00025468
TCONS_00022698	TCONS_00018594	TCONS_00025469
TCONS_00022699	TCONS_00018595	TCONS_00025470
TCONS_00022700	TCONS_00018596	TCONS_00025471
TCONS_00022701	TCONS_00018661	TCONS_00025483
TCONS_00022706	TCONS_00018666	TCONS_00025484
TCONS_00022707	TCONS_00018673	TCONS_00025485
TCONS_00022722	TCONS_00018674	TCONS_00025487
TCONS_00022723	TCONS_00018680	TCONS_00025490
TCONS_00022739	TCONS_00018681	TCONS_00025491
TCONS_00022755	TCONS_00018682	TCONS_00025513
TCONS_00022756	TCONS_00018697	TCONS_00025534
TCONS_00022757	TCONS_00018736	TCONS_00025571
TCONS_00022758	TCONS_00018741	TCONS_00025572
TCONS_00022787	TCONS_00018742	TCONS_00025573
TCONS_00022795	TCONS_00018772	TCONS_00025587
TCONS_00022859	TCONS_00018774	TCONS_00025595
TCONS_00022878	TCONS_00018799	TCONS_00025598
TCONS_00022880	TCONS_00018800	TCONS_00025624
TCONS_00022883	TCONS_00018820	TCONS_00025625
TCONS_00022928	TCONS_00018822	TCONS_00025627
TCONS_00022929	TCONS_00018963	TCONS_00025630
TCONS_00022932	TCONS_00018976	TCONS_00025632
TCONS_00022933	TCONS_00018979	TCONS_00025633
TCONS_00022935	TCONS_00018986	TCONS_00025636
TCONS_00022936	TCONS_00018991	TCONS_00025654
TCONS_00022938	TCONS_00018992	TCONS_00025696
TCONS_00022939	TCONS_00018993	TCONS_00025711
TCONS_00022948	TCONS_00018995	TCONS_00025812
TCONS_00022949	TCONS_00019001	TCONS_00025821
TCONS_00022952	TCONS_00019002	TCONS_00025835
TCONS_00022953	TCONS_00019003	TCONS_00025836
TCONS_00022971	TCONS_00019004	TCONS_00025840
TCONS_00022972	TCONS_00019005	TCONS_00025842
TCONS_00022973	TCONS_00019010	TCONS_00025845
TCONS_00022974	TCONS_00019011	TCONS_00025863
TCONS_00022986	TCONS_00019012	TCONS_00025864
TCONS_00022987	TCONS_00019018	TCONS_00025883
TCONS_00023010	TCONS_00019042	TCONS_00025909
TCONS_00023069	TCONS_00019043	TCONS_00025970
TCONS_00023091	TCONS_00019044	TCONS_00026013
TCONS_00023122	TCONS_00019045	TCONS_00026049
TCONS_00023155	TCONS_00019046	TCONS_00026050
TCONS_00023156	TCONS_00019047	TCONS_00026051
TCONS_00023157	TCONS_00019048	TCONS_00026052
TCONS_00023158	TCONS_00019049	TCONS_00026084
TCONS_00023159	TCONS_00019050	TCONS_00026087
TCONS_00023160	TCONS_00019051	TCONS_00026174
TCONS_00023161	TCONS_00019052	TCONS_00026179
TCONS_00023162	TCONS_00019053	TCONS_00026181
TCONS_00023163	TCONS_00019054	TCONS_00026182
TCONS_00023202	TCONS_00019055	TCONS_00026205
TCONS_00023203	TCONS_00019065	TCONS_00026207
TCONS_00023204	TCONS_00019066	TCONS_00026209
TCONS_00023205	TCONS_00019067	TCONS_00026210
TCONS_00023206	TCONS_00019068	TCONS_00026228
TCONS_00023207	TCONS_00019069	TCONS_00026229
TCONS_00023208	TCONS_00019070	TCONS_00026235
TCONS_00023209	TCONS_00019091	TCONS_00026236
TCONS_00023265	TCONS_00019102	TCONS_00026237
TCONS_00023267	TCONS_00019103	TCONS_00026246
TCONS_00023278	TCONS_00019104	TCONS_00026250
TCONS_00023291	TCONS_00019109	TCONS_00026251
TCONS_00023292	TCONS_00019110	TCONS_00026252
TCONS_00023293	TCONS_00019111	TCONS_00026272
TCONS_00023294	TCONS_00019112	TCONS_00026273
TCONS_00023295	TCONS_00019113	TCONS_00026278
TCONS_00023296	TCONS_00019117	TCONS_00026279
TCONS_00023319	TCONS_00019118	TCONS_00026333
TCONS_00023330	TCONS_00019119	TCONS_00026334
TCONS_00023366	TCONS_00019120	TCONS_00026335
TCONS_00023367	TCONS_00019121	TCONS_00026401
TCONS_00023368	TCONS_00019138	TCONS_00026418
TCONS_00023472	TCONS_00019139	TCONS_00026419
TCONS_00023473	TCONS_00019177	TCONS_00026464
TCONS_00023474	TCONS_00019187	TCONS_00026509
TCONS_00023475	TCONS_00019188	TCONS_00026510
TCONS_00023476	TCONS_00019194	TCONS_00026582
TCONS_00023477	TCONS_00019198	TCONS_00026583
TCONS_00023502	TCONS_00019199	TCONS_00026584
TCONS_00023506	TCONS_00019205	TCONS_00026585
TCONS_00023511	TCONS_00019221	TCONS_00026586
TCONS_00023523	TCONS_00019223	TCONS_00026601
TCONS_00023531	TCONS_00019224	TCONS_00026604
TCONS_00023532	TCONS_00019258	TCONS_00026606
TCONS_00023555	TCONS_00019263	TCONS_00026607
TCONS_00023556	TCONS_00019264	TCONS_00026608
TCONS_00023562	TCONS_00019265	TCONS_00026609
TCONS_00023563	TCONS_00019266	TCONS_00026610
TCONS_00023584	TCONS_00019278	TCONS_00026611
TCONS_00023585	TCONS_00019327	TCONS_00026612
TCONS_00023586	TCONS_00019330	TCONS_00026613
TCONS_00023587	TCONS_00019347	TCONS_00026614
TCONS_00023618	TCONS_00019355	TCONS_00026616
TCONS_00023634	TCONS_00019362	TCONS_00026620
TCONS_00023658	TCONS_00019363	TCONS_00026621
TCONS_00023664	TCONS_00019380	TCONS_00026670
TCONS_00023665	TCONS_00019381	TCONS_00026671
TCONS_00023679	TCONS_00019382	TCONS_00026697
TCONS_00023707	TCONS_00019383	TCONS_00026775
TCONS_00023708	TCONS_00019384	TCONS_00026776
TCONS_00023729	TCONS_00019386	TCONS_00026777
TCONS_00023730	TCONS_00019387	TCONS_00026779
TCONS_00023749	TCONS_00019388	TCONS_00026780
TCONS_00023752	TCONS_00019389	TCONS_00026781
TCONS_00023773	TCONS_00019393	TCONS_00026782
TCONS_00023790	TCONS_00019394	TCONS_00026783
TCONS_00023791	TCONS_00019395	TCONS_00026784
TCONS_00023792	TCONS_00019396	TCONS_00026835
TCONS_00023793	TCONS_00019397	TCONS_00027031
TCONS_00023794	TCONS_00019398	TCONS_00027201
TCONS_00023795	TCONS_00019399	TCONS_00027202
TCONS_00023796	TCONS_00019400	TCONS_00027203
TCONS_00023797	TCONS_00019401	TCONS_00027221
TCONS_00023807	TCONS_00019402	TCONS_00027222
TCONS_00023808	TCONS_00019414	TCONS_00027223
TCONS_00023840	TCONS_00019415	TCONS_00027227
TCONS_00023879	TCONS_00019416	TCONS_00027439
TCONS_00023880	TCONS_00019417	TCONS_00027473
TCONS_00023881	TCONS_00019444	TCONS_00027474
TCONS_00023882	TCONS_00019445	TCONS_00027475
TCONS_00023883	TCONS_00019446	TCONS_00027476
TCONS_00023886	TCONS_00019447	TCONS_00027530
[truncated: 42,612 more rows]
