# Supplementary material for: Oviduct Transcriptomic Reveals the Regulation of mRNAs and lncRNAs Related to Goat Prolificacy in the Luteal Phase
Source: Animals (Basel). 2022 Oct 18;12(20):2823. doi: 10.3390/ani12202823 (PMC9597788; doi:10.3390/ani12202823)
Supplement: Supplementary file 1 [file animals-12-02823-s001.zip › Table S10.xlsx]

## Sheet: Sheet1
Table S10. Information on RT-qPCR primers and amplification product sizes of the selected mRNAs and lncRNAs, and reference gene
Gene type	Gene name	Primer sequence (5′-3′)	Product length (bp)	%GC	TM
mRNA	OVN	F: ATGCCATCAGCTTCGGTTACAAGG	86	50.0	59.8
		R: GTCATCCAGGTCCAATGTCCACAC		54.2	60.4
	SPOCK1	F: AGTGACGGAGGATGACGAGGATG	132	56.5	61
		R: AGACAAATGCAGGAACGGGAAGTG		50.0	59.9
	KRT7	F: GGCAGCAGCAGCAGTCTCTATG	118	59.1	61.2
		R: GCAGGCTCTGATTGATGGTGACC		56.5	61
	AZGP1	F: CAATGACCAGCCCTTCTTCCACTAC	96	52.0	59.9
		R: TTCTCCCAGTCCTCCATTCCTTCC		54.2	60.8
	KREMEN1	F: CTTTCTGGGCGTGAGTGAGGTAAC	101	54.2	60.2
		R: GTGCTCTGATCTCTGTGGGTTTCTG		52.0	59.8
	APOD	F: AGAAGGGAAATGTGGCAGCAGAAG	98	50.0	59.9
		R: TCAGACACGCAAGGTAACAGAATGG		48.0	59.2
	DPT	F: CCTGCTGGCTGACAACAGAATATCC	133	52.0	60.2
		R: AATTTCCACTGGCGATCCCTTTCC		50.0	60
	POSTN	F: ACAGAAGGACGCACAATACCAAAGG	147	48.0	59.5
		R: TTCCACAGGCACTCCATCAATGATC		48.0	59.3
	ZNF75D	F: GCTGGAGCAGTTCCTGGATGTTC	144	56.6	60.9
		R: TGGGCTGTGACCTCATTGCTTATTC		48.0	59.4
	PID1	F: GAAGCACACACTAGCCCGAGAAG	82	59.1	61.9
		R: GTGATGGAGCCACACTTGGAACG		48.0	58.9
lncRNA	XLOC_104485	F: GTAGTTGGAGTTGCCGCTGGAG	145	59.1	61.1
		R: TCCGAAGTCCCTGGTCCTGTTG		59.1	61.9
	XLOC_050288	F: ACCTTGTTGGTCAGACAGTGTTCAG	95	48.0	59.2
		R: GTCGCTAGGCTGCTCATCTATGC		56.5	60.4
	XLOC_239472	F: CATCCATGACTCCGCCATCTGTTAG	113	52.0	59.8
		R: GGAAATCTCCGAGGTGCTCAGTTC		54.2	60.1
	XLOC_213822	F: TGCCACAACAAACCGAGGAACAC	148	52.2	60.7
		R: GCGGCTCCAGACAACACACATC		59.1	61.7
	XLOC_173492	F: GCACACTTCGCAAGACACTCCTC	113	56.5	61
		R: CCTCGGTGGTGGTACAATGTTACTG		52.0	59.8
	XLOC_200842	F: TCCGCCTCTATCCTGTGTTTCTCC	82	54.2	60.8
		R: AAGACCGCAAGAAGTTCACCGATG		50.0	59.8
	XLOC_171602	F: GTCCTTTCTCTCCACACCCTCTCC	90	58.3	61.6
		R: CAATACGGCATCACCTCACACCTG		54.2	60.5
	XLOC_017318	F: GCCCCACGGAGATAGAAACAAAACC	129	52.0	60.5
		R: CCCTGTCTTGACCTTGGCTCTTTG		54.2	60.6
	XLOC_055290	F: GTCGTGCTGGACAAACAATGGAATG	112	48.0	59
		R: GCTGCTCTTGCTGCTGGAGAAG		59.1	61.6
	XLOC_023225	F: TGCTCAAGTTCTGCTAACACGGATG	138	56.5	60.7
		R: CTACTCCAGCCACTCCTCCTTCTC		52.0	59.6
Reference	RPL19	F: ATCGCCAATGCCAACTC	154	_	_
		R: CCTTTCGCTTACCTATACC
