# Supplementary material for: Oviduct Transcriptomic Reveals the Regulation of mRNAs and lncRNAs Related to Goat Prolificacy in the Luteal Phase
Source: Animals (Basel). 2022 Oct 18;12(20):2823. doi: 10.3390/ani12202823 (PMC9597788; doi:10.3390/ani12202823)
Supplement: Supplementary file 1 [file animals-12-02823-s001.zip › Table S2.xlsx]

## Sheet: Sheet1
Table S2 The information of lncRNAs transcripts
Annotated_lncRNA_ID	Annotated_lncRNA_Gene_ID	Annotated_lncRNA_Gene_Name	Gene_Type	Status	Chromosome	Chromosome	Start	End	Strand	Exon_number	Length
LNC_000001	XLOC_000010		antisense_lncRNA	Novel_lncRNA	NC_005044.2	mitochondrion	14	11701	-	3	11632
LNC_000002	XLOC_000015		intronic_lncRNA	Novel_lncRNA	NC_030808.1	chromosome 1	108522	150920	+	6	756
LNC_000003	XLOC_000015		intronic_lncRNA	Novel_lncRNA	NC_030808.1	chromosome 1	258224	333878	+	5	710
LNC_000004	XLOC_000015		intronic_lncRNA	Novel_lncRNA	NC_030808.1	chromosome 1	267209	333878	+	2	366
LNC_000005	XLOC_000038		intronic_lncRNA	Novel_lncRNA	NC_030808.1	chromosome 1	623723	654740	+	11	7281
LNC_000006	XLOC_000038		antisense_lncRNA	Novel_lncRNA	NC_030808.1	chromosome 1	650888	654740	+	2	1999
LNC_000007	XLOC_000038		antisense_lncRNA	Novel_lncRNA	NC_030808.1	chromosome 1	652264	654740	+	2	2351
LNC_000008	XLOC_000039		lincRNA	Novel_lncRNA	NC_030808.1	chromosome 1	681855	693700	+	2	2470
LNC_000009	XLOC_000039		lincRNA	Novel_lncRNA	NC_030808.1	chromosome 1	681855	693700	+	2	2370
LNC_000010	XLOC_000041		antisense_lncRNA	Novel_lncRNA	NC_030808.1	chromosome 1	722218	726303	+	2	257
LNC_000011	XLOC_000043		intronic_lncRNA	Novel_lncRNA	NC_030808.1	chromosome 1	724988	741556	+	3	1350
LNC_000012	XLOC_000044		intronic_lncRNA	Novel_lncRNA	NC_030808.1	chromosome 1	748335	755547	+	3	395
LNC_000013	XLOC_000045		intronic_lncRNA	Novel_lncRNA	NC_030808.1	chromosome 1	756795	792455	+	9	2912
LNC_000014	XLOC_000047		lincRNA	Novel_lncRNA	NC_030808.1	chromosome 1	930430	941717	+	2	353
LNC_000015	XLOC_000047		lincRNA	Novel_lncRNA	NC_030808.1	chromosome 1	930442	935782	+	2	355
LNC_000016	XLOC_000073		antisense_lncRNA	Novel_lncRNA	NC_030808.1	chromosome 1	1433045	1450951	+	2	1559
LNC_000017	XLOC_000073		antisense_lncRNA	Novel_lncRNA	NC_030808.1	chromosome 1	1543452	1551550	+	2	3549
LNC_000018	XLOC_000073		antisense_lncRNA	Novel_lncRNA	NC_030808.1	chromosome 1	1543485	1551550	+	3	5234
LNC_000019	XLOC_000099		lincRNA	Novel_lncRNA	NC_030808.1	chromosome 1	1730084	1740349	+	4	1665
LNC_000020	XLOC_000108		lincRNA	Novel_lncRNA	NC_030808.1	chromosome 1	1766806	1771569	+	2	263
LNC_000021	XLOC_000119		lincRNA	Novel_lncRNA	NC_030808.1	chromosome 1	2307287	2342801	+	2	326
LNC_000022	XLOC_000140		lincRNA	Novel_lncRNA	NC_030808.1	chromosome 1	2375303	2381297	+	2	1182
LNC_000023	XLOC_000140		lincRNA	Novel_lncRNA	NC_030808.1	chromosome 1	2375389	2376164	+	2	390
LNC_000024	XLOC_000185		intronic_lncRNA	Novel_lncRNA	NC_030808.1	chromosome 1	5371955	5417778	+	5	1000
LNC_000025	XLOC_000189		intronic_lncRNA	Novel_lncRNA	NC_030808.1	chromosome 1	5498061	5524257	+	18	2684
LNC_000026	XLOC_000194		intronic_lncRNA	Novel_lncRNA	NC_030808.1	chromosome 1	5632233	5650195	+	6	1453
LNC_000027	XLOC_000194		intronic_lncRNA	Novel_lncRNA	NC_030808.1	chromosome 1	5641389	5650195	+	5	442
LNC_000028	XLOC_000199		lincRNA	Novel_lncRNA	NC_030808.1	chromosome 1	5773290	5810346	+	2	596
LNC_000029	XLOC_000207		lincRNA	Novel_lncRNA	NC_030808.1	chromosome 1	5832551	5838657	+	3	332
LNC_000030	XLOC_000228		lincRNA	Novel_lncRNA	NC_030808.1	chromosome 1	6065588	6066402	+	2	685
LNC_000031	XLOC_000315		lincRNA	Novel_lncRNA	NC_030808.1	chromosome 1	8469578	8484846	+	3	775
LNC_000032	XLOC_000315		lincRNA	Novel_lncRNA	NC_030808.1	chromosome 1	8469578	8489981	+	3	1089
LNC_000033	XLOC_000407		lincRNA	Novel_lncRNA	NC_030808.1	chromosome 1	17390912	17416345	+	2	273
LNC_000034	XLOC_000482		lincRNA	Novel_lncRNA	NC_030808.1	chromosome 1	18264600	18352854	+	2	3869
LNC_000035	XLOC_000482		lincRNA	Novel_lncRNA	NC_030808.1	chromosome 1	18320786	18352854	+	2	3752
LNC_000036	XLOC_000482		lincRNA	Novel_lncRNA	NC_030808.1	chromosome 1	18324947	18352854	+	2	3772
LNC_000037	XLOC_000519		lincRNA	Novel_lncRNA	NC_030808.1	chromosome 1	18404150	18405321	+	2	256
LNC_000038	XLOC_000566		lincRNA	Novel_lncRNA	NC_030808.1	chromosome 1	18883220	19048522	+	5	2084
LNC_000039	XLOC_000566		lincRNA	Novel_lncRNA	NC_030808.1	chromosome 1	18956416	19048522	+	5	2471
LNC_000040	XLOC_000566		lincRNA	Novel_lncRNA	NC_030808.1	chromosome 1	18956522	19194969	+	4	1121
LNC_000041	XLOC_000566		lincRNA	Novel_lncRNA	NC_030808.1	chromosome 1	18968157	18988087	+	3	3426
LNC_000042	XLOC_000566		lincRNA	Novel_lncRNA	NC_030808.1	chromosome 1	18968157	19346767	+	6	3410
LNC_000043	XLOC_000566		lincRNA	Novel_lncRNA	NC_030808.1	chromosome 1	18975630	18988087	+	2	3018
LNC_000044	XLOC_000566		lincRNA	Novel_lncRNA	NC_030808.1	chromosome 1	18992616	19194969	+	5	1873
LNC_000045	XLOC_000566		lincRNA	Novel_lncRNA	NC_030808.1	chromosome 1	19044112	19048522	+	3	2579
LNC_000046	XLOC_000566		lincRNA	Novel_lncRNA	NC_030808.1	chromosome 1	19044112	19048522	+	3	2592
LNC_000047	XLOC_000566		lincRNA	Novel_lncRNA	NC_030808.1	chromosome 1	19044112	19436991	+	6	2170
LNC_000048	XLOC_000566		lincRNA	Novel_lncRNA	NC_030808.1	chromosome 1	19044284	19436991	+	5	1393
LNC_000049	XLOC_000566		lincRNA	Novel_lncRNA	NC_030808.1	chromosome 1	19044284	19436991	+	6	1590
LNC_000050	XLOC_000566		lincRNA	Novel_lncRNA	NC_030808.1	chromosome 1	19309197	19436991	+	4	1034
LNC_000051	XLOC_000566		lincRNA	Novel_lncRNA	NC_030808.1	chromosome 1	19313821	19346767	+	2	1030
LNC_000052	XLOC_000566		lincRNA	Novel_lncRNA	NC_030808.1	chromosome 1	19313821	19436991	+	3	1447
LNC_000053	XLOC_000579		lincRNA	Novel_lncRNA	NC_030808.1	chromosome 1	18965302	18966093	+	2	768
LNC_000054	XLOC_000626		lincRNA	Novel_lncRNA	NC_030808.1	chromosome 1	19072882	19074600	+	2	231
LNC_000055	XLOC_000736		lincRNA	Novel_lncRNA	NC_030808.1	chromosome 1	19454555	19581992	+	2	213
LNC_000056	XLOC_000752		intronic_lncRNA	Novel_lncRNA	NC_030808.1	chromosome 1	19838664	19933982	+	11	1926
LNC_000057	XLOC_000752		intronic_lncRNA	Novel_lncRNA	NC_030808.1	chromosome 1	19868984	19933982	+	7	1335
LNC_000058	XLOC_000876		lincRNA	Novel_lncRNA	NC_030808.1	chromosome 1	21146215	21159467	+	3	221
LNC_000059	XLOC_000889		intronic_lncRNA	Novel_lncRNA	NC_030808.1	chromosome 1	21440970	21472203	+	10	1223
LNC_000060	XLOC_000889		antisense_lncRNA	Novel_lncRNA	NC_030808.1	chromosome 1	21449184	21456064	+	2	232
LNC_000061	XLOC_000890		intronic_lncRNA	Novel_lncRNA	NC_030808.1	chromosome 1	21473696	21482230	+	3	279
LNC_000062	XLOC_000891		intronic_lncRNA	Novel_lncRNA	NC_030808.1	chromosome 1	21496098	21513970	+	3	394
LNC_000063	XLOC_000892		intronic_lncRNA	Novel_lncRNA	NC_030808.1	chromosome 1	21552749	21556056	+	2	409
LNC_000064	XLOC_000934		lincRNA	Novel_lncRNA	NC_030808.1	chromosome 1	23871445	23872298	+	3	624
LNC_000065	XLOC_000938		lincRNA	Novel_lncRNA	NC_030808.1	chromosome 1	24019226	24025304	+	2	306
LNC_000066	XLOC_000954		intronic_lncRNA	Novel_lncRNA	NC_030808.1	chromosome 1	24856630	24876696	+	7	1019
LNC_000067	XLOC_000954		intronic_lncRNA	Novel_lncRNA	NC_030808.1	chromosome 1	24860719	24869033	+	3	854
LNC_000068	XLOC_000955		intronic_lncRNA	Novel_lncRNA	NC_030808.1	chromosome 1	24876824	25257567	+	12	2741
LNC_000069	XLOC_000955		intronic_lncRNA	Novel_lncRNA	NC_030808.1	chromosome 1	24876824	25379039	+	12	1686
LNC_000070	XLOC_000977		intronic_lncRNA	Novel_lncRNA	NC_030808.1	chromosome 1	27826395	27857590	+	4	410
LNC_000071	XLOC_001021		intronic_lncRNA	Novel_lncRNA	NC_030808.1	chromosome 1	33883784	33910853	+	2	727
LNC_000072	XLOC_001022		intronic_lncRNA	Novel_lncRNA	NC_030808.1	chromosome 1	33921624	33935006	+	2	1262
LNC_000073	XLOC_001029		intronic_lncRNA	Novel_lncRNA	NC_030808.1	chromosome 1	34237383	34238338	+	2	207
LNC_000074	XLOC_001034		lincRNA	Novel_lncRNA	NC_030808.1	chromosome 1	34686651	34699473	+	2	501
LNC_000075	XLOC_001059		lincRNA	Novel_lncRNA	NC_030808.1	chromosome 1	34779439	34779892	+	2	337
LNC_000076	XLOC_001086		lincRNA	Novel_lncRNA	NC_030808.1	chromosome 1	35463743	35493180	+	2	208
LNC_000077	XLOC_001096		lincRNA	Novel_lncRNA	NC_030808.1	chromosome 1	36438549	36442285	+	2	1017
LNC_000078	XLOC_001096		lincRNA	Novel_lncRNA	NC_030808.1	chromosome 1	36440701	36442285	+	2	1160
LNC_000079	XLOC_001106		intronic_lncRNA	Novel_lncRNA	NC_030808.1	chromosome 1	36960732	36998410	+	13	2442
LNC_000080	XLOC_001108		intronic_lncRNA	Novel_lncRNA	NC_030808.1	chromosome 1	37082991	37097340	+	3	866
LNC_000081	XLOC_001174		intronic_lncRNA	Novel_lncRNA	NC_030808.1	chromosome 1	41410109	41424827	+	4	755
LNC_000082	XLOC_001177		antisense_lncRNA	Novel_lncRNA	NC_030808.1	chromosome 1	41433529	41446210	+	2	557
LNC_000083	XLOC_001177		antisense_lncRNA	Novel_lncRNA	NC_030808.1	chromosome 1	41433537	41450267	+	4	1828
LNC_000084	XLOC_001177		antisense_lncRNA	Novel_lncRNA	NC_030808.1	chromosome 1	41433572	41450267	+	3	1443
LNC_000085	XLOC_001189		antisense_lncRNA	Novel_lncRNA	NC_030808.1	chromosome 1	41674293	41770203	+	2	250
LNC_000086	XLOC_001194		antisense_lncRNA	Novel_lncRNA	NC_030808.1	chromosome 1	41725869	41763650	+	2	939
LNC_000087	XLOC_001194		antisense_lncRNA	Novel_lncRNA	NC_030808.1	chromosome 1	41740650	41764205	+	2	857
LNC_000088	XLOC_001231		intronic_lncRNA	Novel_lncRNA	NC_030808.1	chromosome 1	42586817	42594089	+	5	2031
LNC_000089	XLOC_001266		lincRNA	Novel_lncRNA	NC_030808.1	chromosome 1	43068377	43069009	+	2	305
LNC_000090	XLOC_001311		intronic_lncRNA	Novel_lncRNA	NC_030808.1	chromosome 1	44942109	44948627	+	4	3851
LNC_000091	XLOC_001311		intronic_lncRNA	Novel_lncRNA	NC_030808.1	chromosome 1	44942125	44948627	+	2	5768
LNC_000092	XLOC_001312		intronic_lncRNA	Novel_lncRNA	NC_030808.1	chromosome 1	45023888	45028144	+	4	221
LNC_000093	XLOC_001313		intronic_lncRNA	Novel_lncRNA	NC_030808.1	chromosome 1	45029114	45036293	+	6	292
LNC_000094	XLOC_001314		intronic_lncRNA	Novel_lncRNA	NC_030808.1	chromosome 1	45067348	45231999	+	12	1202
LNC_000095	XLOC_001318		lincRNA	Novel_lncRNA	NC_030808.1	chromosome 1	45356640	45358969	+	2	209
LNC_000096	XLOC_001320		intronic_lncRNA	Novel_lncRNA	NC_030808.1	chromosome 1	45512904	45515253	+	2	627
LNC_000097	XLOC_001321		intronic_lncRNA	Novel_lncRNA	NC_030808.1	chromosome 1	45523147	45539219	+	5	353
LNC_000098	XLOC_001322		antisense_lncRNA	Novel_lncRNA	NC_030808.1	chromosome 1	45550459	45552803	+	2	228
LNC_000099	XLOC_001430		intronic_lncRNA	Novel_lncRNA	NC_030808.1	chromosome 1	50257288	50379930	+	6	2268
LNC_000100	XLOC_001430		intronic_lncRNA	Novel_lncRNA	NC_030808.1	chromosome 1	50364039	50379930	+	3	1789
LNC_000101	XLOC_001434		lincRNA	Novel_lncRNA	NC_030808.1	chromosome 1	50640481	50698369	+	3	229
LNC_000102	XLOC_001450		lincRNA	Novel_lncRNA	NC_030808.1	chromosome 1	51918587	51949416	+	2	946
LNC_000103	XLOC_001484		lincRNA	Novel_lncRNA	NC_030808.1	chromosome 1	52356838	52358873	+	2	372
LNC_000104	XLOC_001496		lincRNA	Novel_lncRNA	NC_030808.1	chromosome 1	52445798	52447017	+	2	1108
LNC_000105	XLOC_001502		lincRNA	Novel_lncRNA	NC_030808.1	chromosome 1	52552421	52556637	+	2	279
LNC_000106	XLOC_001512		intronic_lncRNA	Novel_lncRNA	NC_030808.1	chromosome 1	52603057	52664879	+	10	4938
LNC_000107	XLOC_001512		intronic_lncRNA	Novel_lncRNA	NC_030808.1	chromosome 1	52603057	52664879	+	10	4990
LNC_000108	XLOC_001512		intronic_lncRNA	Novel_lncRNA	NC_030808.1	chromosome 1	52603057	52664879	+	11	5023
LNC_000109	XLOC_001512		intronic_lncRNA	Novel_lncRNA	NC_030808.1	chromosome 1	52623558	52664879	+	4	756
LNC_000110	XLOC_001512		intronic_lncRNA	Novel_lncRNA	NC_030808.1	chromosome 1	52632022	52664879	+	4	770
LNC_000111	XLOC_001515		lincRNA	Novel_lncRNA	NC_030808.1	chromosome 1	52728015	52729208	+	2	370
LNC_000112	XLOC_001515		lincRNA	Novel_lncRNA	NC_030808.1	chromosome 1	52728037	52729208	+	2	431
LNC_000113	XLOC_001515		lincRNA	Novel_lncRNA	NC_030808.1	chromosome 1	52728037	52755867	+	2	269
LNC_000114	XLOC_001528		intronic_lncRNA	Novel_lncRNA	NC_030808.1	chromosome 1	53075743	53081523	+	4	307
LNC_000115	XLOC_001530		intronic_lncRNA	Novel_lncRNA	NC_030808.1	chromosome 1	53175202	53182456	+	6	947
LNC_000116	XLOC_001530		intronic_lncRNA	Novel_lncRNA	NC_030808.1	chromosome 1	53175247	53190818	+	13	1783
LNC_000117	XLOC_001539		antisense_lncRNA	Novel_lncRNA	NC_030808.1	chromosome 1	53372319	53424362	+	3	261
LNC_000118	XLOC_001583		lincRNA	Novel_lncRNA	NC_030808.1	chromosome 1	54161329	54188258	+	2	1227
LNC_000119	XLOC_001583		lincRNA	Novel_lncRNA	NC_030808.1	chromosome 1	54161329	54188258	+	2	478
LNC_000120	XLOC_001597		lincRNA	Novel_lncRNA	NC_030808.1	chromosome 1	55438700	55501732	+	3	232
LNC_000121	XLOC_001645		lincRNA	Novel_lncRNA	NC_030808.1	chromosome 1	56910263	56910957	+	2	310
LNC_000122	XLOC_001652		intronic_lncRNA	Novel_lncRNA	NC_030808.1	chromosome 1	57055328	57068022	+	8	795
LNC_000123	XLOC_001667		intronic_lncRNA	Novel_lncRNA	NC_030808.1	chromosome 1	57410264	57440291	+	3	432
LNC_000124	XLOC_001668		intronic_lncRNA	Novel_lncRNA	NC_030808.1	chromosome 1	57494193	57511752	+	6	7967
LNC_000125	XLOC_001680		intronic_lncRNA	Novel_lncRNA	NC_030808.1	chromosome 1	57882318	57886037	+	3	291
LNC_000126	XLOC_001680		intronic_lncRNA	Novel_lncRNA	NC_030808.1	chromosome 1	57899954	57908501	+	4	1050
LNC_000127	XLOC_001680		intronic_lncRNA	Novel_lncRNA	NC_030808.1	chromosome 1	57902825	57908501	+	3	409
LNC_000128	XLOC_001681		intronic_lncRNA	Novel_lncRNA	NC_030808.1	chromosome 1	57914266	57974573	+	19	3267
LNC_000129	XLOC_001681		intronic_lncRNA	Novel_lncRNA	NC_030808.1	chromosome 1	57914507	57974573	+	19	3044
LNC_000130	XLOC_001681		intronic_lncRNA	Novel_lncRNA	NC_030808.1	chromosome 1	57914509	57974573	+	18	2917
LNC_000131	XLOC_001681		intronic_lncRNA	Novel_lncRNA	NC_030808.1	chromosome 1	57914509	57974573	+	20	3135
LNC_000132	XLOC_001681		intronic_lncRNA	Novel_lncRNA	NC_030808.1	chromosome 1	57914509	57974573	+	18	2935
LNC_000133	XLOC_001684		lincRNA	Novel_lncRNA	NC_030808.1	chromosome 1	58162946	58165246	+	3	751
LNC_000134	XLOC_001699		antisense_lncRNA	Novel_lncRNA	NC_030808.1	chromosome 1	58789052	58804298	+	2	335
LNC_000135	XLOC_001742		intronic_lncRNA	Novel_lncRNA	NC_030808.1	chromosome 1	60230416	60549750	+	6	1167
LNC_000136	XLOC_001827		lincRNA	Novel_lncRNA	NC_030808.1	chromosome 1	62690948	62713992	+	3	1508
LNC_000137	XLOC_001827		lincRNA	Novel_lncRNA	NC_030808.1	chromosome 1	62691070	62702045	+	3	1228
LNC_000138	XLOC_001827		lincRNA	Novel_lncRNA	NC_030808.1	chromosome 1	62691351	62864834	+	4	1670
LNC_000139	XLOC_001827		lincRNA	Novel_lncRNA	NC_030808.1	chromosome 1	62851793	62864834	+	2	691
LNC_000140	XLOC_001868		intronic_lncRNA	Novel_lncRNA	NC_030808.1	chromosome 1	63471399	63609839	+	7	2042
LNC_000141	XLOC_001868		antisense_lncRNA	Novel_lncRNA	NC_030808.1	chromosome 1	63536932	63609839	+	2	511
LNC_000142	XLOC_001868		antisense_lncRNA	Novel_lncRNA	NC_030808.1	chromosome 1	63556661	63609839	+	2	494
LNC_000143	XLOC_001868		antisense_lncRNA	Novel_lncRNA	NC_030808.1	chromosome 1	63568374	63609839	+	2	500
LNC_000144	XLOC_001872		intronic_lncRNA	Novel_lncRNA	NC_030808.1	chromosome 1	63730322	63759087	+	7	2860
LNC_000145	XLOC_001872		intronic_lncRNA	Novel_lncRNA	NC_030808.1	chromosome 1	63730452	63759087	+	7	2668
LNC_000146	XLOC_001872		intronic_lncRNA	Novel_lncRNA	NC_030808.1	chromosome 1	63730452	63759087	+	8	2799
LNC_000147	XLOC_001881		intronic_lncRNA	Novel_lncRNA	NC_030808.1	chromosome 1	64006670	64012365	+	3	1584
LNC_000148	XLOC_001882		intronic_lncRNA	Novel_lncRNA	NC_030808.1	chromosome 1	64024038	64033606	+	2	359
LNC_000149	XLOC_001888		intronic_lncRNA	Novel_lncRNA	NC_030808.1	chromosome 1	64133316	64141446	+	3	408
LNC_000150	XLOC_001888		intronic_lncRNA	Novel_lncRNA	NC_030808.1	chromosome 1	64133324	64141446	+	3	428
LNC_000151	XLOC_001901		antisense_lncRNA	Novel_lncRNA	NC_030808.1	chromosome 1	64627946	64632613	+	2	4067
LNC_000152	XLOC_001902		intronic_lncRNA	Novel_lncRNA	NC_030808.1	chromosome 1	64643081	64654542	+	4	556
LNC_000153	XLOC_001911		lincRNA	Novel_lncRNA	NC_030808.1	chromosome 1	64812261	64817477	+	2	540
LNC_000154	XLOC_001917		lincRNA	Novel_lncRNA	NC_030808.1	chromosome 1	64924892	64984493	+	5	695
LNC_000155	XLOC_001929		lincRNA	Novel_lncRNA	NC_030808.1	chromosome 1	64984575	64991132	+	2	6520
LNC_000156	XLOC_001929		lincRNA	Novel_lncRNA	NC_030808.1	chromosome 1	64984575	64991132	+	2	3118
LNC_000157	XLOC_001929		lincRNA	Novel_lncRNA	NC_030808.1	chromosome 1	64984799	64991132	+	2	2160
LNC_000158	XLOC_001929		lincRNA	Novel_lncRNA	NC_030808.1	chromosome 1	64984840	64991132	+	3	2255
LNC_000159	XLOC_001929		lincRNA	Novel_lncRNA	NC_030808.1	chromosome 1	64984851	64991132	+	3	2305
LNC_000160	XLOC_001953		intronic_lncRNA	Novel_lncRNA	NC_030808.1	chromosome 1	65626491	65642838	+	5	764
LNC_000161	XLOC_001954		intronic_lncRNA	Novel_lncRNA	NC_030808.1	chromosome 1	65675039	65687662	+	4	2031
LNC_000162	XLOC_001955		intronic_lncRNA	Novel_lncRNA	NC_030808.1	chromosome 1	65711814	65720401	+	2	274
LNC_000163	XLOC_001956		antisense_lncRNA	Novel_lncRNA	NC_030808.1	chromosome 1	65727395	65728205	+	2	368
LNC_000164	XLOC_001956		intronic_lncRNA	Novel_lncRNA	NC_030808.1	chromosome 1	65727395	65728205	+	2	344
LNC_000165	XLOC_001960		intronic_lncRNA	Novel_lncRNA	NC_030808.1	chromosome 1	65924639	65957602	+	3	13950
LNC_000166	XLOC_001962		intronic_lncRNA	Novel_lncRNA	NC_030808.1	chromosome 1	65959444	65965193	+	4	268
LNC_000167	XLOC_001972		intronic_lncRNA	Novel_lncRNA	NC_030808.1	chromosome 1	66461434	66482074	+	5	983
LNC_000168	XLOC_001972		intronic_lncRNA	Novel_lncRNA	NC_030808.1	chromosome 1	66461524	66482074	+	5	848
LNC_000169	XLOC_001987		intronic_lncRNA	Novel_lncRNA	NC_030808.1	chromosome 1	66906680	67100820	+	12	2018
LNC_000170	XLOC_001987		intronic_lncRNA	Novel_lncRNA	NC_030808.1	chromosome 1	66918952	67100820	+	7	954
LNC_000171	XLOC_002009		intronic_lncRNA	Novel_lncRNA	NC_030808.1	chromosome 1	67627487	67719189	+	7	3767
LNC_000172	XLOC_002013		lincRNA	Novel_lncRNA	NC_030808.1	chromosome 1	67909074	67984929	+	3	1300
LNC_000173	XLOC_002013		lincRNA	Novel_lncRNA	NC_030808.1	chromosome 1	67909145	67983954	+	3	366
LNC_000174	XLOC_002024		intronic_lncRNA	Novel_lncRNA	NC_030808.1	chromosome 1	68070525	68115817	+	14	2249
LNC_000175	XLOC_002028		intronic_lncRNA	Novel_lncRNA	NC_030808.1	chromosome 1	68130575	68161519	+	6	1047
LNC_000176	XLOC_002029		lincRNA	Novel_lncRNA	NC_030808.1	chromosome 1	68161678	68165735	+	2	626
LNC_000177	XLOC_002036		lincRNA	Novel_lncRNA	NC_030808.1	chromosome 1	68721995	68727937	+	2	5826
LNC_000178	XLOC_002042		antisense_lncRNA	Novel_lncRNA	NC_030808.1	chromosome 1	69086869	69232066	+	2	482
LNC_000179	XLOC_002063		intronic_lncRNA	Novel_lncRNA	NC_030808.1	chromosome 1	69184326	69230734	+	12	6790
LNC_000180	XLOC_002064		intronic_lncRNA	Novel_lncRNA	NC_030808.1	chromosome 1	69231225	69268150	+	7	2192
LNC_000181	XLOC_002065		antisense_lncRNA	Novel_lncRNA	NC_030808.1	chromosome 1	69305814	69325274	+	2	418
LNC_000182	XLOC_002066		intronic_lncRNA	Novel_lncRNA	NC_030808.1	chromosome 1	69332849	69398697	+	3	346
LNC_000183	XLOC_002094		intronic_lncRNA	Novel_lncRNA	NC_030808.1	chromosome 1	69937460	69941695	+	5	625
LNC_000184	XLOC_002094		intronic_lncRNA	Novel_lncRNA	NC_030808.1	chromosome 1	69937489	69941695	+	6	751
LNC_000185	XLOC_002094		intronic_lncRNA	Novel_lncRNA	NC_030808.1	chromosome 1	69937489	69941695	+	6	671
LNC_000186	XLOC_002094		intronic_lncRNA	Novel_lncRNA	NC_030808.1	chromosome 1	69937489	69941695	+	6	796
LNC_000187	XLOC_002106		intronic_lncRNA	Novel_lncRNA	NC_030808.1	chromosome 1	70255788	70262764	+	5	1014
LNC_000188	XLOC_002108		intronic_lncRNA	Novel_lncRNA	NC_030808.1	chromosome 1	70264201	70297967	+	10	3553
LNC_000189	XLOC_002108		intronic_lncRNA	Novel_lncRNA	NC_030808.1	chromosome 1	70264201	70297967	+	10	3181
LNC_000190	XLOC_002108		intronic_lncRNA	Novel_lncRNA	NC_030808.1	chromosome 1	70266723	70275591	+	5	1769
LNC_000191	XLOC_002108		intronic_lncRNA	Novel_lncRNA	NC_030808.1	chromosome 1	70266723	70297967	+	7	3567
LNC_000192	XLOC_002108		intronic_lncRNA	Novel_lncRNA	NC_030808.1	chromosome 1	70266723	70297967	+	9	5009
LNC_000193	XLOC_002108		intronic_lncRNA	Novel_lncRNA	NC_030808.1	chromosome 1	70266723	70297967	+	8	3201
LNC_000194	XLOC_002108		antisense_lncRNA	Novel_lncRNA	NC_030808.1	chromosome 1	70274042	70297967	+	6	2118
LNC_000195	XLOC_002108		antisense_lncRNA	Novel_lncRNA	NC_030808.1	chromosome 1	70274301	70297967	+	4	2075
LNC_000196	XLOC_002120		antisense_lncRNA	Novel_lncRNA	NC_030808.1	chromosome 1	70471657	70553135	+	3	606
LNC_000197	XLOC_002122		intronic_lncRNA	Novel_lncRNA	NC_030808.1	chromosome 1	70629610	70657562	+	6	1518
LNC_000198	XLOC_002122		intronic_lncRNA	Novel_lncRNA	NC_030808.1	chromosome 1	70629610	70657562	+	6	1523
LNC_000199	XLOC_002122		intronic_lncRNA	Novel_lncRNA	NC_030808.1	chromosome 1	70629610	70657562	+	6	1645
LNC_000200	XLOC_002122		intronic_lncRNA	Novel_lncRNA	NC_030808.1	chromosome 1	70629610	70664837	+	6	3486
LNC_000201	XLOC_002122		intronic_lncRNA	Novel_lncRNA	NC_030808.1	chromosome 1	70629610	70664837	+	6	3635
LNC_000202	XLOC_002124		lincRNA	Novel_lncRNA	NC_030808.1	chromosome 1	70732466	70754825	+	3	2334
LNC_000203	XLOC_002128		intronic_lncRNA	Novel_lncRNA	NC_030808.1	chromosome 1	70772085	70783183	+	5	1817
LNC_000204	XLOC_002132		intronic_lncRNA	Novel_lncRNA	NC_030808.1	chromosome 1	70819740	70833154	+	4	2150
LNC_000205	XLOC_002132		intronic_lncRNA	Novel_lncRNA	NC_030808.1	chromosome 1	70819740	70833154	+	5	2223
LNC_000206	XLOC_002154		intronic_lncRNA	Novel_lncRNA	NC_030808.1	chromosome 1	71148576	71155275	+	3	492
LNC_000207	XLOC_002155		intronic_lncRNA	Novel_lncRNA	NC_030808.1	chromosome 1	71155334	71175168	+	3	928
LNC_000208	XLOC_002155		intronic_lncRNA	Novel_lncRNA	NC_030808.1	chromosome 1	71155506	71173224	+	3	264
LNC_000209	XLOC_002155		intronic_lncRNA	Novel_lncRNA	NC_030808.1	chromosome 1	71172080	71175168	+	2	668
LNC_000210	XLOC_002156		intronic_lncRNA	Novel_lncRNA	NC_030808.1	chromosome 1	71211477	71236736	+	16	2824
LNC_000211	XLOC_002156		antisense_lncRNA	Novel_lncRNA	NC_030808.1	chromosome 1	71234793	71236736	+	2	252
LNC_000212	XLOC_002163		lincRNA	Novel_lncRNA	NC_030808.1	chromosome 1	71576661	71578146	+	3	563
LNC_000213	XLOC_002167		intronic_lncRNA	Novel_lncRNA	NC_030808.1	chromosome 1	71702772	71712442	+	4	854
LNC_000214	XLOC_002168		intronic_lncRNA	Novel_lncRNA	NC_030808.1	chromosome 1	71725513	71739292	+	3	517
LNC_000215	XLOC_002213		lincRNA	Novel_lncRNA	NC_030808.1	chromosome 1	72715507	72752090	+	3	5317
LNC_000216	XLOC_002213		lincRNA	Novel_lncRNA	NC_030808.1	chromosome 1	72715525	72728047	+	2	3774
LNC_000217	XLOC_002216		lincRNA	Novel_lncRNA	NC_030808.1	chromosome 1	72762040	72786488	+	3	217
LNC_000218	XLOC_002219		lincRNA	Novel_lncRNA	NC_030808.1	chromosome 1	72777015	72780847	+	2	1227
LNC_000219	XLOC_002247		lincRNA	Novel_lncRNA	NC_030808.1	chromosome 1	72991813	73000401	+	2	8493
LNC_000220	XLOC_002249		lincRNA	Novel_lncRNA	NC_030808.1	chromosome 1	73039957	73066204	+	2	350
LNC_000221	XLOC_002249		lincRNA	Novel_lncRNA	NC_030808.1	chromosome 1	73043655	73066204	+	3	421
LNC_000222	XLOC_002249		lincRNA	Novel_lncRNA	NC_030808.1	chromosome 1	73043760	73066204	+	2	231
LNC_000223	XLOC_002249		lincRNA	Novel_lncRNA	NC_030808.1	chromosome 1	73045120	73088046	+	2	896
LNC_000224	XLOC_002269		intronic_lncRNA	Novel_lncRNA	NC_030808.1	chromosome 1	73098242	73101106	+	3	2057
LNC_000225	XLOC_002276		lincRNA	Novel_lncRNA	NC_030808.1	chromosome 1	73150694	73157396	+	2	329
LNC_000226	XLOC_002279		lincRNA	Novel_lncRNA	NC_030808.1	chromosome 1	73180308	73185582	+	3	418
LNC_000227	XLOC_002280		lincRNA	Novel_lncRNA	NC_030808.1	chromosome 1	73180476	73189265	+	2	729
LNC_000228	XLOC_002290		lincRNA	Novel_lncRNA	NC_030808.1	chromosome 1	73227681	73230673	+	2	763
LNC_000229	XLOC_002298		lincRNA	Novel_lncRNA	NC_030808.1	chromosome 1	73283441	73284756	+	2	587
LNC_000230	XLOC_002320		lincRNA	Novel_lncRNA	NC_030808.1	chromosome 1	73395275	73395889	+	2	369
LNC_000231	XLOC_002321		lincRNA	Novel_lncRNA	NC_030808.1	chromosome 1	73396166	73407870	+	2	9638
LNC_000232	XLOC_002321		lincRNA	Novel_lncRNA	NC_030808.1	chromosome 1	73396184	73407870	+	2	10646
LNC_000233	XLOC_002321		lincRNA	Novel_lncRNA	NC_030808.1	chromosome 1	73396184	73407870	+	2	9572
LNC_000234	XLOC_002325		lincRNA	Novel_lncRNA	NC_030808.1	chromosome 1	73488215	73489786	+	3	312
LNC_000235	XLOC_002328		intronic_lncRNA	Novel_lncRNA	NC_030808.1	chromosome 1	73508298	73519550	+	4	595
LNC_000236	XLOC_002328		intronic_lncRNA	Novel_lncRNA	NC_030808.1	chromosome 1	73508398	73587320	+	30	3514
LNC_000237	XLOC_002328		intronic_lncRNA	Novel_lncRNA	NC_030808.1	chromosome 1	73508398	73587320	+	29	3485
LNC_000238	XLOC_002328		intronic_lncRNA	Novel_lncRNA	NC_030808.1	chromosome 1	73508542	73557173	+	16	1756
LNC_000239	XLOC_002328		intronic_lncRNA	Novel_lncRNA	NC_030808.1	chromosome 1	73508542	73587320	+	29	3316
LNC_000240	XLOC_002328		intronic_lncRNA	Novel_lncRNA	NC_030808.1	chromosome 1	73508574	73519417	+	4	292
LNC_000241	XLOC_002348		lincRNA	Novel_lncRNA	NC_030808.1	chromosome 1	73998636	74011122	+	2	259
LNC_000242	XLOC_002366		lincRNA	Novel_lncRNA	NC_030808.1	chromosome 1	75071356	75096078	+	2	232
LNC_000243	XLOC_002368		lincRNA	Novel_lncRNA	NC_030808.1	chromosome 1	75148392	75187492	+	2	293
LNC_000244	XLOC_002371		lincRNA	Novel_lncRNA	NC_030808.1	chromosome 1	75370199	75392543	+	3	292
LNC_000245	XLOC_002392		lincRNA	Novel_lncRNA	NC_030808.1	chromosome 1	76196183	76204139	+	2	292
LNC_000246	XLOC_002423		intronic_lncRNA	Novel_lncRNA	NC_030808.1	chromosome 1	76390211	76502446	+	5	810
LNC_000247	XLOC_002449		lincRNA	Novel_lncRNA	NC_030808.1	chromosome 1	77607152	77612315	+	3	4283
LNC_000248	XLOC_002465		lincRNA	Novel_lncRNA	NC_030808.1	chromosome 1	78033574	78080995	+	2	371
LNC_000249	XLOC_002470		intronic_lncRNA	Novel_lncRNA	NC_030808.1	chromosome 1	78667768	78753407	+	3	291
LNC_000250	XLOC_002478		lincRNA	Novel_lncRNA	NC_030808.1	chromosome 1	78943926	78944944	+	2	501
LNC_000251	XLOC_002483		lincRNA	Novel_lncRNA	NC_030808.1	chromosome 1	78998781	79035958	+	2	305
LNC_000252	XLOC_002485		lincRNA	Novel_lncRNA	NC_030808.1	chromosome 1	79039081	79040838	+	3	261
LNC_000253	XLOC_002494		lincRNA	Novel_lncRNA	NC_030808.1	chromosome 1	79193406	79198088	+	2	281
LNC_000254	XLOC_002504		lincRNA	Novel_lncRNA	NC_030808.1	chromosome 1	79289643	79294139	+	2	313
LNC_000255	XLOC_002521		intronic_lncRNA	Novel_lncRNA	NC_030808.1	chromosome 1	79617277	79621169	+	2	1555
LNC_000256	XLOC_002526		antisense_lncRNA	Novel_lncRNA	NC_030808.1	chromosome 1	79906062	79912578	+	2	299
LNC_000257	XLOC_002535		lincRNA	Novel_lncRNA	NC_030808.1	chromosome 1	80051484	80091878	+	2	239
LNC_000258	XLOC_002563		intronic_lncRNA	Novel_lncRNA	NC_030808.1	chromosome 1	80177576	80179349	+	3	287
LNC_000259	XLOC_002629		intronic_lncRNA	Novel_lncRNA	NC_030808.1	chromosome 1	81256765	81276336	+	9	2940
LNC_000260	XLOC_002632		intronic_lncRNA	Novel_lncRNA	NC_030808.1	chromosome 1	81373283	81381179	+	2	6488
LNC_000261	XLOC_002633		intronic_lncRNA	Novel_lncRNA	NC_030808.1	chromosome 1	81406205	81470597	+	4	1880
LNC_000262	XLOC_002633		intronic_lncRNA	Novel_lncRNA	NC_030808.1	chromosome 1	81406205	81530814	+	4	1899
LNC_000263	XLOC_002644		lincRNA	Novel_lncRNA	NC_030808.1	chromosome 1	82126651	82127313	+	2	575
LNC_000264	XLOC_002644		lincRNA	Novel_lncRNA	NC_030808.1	chromosome 1	82126742	82127313	+	2	495
LNC_000265	XLOC_002713		intronic_lncRNA	Novel_lncRNA	NC_030808.1	chromosome 1	82485064	82486715	+	4	745
LNC_000266	XLOC_002715		intronic_lncRNA	Novel_lncRNA	NC_030808.1	chromosome 1	82492482	82493174	+	3	214
LNC_000267	XLOC_002716		intronic_lncRNA	Novel_lncRNA	NC_030808.1	chromosome 1	82493326	82494591	+	4	447
LNC_000268	XLOC_002719		intronic_lncRNA	Novel_lncRNA	NC_030808.1	chromosome 1	82506641	82510001	+	4	731
LNC_000269	XLOC_002719		intronic_lncRNA	Novel_lncRNA	NC_030808.1	chromosome 1	82535438	82554352	+	34	5077
LNC_000270	XLOC_002720		intronic_lncRNA	Novel_lncRNA	NC_030808.1	chromosome 1	82560803	82571074	+	23	4243
LNC_000271	XLOC_002720		intronic_lncRNA	Novel_lncRNA	NC_030808.1	chromosome 1	82560803	82575144	+	24	4184
LNC_000272	XLOC_002722		intronic_lncRNA	Novel_lncRNA	NC_030808.1	chromosome 1	82575914	82589713	+	19	3274
LNC_000273	XLOC_002747		intronic_lncRNA	Novel_lncRNA	NC_030808.1	chromosome 1	82995958	83104841	+	31	7989
LNC_000274	XLOC_002747		intronic_lncRNA	Novel_lncRNA	NC_030808.1	chromosome 1	83063084	83104841	+	6	875
LNC_000275	XLOC_002748		intronic_lncRNA	Novel_lncRNA	NC_030808.1	chromosome 1	83163733	83168860	+	2	836
LNC_000276	XLOC_002763		antisense_lncRNA	Novel_lncRNA	NC_030808.1	chromosome 1	83517211	83522039	+	2	842
LNC_000277	XLOC_002765		intronic_lncRNA	Novel_lncRNA	NC_030808.1	chromosome 1	83506378	83521050	+	2	2829
LNC_000278	XLOC_002765		antisense_lncRNA	Novel_lncRNA	NC_030808.1	chromosome 1	83506378	83521050	+	2	2564
LNC_000279	XLOC_002787		lincRNA	Novel_lncRNA	NC_030808.1	chromosome 1	84204206	84207006	+	2	322
LNC_000280	XLOC_002791		lincRNA	Novel_lncRNA	NC_030808.1	chromosome 1	84640140	84642423	+	2	352
LNC_000281	XLOC_002853		lincRNA	Novel_lncRNA	NC_030808.1	chromosome 1	85746347	85749676	+	2	345
LNC_000282	XLOC_002861		intronic_lncRNA	Novel_lncRNA	NC_030808.1	chromosome 1	86094519	86095986	+	3	910
LNC_000283	XLOC_002902		intronic_lncRNA	Novel_lncRNA	NC_030808.1	chromosome 1	87008136	87036181	+	5	549
LNC_000284	XLOC_002919		intronic_lncRNA	Novel_lncRNA	NC_030808.1	chromosome 1	87535383	87537522	+	3	1497
LNC_000285	XLOC_002920		intronic_lncRNA	Novel_lncRNA	NC_030808.1	chromosome 1	87553399	87555614	+	2	1749
LNC_000286	XLOC_002937		lincRNA	Novel_lncRNA	NC_030808.1	chromosome 1	88272070	88279200	+	2	206
LNC_000287	XLOC_002965		lincRNA	Novel_lncRNA	NC_030808.1	chromosome 1	89671168	89671460	+	2	214
LNC_000288	XLOC_003014		lincRNA	Novel_lncRNA	NC_030808.1	chromosome 1	89799292	89812308	+	2	300
LNC_000289	XLOC_003078		intronic_lncRNA	Novel_lncRNA	NC_030808.1	chromosome 1	90882604	92060035	+	14	10455
LNC_000290	XLOC_003091		intronic_lncRNA	Novel_lncRNA	NC_030808.1	chromosome 1	94259664	94283133	+	5	452
LNC_000291	XLOC_003092		intronic_lncRNA	Novel_lncRNA	NC_030808.1	chromosome 1	94320728	94326621	+	4	590
LNC_000292	XLOC_003092		intronic_lncRNA	Novel_lncRNA	NC_030808.1	chromosome 1	94320893	94326621	+	3	503
LNC_000293	XLOC_003116		lincRNA	Novel_lncRNA	NC_030808.1	chromosome 1	94468872	94530303	+	2	670
LNC_000294	XLOC_003154		antisense_lncRNA	Novel_lncRNA	NC_030808.1	chromosome 1	94732763	94735302	+	2	380
LNC_000295	XLOC_003157		intronic_lncRNA	Novel_lncRNA	NC_030808.1	chromosome 1	95183140	95201335	+	4	851
LNC_000296	XLOC_003157		intronic_lncRNA	Novel_lncRNA	NC_030808.1	chromosome 1	95183197	95201335	+	4	586
LNC_000297	XLOC_003157		intronic_lncRNA	Novel_lncRNA	NC_030808.1	chromosome 1	95188648	95201335	+	4	743
LNC_000298	XLOC_003174		lincRNA	Novel_lncRNA	NC_030808.1	chromosome 1	96262549	96292468	+	3	461
LNC_000299	XLOC_003174		lincRNA	Novel_lncRNA	NC_030808.1	chromosome 1	96291988	96305830	+	2	395
LNC_000300	XLOC_003191		antisense_lncRNA	Novel_lncRNA	NC_030808.1	chromosome 1	96692419	96703319	+	2	402
LNC_000301	XLOC_003199		antisense_lncRNA	Novel_lncRNA	NC_030808.1	chromosome 1	96966082	96996574	+	2	950
LNC_000302	XLOC_003219		lincRNA	Novel_lncRNA	NC_030808.1	chromosome 1	97880057	97880443	+	2	275
LNC_000303	XLOC_003220		lincRNA	Novel_lncRNA	NC_030808.1	chromosome 1	97939722	97970952	+	2	276
LNC_000304	XLOC_003239		antisense_lncRNA	Novel_lncRNA	NC_030808.1	chromosome 1	98041162	98085006	+	2	633
LNC_000305	XLOC_003240		antisense_lncRNA	Novel_lncRNA	NC_030808.1	chromosome 1	98056399	98083929	+	4	8626
LNC_000306	XLOC_003260		antisense_lncRNA	Novel_lncRNA	NC_030808.1	chromosome 1	98709306	98710870	+	2	213
LNC_000307	XLOC_003262		antisense_lncRNA	Novel_lncRNA	NC_030808.1	chromosome 1	98713169	98721474	+	2	658
LNC_000308	XLOC_003270		intronic_lncRNA	Novel_lncRNA	NC_030808.1	chromosome 1	99149204	99165670	+	4	454
LNC_000309	XLOC_003321		lincRNA	Novel_lncRNA	NC_030808.1	chromosome 1	101116193	101186278	+	4	8650
LNC_000310	XLOC_003321		lincRNA	Novel_lncRNA	NC_030808.1	chromosome 1	101132365	101135174	+	2	1422
LNC_000311	XLOC_003418		intronic_lncRNA	Novel_lncRNA	NC_030808.1	chromosome 1	105734758	105742944	+	5	411
LNC_000312	XLOC_003438		intronic_lncRNA	Novel_lncRNA	NC_030808.1	chromosome 1	105952156	106275456	+	4	3609
LNC_000313	XLOC_003443		intronic_lncRNA	Novel_lncRNA	NC_030808.1	chromosome 1	106583836	106608274	+	14	3378
LNC_000314	XLOC_003443		intronic_lncRNA	Novel_lncRNA	NC_030808.1	chromosome 1	106589537	106591209	+	3	689
LNC_000315	XLOC_003444		intronic_lncRNA	Novel_lncRNA	NC_030808.1	chromosome 1	106609539	106612469	+	4	546
LNC_000316	XLOC_003462		lincRNA	Novel_lncRNA	NC_030808.1	chromosome 1	106971801	106972141	+	2	217
LNC_000317	XLOC_003467		lincRNA	Novel_lncRNA	NC_030808.1	chromosome 1	107060091	107061568	+	2	413
LNC_000318	XLOC_003529		lincRNA	Novel_lncRNA	NC_030808.1	chromosome 1	108352902	108355361	+	2	367
LNC_000319	XLOC_003537		intronic_lncRNA	Novel_lncRNA	NC_030808.1	chromosome 1	108525536	108973932	+	10	1446
LNC_000320	XLOC_003537		intronic_lncRNA	Novel_lncRNA	NC_030808.1	chromosome 1	108525547	108973932	+	10	1431
LNC_000321	XLOC_003597		lincRNA	Novel_lncRNA	NC_030808.1	chromosome 1	109995831	109999101	+	2	2812
LNC_000322	XLOC_003606		intronic_lncRNA	Novel_lncRNA	NC_030808.1	chromosome 1	110155955	110199321	+	3	713
LNC_000323	XLOC_003607		antisense_lncRNA	Novel_lncRNA	NC_030808.1	chromosome 1	110285714	110349645	+	3	440
LNC_000324	XLOC_003607		antisense_lncRNA	Novel_lncRNA	NC_030808.1	chromosome 1	110330448	110346703	+	2	530
LNC_000325	XLOC_003607		antisense_lncRNA	Novel_lncRNA	NC_030808.1	chromosome 1	110330468	110349645	+	3	541
LNC_000326	XLOC_003620		lincRNA	Novel_lncRNA	NC_030808.1	chromosome 1	110374874	110386482	+	2	284
LNC_000327	XLOC_003620		lincRNA	Novel_lncRNA	NC_030808.1	chromosome 1	110376366	110386482	+	2	333
LNC_000328	XLOC_003641		antisense_lncRNA	Novel_lncRNA	NC_030808.1	chromosome 1	111092027	111104774	+	2	1083
LNC_000329	XLOC_003790		lincRNA	Novel_lncRNA	NC_030808.1	chromosome 1	113161393	113174406	+	2	858
LNC_000330	XLOC_003790		lincRNA	Novel_lncRNA	NC_030808.1	chromosome 1	113172852	113174406	+	2	681
LNC_000331	XLOC_003825		lincRNA	Novel_lncRNA	NC_030808.1	chromosome 1	114353859	114438786	+	2	677
LNC_000332	XLOC_003936		lincRNA	Novel_lncRNA	NC_030808.1	chromosome 1	115347921	115416538	+	3	1623
LNC_000333	XLOC_003936		lincRNA	Novel_lncRNA	NC_030808.1	chromosome 1	115347921	115615620	+	3	772
LNC_000334	XLOC_003936		lincRNA	Novel_lncRNA	NC_030808.1	chromosome 1	115347953	115615620	+	2	6372
LNC_000335	XLOC_003936		lincRNA	Novel_lncRNA	NC_030808.1	chromosome 1	115347962	115615620	+	2	9335
LNC_000336	XLOC_003936		lincRNA	Novel_lncRNA	NC_030808.1	chromosome 1	115347970	115615620	+	2	605
LNC_000337	XLOC_003940		lincRNA	Novel_lncRNA	NC_030808.1	chromosome 1	115364107	115401474	+	2	12970
LNC_000338	XLOC_003977		intronic_lncRNA	Novel_lncRNA	NC_030808.1	chromosome 1	115791797	115819183	+	6	6532
LNC_000339	XLOC_003977		intronic_lncRNA	Novel_lncRNA	NC_030808.1	chromosome 1	115791797	115819183	+	3	6113
LNC_000340	XLOC_003977		intronic_lncRNA	Novel_lncRNA	NC_030808.1	chromosome 1	115791797	115819183	+	5	6406
LNC_000341	XLOC_003979		intronic_lncRNA	Novel_lncRNA	NC_030808.1	chromosome 1	116180409	116186375	+	4	2128
LNC_000342	XLOC_003979		antisense_lncRNA	Novel_lncRNA	NC_030808.1	chromosome 1	116180427	116186375	+	3	585
LNC_000343	XLOC_003979		antisense_lncRNA	Novel_lncRNA	NC_030808.1	chromosome 1	116180427	116186375	+	2	680
LNC_000344	XLOC_003979		antisense_lncRNA	Novel_lncRNA	NC_030808.1	chromosome 1	116185208	116186375	+	3	1003
LNC_000345	XLOC_003983		intronic_lncRNA	Novel_lncRNA	NC_030808.1	chromosome 1	116268321	116270139	+	2	352
LNC_000346	XLOC_003985		intronic_lncRNA	Novel_lncRNA	NC_030808.1	chromosome 1	116328332	116341899	+	2	13185
LNC_000347	XLOC_003985		intronic_lncRNA	Novel_lncRNA	NC_030808.1	chromosome 1	116330348	116341899	+	3	7123
LNC_000348	XLOC_003986		intronic_lncRNA	Novel_lncRNA	NC_030808.1	chromosome 1	116319495	116326787	+	4	3634
LNC_000349	XLOC_004013		intronic_lncRNA	Novel_lncRNA	NC_030808.1	chromosome 1	116589484	116626245	+	3	718
LNC_000350	XLOC_004060		intronic_lncRNA	Novel_lncRNA	NC_030808.1	chromosome 1	117255263	117274952	+	3	1745
LNC_000351	XLOC_004082		lincRNA	Novel_lncRNA	NC_030808.1	chromosome 1	117464989	117479298	+	2	250
LNC_000352	XLOC_004139		intronic_lncRNA	Novel_lncRNA	NC_030808.1	chromosome 1	118895894	118910836	+	7	820
LNC_000353	XLOC_004172		lincRNA	Novel_lncRNA	NC_030808.1	chromosome 1	119905438	119910726	+	2	368
LNC_000354	XLOC_004213		lincRNA	Novel_lncRNA	NC_030808.1	chromosome 1	121725644	121794797	+	6	1302
LNC_000355	XLOC_004213		lincRNA	Novel_lncRNA	NC_030808.1	chromosome 1	121725690	121802758	+	6	1007
LNC_000356	XLOC_004265		lincRNA	Novel_lncRNA	NC_030808.1	chromosome 1	124073485	124087665	+	2	294
LNC_000357	XLOC_004271		antisense_lncRNA	Novel_lncRNA	NC_030808.1	chromosome 1	124465242	124498681	+	4	7351
LNC_000358	XLOC_004271		lincRNA	Novel_lncRNA	NC_030808.1	chromosome 1	124489952	124498681	+	2	8213
LNC_000359	XLOC_004272		antisense_lncRNA	Novel_lncRNA	NC_030808.1	chromosome 1	124465565	124468383	+	2	2758
LNC_000360	XLOC_004327		intronic_lncRNA	Novel_lncRNA	NC_030808.1	chromosome 1	125855377	125980703	+	15	2581
LNC_000361	XLOC_004350		intronic_lncRNA	Novel_lncRNA	NC_030808.1	chromosome 1	126745273	126752658	+	3	1587
LNC_000362	XLOC_004350		intronic_lncRNA	Novel_lncRNA	NC_030808.1	chromosome 1	126745273	126752658	+	3	1580
LNC_000363	XLOC_004352		lincRNA	Novel_lncRNA	NC_030808.1	chromosome 1	126758666	126790576	+	5	688
LNC_000364	XLOC_004352		lincRNA	Novel_lncRNA	NC_030808.1	chromosome 1	126758666	126813972	+	11	1509
LNC_000365	XLOC_004352		lincRNA	Novel_lncRNA	NC_030808.1	chromosome 1	126806819	126813972	+	2	518
LNC_000366	XLOC_004352		lincRNA	Novel_lncRNA	NC_030808.1	chromosome 1	126810432	126813972	+	2	341
LNC_000367	XLOC_004360		lincRNA	Novel_lncRNA	NC_030808.1	chromosome 1	126860645	126861689	+	2	858
LNC_000368	XLOC_004364		intronic_lncRNA	Novel_lncRNA	NC_030808.1	chromosome 1	126872054	126888187	+	6	1616
LNC_000369	XLOC_004364		intronic_lncRNA	Novel_lncRNA	NC_030808.1	chromosome 1	126875038	126888839	+	6	615
LNC_000370	XLOC_004365		intronic_lncRNA	Novel_lncRNA	NC_030808.1	chromosome 1	126892916	126899896	+	4	337
LNC_000371	XLOC_004366		intronic_lncRNA	Novel_lncRNA	NC_030808.1	chromosome 1	126900949	126918226	+	5	776
LNC_000372	XLOC_004366		intronic_lncRNA	Novel_lncRNA	NC_030808.1	chromosome 1	126900949	126994232	+	12	1397
LNC_000373	XLOC_004366		intronic_lncRNA	Novel_lncRNA	NC_030808.1	chromosome 1	126900949	126994232	+	12	1363
LNC_000374	XLOC_004373		antisense_lncRNA	Novel_lncRNA	NC_030808.1	chromosome 1	127248656	127295746	+	2	475
LNC_000375	XLOC_004376		intronic_lncRNA	Novel_lncRNA	NC_030808.1	chromosome 1	127427494	127441785	+	2	337
LNC_000376	XLOC_004378		lincRNA	Novel_lncRNA	NC_030808.1	chromosome 1	127443479	127444919	+	2	265
LNC_000377	XLOC_004424		intronic_lncRNA	Novel_lncRNA	NC_030808.1	chromosome 1	129292666	129300768	+	5	960
LNC_000378	XLOC_004424		intronic_lncRNA	Novel_lncRNA	NC_030808.1	chromosome 1	129293570	129300768	+	3	1863
LNC_000379	XLOC_004430		antisense_lncRNA	Novel_lncRNA	NC_030808.1	chromosome 1	129770625	129771847	+	2	481
LNC_000380	XLOC_004472		intronic_lncRNA	Novel_lncRNA	NC_030808.1	chromosome 1	130396525	130412380	+	3	10635
LNC_000381	XLOC_004482		antisense_lncRNA	Novel_lncRNA	NC_030808.1	chromosome 1	130682367	130702747	+	3	13090
LNC_000382	XLOC_004491		lincRNA	Novel_lncRNA	NC_030808.1	chromosome 1	130951344	130953925	+	2	1195
LNC_000383	XLOC_004491		antisense_lncRNA	Novel_lncRNA	NC_030808.1	chromosome 1	130951344	130960426	+	2	870
LNC_000384	XLOC_004491		antisense_lncRNA	Novel_lncRNA	NC_030808.1	chromosome 1	130951344	131046890	+	3	1594
LNC_000385	XLOC_004491		antisense_lncRNA	Novel_lncRNA	NC_030808.1	chromosome 1	130951363	131005375	+	2	327
LNC_000386	XLOC_004491		antisense_lncRNA	Novel_lncRNA	NC_030808.1	chromosome 1	130951363	131077724	+	4	590
LNC_000387	XLOC_004493		lincRNA	Novel_lncRNA	NC_030808.1	chromosome 1	130960713	130967569	+	2	927
LNC_000388	XLOC_004493		lincRNA	Novel_lncRNA	NC_030808.1	chromosome 1	130960713	130973625	+	2	1104
LNC_000389	XLOC_004494		lincRNA	Novel_lncRNA	NC_030808.1	chromosome 1	130961590	130967749	+	2	229
LNC_000390	XLOC_004495		lincRNA	Novel_lncRNA	NC_030808.1	chromosome 1	130962001	130969234	+	2	1317
LNC_000391	XLOC_004495		lincRNA	Novel_lncRNA	NC_030808.1	chromosome 1	130963112	130969563	+	2	536
LNC_000392	XLOC_004547		intronic_lncRNA	Novel_lncRNA	NC_030808.1	chromosome 1	131767777	131804389	+	7	1496
LNC_000393	XLOC_004548		intronic_lncRNA	Novel_lncRNA	NC_030808.1	chromosome 1	131814210	131828954	+	3	1338
LNC_000394	XLOC_004558		intronic_lncRNA	Novel_lncRNA	NC_030808.1	chromosome 1	132702129	132769074	+	5	1955
LNC_000395	XLOC_004558		intronic_lncRNA	Novel_lncRNA	NC_030808.1	chromosome 1	132768198	132818557	+	4	1352
LNC_000396	XLOC_004558		intronic_lncRNA	Novel_lncRNA	NC_030808.1	chromosome 1	132807882	132917985	+	6	3686
LNC_000397	XLOC_004558		intronic_lncRNA	Novel_lncRNA	NC_030808.1	chromosome 1	132852072	132870573	+	3	3169
LNC_000398	XLOC_004558		intronic_lncRNA	Novel_lncRNA	NC_030808.1	chromosome 1	132868449	132917985	+	2	602
LNC_000399	XLOC_004573		intronic_lncRNA	Novel_lncRNA	NC_030808.1	chromosome 1	133725370	133753891	+	4	363
LNC_000400	XLOC_004576		lincRNA	Novel_lncRNA	NC_030808.1	chromosome 1	134116541	134120640	+	2	2633
LNC_000401	XLOC_004585		intronic_lncRNA	Novel_lncRNA	NC_030808.1	chromosome 1	134335841	134418725	+	13	1888
LNC_000402	XLOC_004585		intronic_lncRNA	Novel_lncRNA	NC_030808.1	chromosome 1	134339197	134418725	+	13	1658
LNC_000403	XLOC_004585		intronic_lncRNA	Novel_lncRNA	NC_030808.1	chromosome 1	134346366	134348973	+	3	230
LNC_000404	XLOC_004611		antisense_lncRNA	Novel_lncRNA	NC_030808.1	chromosome 1	135132074	135160987	+	3	635
LNC_000405	XLOC_004614		intronic_lncRNA	Novel_lncRNA	NC_030808.1	chromosome 1	135202400	135247072	+	17	2274
LNC_000406	XLOC_004614		intronic_lncRNA	Novel_lncRNA	NC_030808.1	chromosome 1	135212495	135247072	+	13	1657
LNC_000407	XLOC_004621		lincRNA	Novel_lncRNA	NC_030808.1	chromosome 1	135271723	135278931	+	2	277
LNC_000408	XLOC_004647		intronic_lncRNA	Novel_lncRNA	NC_030808.1	chromosome 1	135504380	135508791	+	3	547
LNC_000409	XLOC_004647		intronic_lncRNA	Novel_lncRNA	NC_030808.1	chromosome 1	135504380	135510398	+	3	496
LNC_000410	XLOC_004648		intronic_lncRNA	Novel_lncRNA	NC_030808.1	chromosome 1	135582998	135597342	+	3	405
LNC_000411	XLOC_004649		antisense_lncRNA	Novel_lncRNA	NC_030808.1	chromosome 1	135584789	135591255	+	3	201
LNC_000412	XLOC_004650		intronic_lncRNA	Novel_lncRNA	NC_030808.1	chromosome 1	135784484	136003330	+	3	423
LNC_000413	XLOC_004659		intronic_lncRNA	Novel_lncRNA	NC_030808.1	chromosome 1	136755177	136839296	+	23	2881
LNC_000414	XLOC_004662		intronic_lncRNA	Novel_lncRNA	NC_030808.1	chromosome 1	136859535	136919118	+	11	4130
LNC_000415	XLOC_004662		intronic_lncRNA	Novel_lncRNA	NC_030808.1	chromosome 1	136880114	136919118	+	11	1220
LNC_000416	XLOC_004684		intronic_lncRNA	Novel_lncRNA	NC_030808.1	chromosome 1	138180411	138397834	+	14	2143
LNC_000417	XLOC_004684		intronic_lncRNA	Novel_lncRNA	NC_030808.1	chromosome 1	138180411	138467330	+	15	2546
LNC_000418	XLOC_004684		intronic_lncRNA	Novel_lncRNA	NC_030808.1	chromosome 1	138180411	138467330	+	16	2712
LNC_000419	XLOC_004684		intronic_lncRNA	Novel_lncRNA	NC_030808.1	chromosome 1	138180411	138467330	+	15	2593
LNC_000420	XLOC_004684		intronic_lncRNA	Novel_lncRNA	NC_030808.1	chromosome 1	138185372	138346962	+	8	980
LNC_000421	XLOC_004684		intronic_lncRNA	Novel_lncRNA	NC_030808.1	chromosome 1	138459296	138467330	+	3	652
LNC_000422	XLOC_004685		intronic_lncRNA	Novel_lncRNA	NC_030808.1	chromosome 1	138576549	138621564	+	3	883
LNC_000423	XLOC_004699		intronic_lncRNA	Novel_lncRNA	NC_030808.1	chromosome 1	139023396	139031213	+	7	1585
LNC_000424	XLOC_004699		intronic_lncRNA	Novel_lncRNA	NC_030808.1	chromosome 1	139023396	139031213	+	7	1509
LNC_000425	XLOC_004699		intronic_lncRNA	Novel_lncRNA	NC_030808.1	chromosome 1	139023396	139031213	+	7	1730
LNC_000426	XLOC_004699		intronic_lncRNA	Novel_lncRNA	NC_030808.1	chromosome 1	139023396	139031213	+	7	1582
LNC_000427	XLOC_004699		intronic_lncRNA	Novel_lncRNA	NC_030808.1	chromosome 1	139040447	139053306	+	3	1369
LNC_000428	XLOC_004699		intronic_lncRNA	Novel_lncRNA	NC_030808.1	chromosome 1	139040447	139053306	+	3	1487
LNC_000429	XLOC_004702		intronic_lncRNA	Novel_lncRNA	NC_030808.1	chromosome 1	139092651	139113358	+	7	2374
LNC_000430	XLOC_004739		intronic_lncRNA	Novel_lncRNA	NC_030808.1	chromosome 1	139742673	139774164	+	5	1007
LNC_000431	XLOC_004739		intronic_lncRNA	Novel_lncRNA	NC_030808.1	chromosome 1	139742673	139796990	+	7	957
LNC_000432	XLOC_004740		antisense_lncRNA	Novel_lncRNA	NC_030808.1	chromosome 1	139774468	139782225	+	3	868
LNC_000433	XLOC_004740		antisense_lncRNA	Novel_lncRNA	NC_030808.1	chromosome 1	139775179	139782225	+	3	444
LNC_000434	XLOC_004750		lincRNA	Novel_lncRNA	NC_030808.1	chromosome 1	141081653	141082548	+	2	617
LNC_000435	XLOC_004759		lincRNA	Novel_lncRNA	NC_030808.1	chromosome 1	141346649	141351039	+	3	942
LNC_000436	XLOC_004759		lincRNA	Novel_lncRNA	NC_030808.1	chromosome 1	141350329	141351039	+	2	534
LNC_000437	XLOC_004766		lincRNA	Novel_lncRNA	NC_030808.1	chromosome 1	141366774	141367358	+	2	429
LNC_000438	XLOC_004772		lincRNA	Novel_lncRNA	NC_030808.1	chromosome 1	141504939	141518111	+	3	1788
LNC_000439	XLOC_004781		intronic_lncRNA	Novel_lncRNA	NC_030808.1	chromosome 1	141678558	141692051	+	4	617
LNC_000440	XLOC_004795		lincRNA	Novel_lncRNA	NC_030808.1	chromosome 1	141992870	142055967	+	5	14117
LNC_000441	XLOC_004795		lincRNA	Novel_lncRNA	NC_030808.1	chromosome 1	141993136	142000945	+	2	1255
LNC_000442	XLOC_004798		lincRNA	Novel_lncRNA	NC_030808.1	chromosome 1	142044109	142051327	+	3	265
LNC_000443	XLOC_004798		lincRNA	Novel_lncRNA	NC_030808.1	chromosome 1	142044109	142051327	+	3	266
LNC_000444	XLOC_004805		intronic_lncRNA	Novel_lncRNA	NC_030808.1	chromosome 1	142143991	142147734	+	3	902
LNC_000445	XLOC_004814		intronic_lncRNA	Novel_lncRNA	NC_030808.1	chromosome 1	142343135	142345941	+	4	430
LNC_000446	XLOC_004834		lincRNA	Novel_lncRNA	NC_030808.1	chromosome 1	142735501	142742493	+	2	2473
LNC_000447	XLOC_004834		lincRNA	Novel_lncRNA	NC_030808.1	chromosome 1	142735501	142742493	+	3	1907
LNC_000448	XLOC_004843		intronic_lncRNA	Novel_lncRNA	NC_030808.1	chromosome 1	142805827	142828552	+	16	2673
LNC_000449	XLOC_004843		intronic_lncRNA	Novel_lncRNA	NC_030808.1	chromosome 1	142805992	142828552	+	17	2550
LNC_000450	XLOC_004843		intronic_lncRNA	Novel_lncRNA	NC_030808.1	chromosome 1	142805992	142828552	+	16	2494
LNC_000451	XLOC_004843		intronic_lncRNA	Novel_lncRNA	NC_030808.1	chromosome 1	142809890	142828552	+	15	1709
LNC_000452	XLOC_004852		lincRNA	Novel_lncRNA	NC_030808.1	chromosome 1	142918170	142933501	+	2	1512
LNC_000453	XLOC_004852		lincRNA	Novel_lncRNA	NC_030808.1	chromosome 1	142919394	142933501	+	2	1790
LNC_000454	XLOC_004852		lincRNA	Novel_lncRNA	NC_030808.1	chromosome 1	142919626	142920057	+	2	337
LNC_000455	XLOC_004867		lincRNA	Novel_lncRNA	NC_030808.1	chromosome 1	142979813	143000658	+	2	2397
LNC_000456	XLOC_004917		intronic_lncRNA	Novel_lncRNA	NC_030808.1	chromosome 1	143223719	143308834	+	8	1541
LNC_000457	XLOC_004917		intronic_lncRNA	Novel_lncRNA	NC_030808.1	chromosome 1	143223766	143261553	+	3	771
LNC_000458	XLOC_004922		lincRNA	Novel_lncRNA	NC_030808.1	chromosome 1	143351385	143353113	+	2	313
LNC_000459	XLOC_004927		intronic_lncRNA	Novel_lncRNA	NC_030808.1	chromosome 1	143428270	143442195	+	3	11058
LNC_000460	XLOC_004948		lincRNA	Novel_lncRNA	NC_030808.1	chromosome 1	143804741	143815185	+	2	276
LNC_000461	XLOC_004969		lincRNA	Novel_lncRNA	NC_030808.1	chromosome 1	143935338	143937618	+	3	1297
LNC_000462	XLOC_004970		lincRNA	Novel_lncRNA	NC_030808.1	chromosome 1	143959428	144006823	+	3	795
LNC_000463	XLOC_004971		lincRNA	Novel_lncRNA	NC_030808.1	chromosome 1	143962708	144007482	+	2	346
LNC_000464	XLOC_004979		intronic_lncRNA	Novel_lncRNA	NC_030808.1	chromosome 1	144206338	144216041	+	5	687
LNC_000465	XLOC_004979		intronic_lncRNA	Novel_lncRNA	NC_030808.1	chromosome 1	144206338	144231552	+	5	843
LNC_000466	XLOC_004979		intronic_lncRNA	Novel_lncRNA	NC_030808.1	chromosome 1	144208015	144231552	+	4	1059
LNC_000467	XLOC_004979		intronic_lncRNA	Novel_lncRNA	NC_030808.1	chromosome 1	144216158	144231552	+	4	642
LNC_000468	XLOC_004979		antisense_lncRNA	Novel_lncRNA	NC_030808.1	chromosome 1	144228356	144231552	+	2	320
LNC_000469	XLOC_004980		antisense_lncRNA	Novel_lncRNA	NC_030808.1	chromosome 1	144207375	144215827	+	2	732
LNC_000470	XLOC_004980		antisense_lncRNA	Novel_lncRNA	NC_030808.1	chromosome 1	144207729	144215827	+	2	378
LNC_000471	XLOC_005011		intronic_lncRNA	Novel_lncRNA	NC_030808.1	chromosome 1	144609560	144625062	+	4	7251
LNC_000472	XLOC_005029		lincRNA	Novel_lncRNA	NC_030808.1	chromosome 1	144876636	144893030	+	3	585
LNC_000473	XLOC_005032		intronic_lncRNA	Novel_lncRNA	NC_030808.1	chromosome 1	145035451	145048781	+	8	2109
LNC_000474	XLOC_005032		intronic_lncRNA	Novel_lncRNA	NC_030808.1	chromosome 1	145035451	145048781	+	8	2114
LNC_000475	XLOC_005047		intronic_lncRNA	Novel_lncRNA	NC_030808.1	chromosome 1	145249316	145266517	+	4	2494
LNC_000476	XLOC_005047		intronic_lncRNA	Novel_lncRNA	NC_030808.1	chromosome 1	145249316	145275251	+	5	2531
LNC_000477	XLOC_005047		antisense_lncRNA	Novel_lncRNA	NC_030808.1	chromosome 1	145263926	145270763	+	2	1287
LNC_000478	XLOC_005047		intronic_lncRNA	Novel_lncRNA	NC_030808.1	chromosome 1	145269548	145275251	+	3	1076
LNC_000479	XLOC_005047		intronic_lncRNA	Novel_lncRNA	NC_030808.1	chromosome 1	145269610	145273629	+	3	830
LNC_000480	XLOC_005047		intronic_lncRNA	Novel_lncRNA	NC_030808.1	chromosome 1	145269610	145275251	+	2	897
LNC_000481	XLOC_005047		intronic_lncRNA	Novel_lncRNA	NC_030808.1	chromosome 1	145269610	145275251	+	3	1659
LNC_000482	XLOC_005053		lincRNA	Novel_lncRNA	NC_030808.1	chromosome 1	145308298	145312796	+	2	369
LNC_000483	XLOC_005062		lincRNA	Novel_lncRNA	NC_030808.1	chromosome 1	145711756	145714642	+	2	565
LNC_000484	XLOC_005069		lincRNA	Novel_lncRNA	NC_030808.1	chromosome 1	145883759	145886070	+	2	1205
LNC_000485	XLOC_005069		antisense_lncRNA	Novel_lncRNA	NC_030808.1	chromosome 1	145883770	145916892	+	3	2055
LNC_000486	XLOC_005069		antisense_lncRNA	Novel_lncRNA	NC_030808.1	chromosome 1	145883779	145900030	+	3	511
LNC_000487	XLOC_005069		intronic_lncRNA	Novel_lncRNA	NC_030808.1	chromosome 1	145893402	145907462	+	4	739
LNC_000488	XLOC_005069		antisense_lncRNA	Novel_lncRNA	NC_030808.1	chromosome 1	145899593	145907462	+	2	311
LNC_000489	XLOC_005074		intronic_lncRNA	Novel_lncRNA	NC_030808.1	chromosome 1	145945660	145959121	+	9	2814
LNC_000490	XLOC_005074		intronic_lncRNA	Novel_lncRNA	NC_030808.1	chromosome 1	145946649	145951135	+	4	3666
LNC_000491	XLOC_005075		lincRNA	Novel_lncRNA	NC_030808.1	chromosome 1	146081495	146085350	+	2	469
LNC_000492	XLOC_005087		lincRNA	Novel_lncRNA	NC_030808.1	chromosome 1	146446011	146452072	+	2	291
LNC_000493	XLOC_005090		intronic_lncRNA	Novel_lncRNA	NC_030808.1	chromosome 1	146527616	146528391	+	2	242
LNC_000494	XLOC_005090		intronic_lncRNA	Novel_lncRNA	NC_030808.1	chromosome 1	146527616	146528391	+	2	235
LNC_000495	XLOC_005126		antisense_lncRNA	Novel_lncRNA	NC_030808.1	chromosome 1	146871292	146875874	+	2	1962
LNC_000496	XLOC_005126		antisense_lncRNA	Novel_lncRNA	NC_030808.1	chromosome 1	146871292	146875874	+	2	1907
LNC_000497	XLOC_005129		antisense_lncRNA	Novel_lncRNA	NC_030808.1	chromosome 1	146957832	146963782	+	2	717
LNC_000498	XLOC_005171		lincRNA	Novel_lncRNA	NC_030808.1	chromosome 1	147412122	147419145	+	2	2588
LNC_000499	XLOC_005183		antisense_lncRNA	Novel_lncRNA	NC_030808.1	chromosome 1	148214885	148217219	+	2	402
LNC_000500	XLOC_005201		intronic_lncRNA	Novel_lncRNA	NC_030808.1	chromosome 1	149038283	149101231	+	5	1041
LNC_000501	XLOC_005201		intronic_lncRNA	Novel_lncRNA	NC_030808.1	chromosome 1	149038324	149101231	+	4	837
LNC_000502	XLOC_005202		antisense_lncRNA	Novel_lncRNA	NC_030808.1	chromosome 1	149097156	149117401	+	2	1511
LNC_000503	XLOC_005207		intronic_lncRNA	Novel_lncRNA	NC_030808.1	chromosome 1	149181491	149193136	+	5	1006
LNC_000504	XLOC_005207		intronic_lncRNA	Novel_lncRNA	NC_030808.1	chromosome 1	149185481	149193136	+	3	343
LNC_000505	XLOC_005225		lincRNA	Novel_lncRNA	NC_030808.1	chromosome 1	149431256	149434742	+	2	500
LNC_000506	XLOC_005259		lincRNA	Novel_lncRNA	NC_030808.1	chromosome 1	150968034	150969114	+	2	294
LNC_000507	XLOC_005278		lincRNA	Novel_lncRNA	NC_030808.1	chromosome 1	151363777	151388028	+	2	1138
LNC_000508	XLOC_005281		intronic_lncRNA	Novel_lncRNA	NC_030808.1	chromosome 1	151803108	151805407	+	3	473
LNC_000509	XLOC_005285		lincRNA	Novel_lncRNA	NC_030808.1	chromosome 1	152073946	152074289	+	2	245
LNC_000510	XLOC_005288		lincRNA	Novel_lncRNA	NC_030808.1	chromosome 1	152202841	152223123	+	2	1216
LNC_000511	XLOC_005288		lincRNA	Novel_lncRNA	NC_030808.1	chromosome 1	152215079	152223123	+	2	1580
LNC_000512	XLOC_005299		intronic_lncRNA	Novel_lncRNA	NC_030808.1	chromosome 1	152339332	152347257	+	6	331
LNC_000513	XLOC_005299		antisense_lncRNA	Novel_lncRNA	NC_030808.1	chromosome 1	152343682	152345355	+	3	412
LNC_000514	XLOC_005300		intronic_lncRNA	Novel_lncRNA	NC_030808.1	chromosome 1	152348285	152379379	+	2	331
LNC_000515	XLOC_005303		intronic_lncRNA	Novel_lncRNA	NC_030808.1	chromosome 1	152426900	152444172	+	6	1357
LNC_000516	XLOC_005304		intronic_lncRNA	Novel_lncRNA	NC_030808.1	chromosome 1	152609748	152763505	+	6	802
LNC_000517	XLOC_005313		lincRNA	Novel_lncRNA	NC_030808.1	chromosome 1	152811991	152815001	+	2	2990
LNC_000518	XLOC_005360		intronic_lncRNA	Novel_lncRNA	NC_030808.1	chromosome 1	153165613	153285963	+	8	2494
LNC_000519	XLOC_005360		intronic_lncRNA	Novel_lncRNA	NC_030808.1	chromosome 1	153165613	153399480	+	10	2968
LNC_000520	XLOC_005369		lincRNA	Novel_lncRNA	NC_030808.1	chromosome 1	153669624	153670107	+	2	278
LNC_000521	XLOC_005372		intronic_lncRNA	Novel_lncRNA	NC_030808.1	chromosome 1	154399549	154524686	+	3	567
LNC_000522	XLOC_005416		lincRNA	Novel_lncRNA	NC_030808.1	chromosome 1	155407366	155408020	+	2	301
LNC_000523	XLOC_005454		intronic_lncRNA	Novel_lncRNA	NC_030808.1	chromosome 1	157204307	157213968	+	2	987
LNC_000524	XLOC_005459		intronic_lncRNA	Novel_lncRNA	NC_030808.1	chromosome 1	157292419	157297746	+	4	773
LNC_000525	XLOC_005460		intronic_lncRNA	Novel_lncRNA	NC_030808.1	chromosome 1	157299559	157304731	+	3	644
LNC_000526	XLOC_005466		intronic_lncRNA	Novel_lncRNA	NC_030808.1	chromosome 1	72197	79746	-	7	889
LNC_000527	XLOC_005469		intronic_lncRNA	Novel_lncRNA	NC_030808.1	chromosome 1	334662	369625	-	11	2017
LNC_000528	XLOC_005469		intronic_lncRNA	Novel_lncRNA	NC_030808.1	chromosome 1	334662	369646	-	11	2746
LNC_000529	XLOC_005469		antisense_lncRNA	Novel_lncRNA	NC_030808.1	chromosome 1	346676	369625	-	6	1010
LNC_000530	XLOC_005469		antisense_lncRNA	Novel_lncRNA	NC_030808.1	chromosome 1	361330	369691	-	2	1455
LNC_000531	XLOC_005469		intronic_lncRNA	Novel_lncRNA	NC_030808.1	chromosome 1	362777	370887	-	5	1009
LNC_000532	XLOC_005472		intronic_lncRNA	Novel_lncRNA	NC_030808.1	chromosome 1	473700	517684	-	7	5416
LNC_000533	XLOC_005480		lincRNA	Novel_lncRNA	NC_030808.1	chromosome 1	585123	587404	-	2	2017
LNC_000534	XLOC_005480		lincRNA	Novel_lncRNA	NC_030808.1	chromosome 1	585123	587448	-	2	1999
LNC_000535	XLOC_005482		lincRNA	Novel_lncRNA	NC_030808.1	chromosome 1	592650	593667	-	2	429
LNC_000536	XLOC_005504		antisense_lncRNA	Novel_lncRNA	NC_030808.1	chromosome 1	1203850	1217224	-	2	232
LNC_000537	XLOC_005504		intronic_lncRNA	Novel_lncRNA	NC_030808.1	chromosome 1	1203850	1222935	-	2	262
LNC_000538	XLOC_005507		intronic_lncRNA	Novel_lncRNA	NC_030808.1	chromosome 1	1240281	1254415	-	7	4645
LNC_000539	XLOC_005507		intronic_lncRNA	Novel_lncRNA	NC_030808.1	chromosome 1	1240281	1281966	-	8	1923
LNC_000540	XLOC_005507		intronic_lncRNA	Novel_lncRNA	NC_030808.1	chromosome 1	1240281	1281966	-	8	2051
LNC_000541	XLOC_005507		intronic_lncRNA	Novel_lncRNA	NC_030808.1	chromosome 1	1240281	1281970	-	8	2018
LNC_000542	XLOC_005507		antisense_lncRNA	Novel_lncRNA	NC_030808.1	chromosome 1	1244594	1281970	-	4	682
LNC_000543	XLOC_005507		intronic_lncRNA	Novel_lncRNA	NC_030808.1	chromosome 1	1265425	1275101	-	3	6788
LNC_000544	XLOC_005507		lincRNA	Novel_lncRNA	NC_030808.1	chromosome 1	1277600	1282015	-	2	1070
LNC_000545	XLOC_005509		intronic_lncRNA	Novel_lncRNA	NC_030808.1	chromosome 1	1364917	1373699	-	3	543
LNC_000546	XLOC_005511		intronic_lncRNA	Novel_lncRNA	NC_030808.1	chromosome 1	1384736	1397043	-	7	1249
LNC_000547	XLOC_005516		lincRNA	Novel_lncRNA	NC_030808.1	chromosome 1	1430498	1437562	-	2	4325
LNC_000548	XLOC_005524		intronic_lncRNA	Novel_lncRNA	NC_030808.1	chromosome 1	1566933	1608740	-	21	2980
LNC_000549	XLOC_005526		intronic_lncRNA	Novel_lncRNA	NC_030808.1	chromosome 1	1679181	1689334	-	4	555
LNC_000550	XLOC_005543		lincRNA	Novel_lncRNA	NC_030808.1	chromosome 1	2138030	2172223	-	5	786
LNC_000551	XLOC_005543		lincRNA	Novel_lncRNA	NC_030808.1	chromosome 1	2143726	2172400	-	5	891
LNC_000552	XLOC_005549		lincRNA	Novel_lncRNA	NC_030808.1	chromosome 1	2173200	2176911	-	2	793
LNC_000553	XLOC_005561		lincRNA	Novel_lncRNA	NC_030808.1	chromosome 1	2370466	2375208	-	2	789
LNC_000554	XLOC_005566		lincRNA	Novel_lncRNA	NC_030808.1	chromosome 1	2407483	2416641	-	3	267
LNC_000555	XLOC_005566		antisense_lncRNA	Novel_lncRNA	NC_030808.1	chromosome 1	2407483	2427259	-	3	1043
LNC_000556	XLOC_005566		intronic_lncRNA	Novel_lncRNA	NC_030808.1	chromosome 1	2650341	2844208	-	16	2896
LNC_000557	XLOC_005566		intronic_lncRNA	Novel_lncRNA	NC_030808.1	chromosome 1	2851705	2858474	-	4	634
LNC_000558	XLOC_005575		antisense_lncRNA	Novel_lncRNA	NC_030808.1	chromosome 1	2749802	2767359	-	3	3248
LNC_000559	XLOC_005605		lincRNA	Novel_lncRNA	NC_030808.1	chromosome 1	5127391	5133242	-	3	1212
LNC_000560	XLOC_005652		intronic_lncRNA	Novel_lncRNA	NC_030808.1	chromosome 1	5524447	5539916	-	6	4805
LNC_000561	XLOC_005652		intronic_lncRNA	Novel_lncRNA	NC_030808.1	chromosome 1	5536842	5545942	-	4	679
LNC_000562	XLOC_005657		antisense_lncRNA	Novel_lncRNA	NC_030808.1	chromosome 1	5597017	5615648	-	2	3513
LNC_000563	XLOC_005657		antisense_lncRNA	Novel_lncRNA	NC_030808.1	chromosome 1	5597017	5615731	-	3	3754
LNC_000564	XLOC_005657		antisense_lncRNA	Novel_lncRNA	NC_030808.1	chromosome 1	5597017	5615731	-	4	4075
LNC_000565	XLOC_005657		antisense_lncRNA	Novel_lncRNA	NC_030808.1	chromosome 1	5597017	5615731	-	4	4515
LNC_000566	XLOC_005657		antisense_lncRNA	Novel_lncRNA	NC_030808.1	chromosome 1	5597017	5615731	-	4	5263
LNC_000567	XLOC_005741		intronic_lncRNA	Novel_lncRNA	NC_030808.1	chromosome 1	8274742	8392756	-	4	3856
LNC_000568	XLOC_005776		lincRNA	Novel_lncRNA	NC_030808.1	chromosome 1	9262440	9274281	-	3	230
LNC_000569	XLOC_006012		lincRNA	Novel_lncRNA	NC_030808.1	chromosome 1	17810221	17815518	-	2	5175
LNC_000570	XLOC_006100		lincRNA	Novel_lncRNA	NC_030808.1	chromosome 1	18845518	18851648	-	2	442
LNC_000571	XLOC_006112		lincRNA	Novel_lncRNA	NC_030808.1	chromosome 1	19197977	19200483	-	2	2466
LNC_000572	XLOC_006113		lincRNA	Novel_lncRNA	NC_030808.1	chromosome 1	19238304	19239616	-	2	1266
LNC_000573	XLOC_006114		lincRNA	Novel_lncRNA	NC_030808.1	chromosome 1	19254407	19255448	-	2	833
LNC_000574	XLOC_006117		lincRNA	Novel_lncRNA	NC_030808.1	chromosome 1	19441961	19442411	-	2	411
LNC_000575	XLOC_006118		lincRNA	Novel_lncRNA	NC_030808.1	chromosome 1	19469901	19472981	-	2	1000
LNC_000576	XLOC_006120		lincRNA	Novel_lncRNA	NC_030808.1	chromosome 1	19509806	19512826	-	2	2985
LNC_000577	XLOC_006121		lincRNA	Novel_lncRNA	NC_030808.1	chromosome 1	19559044	19576813	-	2	930
LNC_000578	XLOC_006176		antisense_lncRNA	Novel_lncRNA	NC_030808.1	chromosome 1	21175910	21278009	-	2	5103
LNC_000579	XLOC_006178		intronic_lncRNA	Novel_lncRNA	NC_030808.1	chromosome 1	21267445	21281200	-	3	540
LNC_000580	XLOC_006237		intronic_lncRNA	Novel_lncRNA	NC_030808.1	chromosome 1	21394440	21408511	-	5	4894
LNC_000581	XLOC_006272		intronic_lncRNA	Novel_lncRNA	NC_030808.1	chromosome 1	23019903	23088499	-	2	1647
LNC_000582	XLOC_006273		intronic_lncRNA	Novel_lncRNA	NC_030808.1	chromosome 1	23485809	23534326	-	4	399
LNC_000583	XLOC_006369		lincRNA	Novel_lncRNA	NC_030808.1	chromosome 1	30223556	30273194	-	3	288
LNC_000584	XLOC_006538		lincRNA	Novel_lncRNA	NC_030808.1	chromosome 1	34823619	34855472	-	4	2981
LNC_000585	XLOC_006543		antisense_lncRNA	Novel_lncRNA	NC_030808.1	chromosome 1	34943812	34960508	-	3	3281
LNC_000586	XLOC_006556		intronic_lncRNA	Novel_lncRNA	NC_030808.1	chromosome 1	35895840	35918981	-	2	217
LNC_000587	XLOC_006557		intronic_lncRNA	Novel_lncRNA	NC_030808.1	chromosome 1	36162404	36247472	-	7	1010
LNC_000588	XLOC_006558		lincRNA	Novel_lncRNA	NC_030808.1	chromosome 1	36329922	36440067	-	7	1534
LNC_000589	XLOC_006558		lincRNA	Novel_lncRNA	NC_030808.1	chromosome 1	36356233	36381688	-	3	1146
LNC_000590	XLOC_006558		lincRNA	Novel_lncRNA	NC_030808.1	chromosome 1	36356233	36440067	-	5	1649
LNC_000591	XLOC_006705		intronic_lncRNA	Novel_lncRNA	NC_030808.1	chromosome 1	37148153	37188374	-	2	660
LNC_000592	XLOC_006730		antisense_lncRNA	Novel_lncRNA	NC_030808.1	chromosome 1	39783524	39787611	-	2	3609
LNC_000593	XLOC_006731		antisense_lncRNA	Novel_lncRNA	NC_030808.1	chromosome 1	40719794	40771867	-	3	826
LNC_000594	XLOC_006763		antisense_lncRNA	Novel_lncRNA	NC_030808.1	chromosome 1	41148366	41175391	-	2	674
LNC_000595	XLOC_006768		intronic_lncRNA	Novel_lncRNA	NC_030808.1	chromosome 1	41286931	41298046	-	4	2299
LNC_000596	XLOC_006769		intronic_lncRNA	Novel_lncRNA	NC_030808.1	chromosome 1	41339410	41344743	-	2	626
LNC_000597	XLOC_006829		lincRNA	Novel_lncRNA	NC_030808.1	chromosome 1	41898005	41900541	-	2	2100
LNC_000598	XLOC_006830		intronic_lncRNA	Novel_lncRNA	NC_030808.1	chromosome 1	41978631	41995158	-	6	712
LNC_000599	XLOC_006857		intronic_lncRNA	Novel_lncRNA	NC_030808.1	chromosome 1	42799807	42875877	-	7	2140
LNC_000600	XLOC_006857		intronic_lncRNA	Novel_lncRNA	NC_030808.1	chromosome 1	42799807	42879237	-	9	2436
LNC_000601	XLOC_006941		intronic_lncRNA	Novel_lncRNA	NC_030808.1	chromosome 1	44237196	44268711	-	7	549
LNC_000602	XLOC_006945		intronic_lncRNA	Novel_lncRNA	NC_030808.1	chromosome 1	44355653	44381705	-	4	575
LNC_000603	XLOC_006951		intronic_lncRNA	Novel_lncRNA	NC_030808.1	chromosome 1	44513074	44528459	-	3	752
LNC_000604	XLOC_006955		intronic_lncRNA	Novel_lncRNA	NC_030808.1	chromosome 1	44694125	44805690	-	4	891
LNC_000605	XLOC_006955		intronic_lncRNA	Novel_lncRNA	NC_030808.1	chromosome 1	44694125	44805690	-	5	1083
LNC_000606	XLOC_006955		intronic_lncRNA	Novel_lncRNA	NC_030808.1	chromosome 1	44694125	44805876	-	6	1482
LNC_000607	XLOC_006980		intronic_lncRNA	Novel_lncRNA	NC_030808.1	chromosome 1	45726862	45732045	-	2	2553
LNC_000608	XLOC_006987		intronic_lncRNA	Novel_lncRNA	NC_030808.1	chromosome 1	45862607	45916696	-	6	2301
LNC_000609	XLOC_006987		intronic_lncRNA	Novel_lncRNA	NC_030808.1	chromosome 1	45884498	45912783	-	5	2479
LNC_000610	XLOC_007314		lincRNA	Novel_lncRNA	NC_030808.1	chromosome 1	51594490	51595866	-	2	1021
LNC_000611	XLOC_007450		lincRNA	Novel_lncRNA	NC_030808.1	chromosome 1	52445976	52446368	-	2	281
LNC_000612	XLOC_007464		intronic_lncRNA	Novel_lncRNA	NC_030808.1	chromosome 1	53200930	53271823	-	15	1765
LNC_000613	XLOC_007464		intronic_lncRNA	Novel_lncRNA	NC_030808.1	chromosome 1	53200930	53276051	-	17	1647
LNC_000614	XLOC_007464		intronic_lncRNA	Novel_lncRNA	NC_030808.1	chromosome 1	53215907	53316769	-	31	4404
LNC_000615	XLOC_007464		intronic_lncRNA	Novel_lncRNA	NC_030808.1	chromosome 1	53215907	53316769	-	31	4377
LNC_000616	XLOC_007464		intronic_lncRNA	Novel_lncRNA	NC_030808.1	chromosome 1	53221022	53267178	-	12	1274
LNC_000617	XLOC_007466		intronic_lncRNA	Novel_lncRNA	NC_030808.1	chromosome 1	53475188	53481549	-	2	328
LNC_000618	XLOC_007474		lincRNA	Novel_lncRNA	NC_030808.1	chromosome 1	53742362	53742991	-	2	300
LNC_000619	XLOC_007498		lincRNA	Novel_lncRNA	NC_030808.1	chromosome 1	53777524	53899489	-	3	337
LNC_000620	XLOC_007546		lincRNA	Novel_lncRNA	NC_030808.1	chromosome 1	54161327	54188260	-	2	482
LNC_000621	XLOC_007546		lincRNA	Novel_lncRNA	NC_030808.1	chromosome 1	54169785	54188260	-	2	1223
LNC_000622	XLOC_007557		lincRNA	Novel_lncRNA	NC_030808.1	chromosome 1	55257923	55309925	-	3	412
LNC_000623	XLOC_007597		lincRNA	Novel_lncRNA	NC_030808.1	chromosome 1	55435548	55501956	-	4	496
LNC_000624	XLOC_007597		lincRNA	Novel_lncRNA	NC_030808.1	chromosome 1	55491119	55501956	-	2	315
LNC_000625	XLOC_007626		lincRNA	Novel_lncRNA	NC_030808.1	chromosome 1	55698931	55700034	-	2	401
LNC_000626	XLOC_007636		lincRNA	Novel_lncRNA	NC_030808.1	chromosome 1	56182260	56184960	-	3	300
LNC_000627	XLOC_007640		intronic_lncRNA	Novel_lncRNA	NC_030808.1	chromosome 1	56239253	56246842	-	2	282
LNC_000628	XLOC_007642		intronic_lncRNA	Novel_lncRNA	NC_030808.1	chromosome 1	56386527	56499150	-	17	4088
LNC_000629	XLOC_007642		intronic_lncRNA	Novel_lncRNA	NC_030808.1	chromosome 1	56386527	56499150	-	17	4073
LNC_000630	XLOC_007647		intronic_lncRNA	Novel_lncRNA	NC_030808.1	chromosome 1	56529578	56530180	-	2	277
LNC_000631	XLOC_007650		intronic_lncRNA	Novel_lncRNA	NC_030808.1	chromosome 1	56653478	56668816	-	4	1756
LNC_000632	XLOC_007650		intronic_lncRNA	Novel_lncRNA	NC_030808.1	chromosome 1	56662736	56667507	-	2	309
LNC_000633	XLOC_007656		intronic_lncRNA	Novel_lncRNA	NC_030808.1	chromosome 1	56867026	56878728	-	4	1385
LNC_000634	XLOC_007667		intronic_lncRNA	Novel_lncRNA	NC_030808.1	chromosome 1	57089881	57095909	-	3	338
LNC_000635	XLOC_007668		intronic_lncRNA	Novel_lncRNA	NC_030808.1	chromosome 1	57096943	57120109	-	4	12516
LNC_000636	XLOC_007668		intronic_lncRNA	Novel_lncRNA	NC_030808.1	chromosome 1	57096943	57120109	-	4	12145
LNC_000637	XLOC_007688		lincRNA	Novel_lncRNA	NC_030808.1	chromosome 1	57600618	57612896	-	3	273
LNC_000638	XLOC_007705		intronic_lncRNA	Novel_lncRNA	NC_030808.1	chromosome 1	57706349	57710315	-	3	1675
LNC_000639	XLOC_007705		intronic_lncRNA	Novel_lncRNA	NC_030808.1	chromosome 1	57706349	57712108	-	3	1840
LNC_000640	XLOC_007715		antisense_lncRNA	Novel_lncRNA	NC_030808.1	chromosome 1	58384405	58387858	-	2	723
LNC_000641	XLOC_007715		intronic_lncRNA	Novel_lncRNA	NC_030808.1	chromosome 1	58386927	58399246	-	5	2078
LNC_000642	XLOC_007715		intronic_lncRNA	Novel_lncRNA	NC_030808.1	chromosome 1	58386927	58399246	-	5	2477
LNC_000643	XLOC_007718		intronic_lncRNA	Novel_lncRNA	NC_030808.1	chromosome 1	58502840	58528619	-	9	1537
LNC_000644	XLOC_007759		lincRNA	Novel_lncRNA	NC_030808.1	chromosome 1	60982892	60983322	-	2	308
LNC_000645	XLOC_007912		lincRNA	Novel_lncRNA	NC_030808.1	chromosome 1	61293991	61484946	-	2	1835
LNC_000646	XLOC_008288		lincRNA	Novel_lncRNA	NC_030808.1	chromosome 1	62094363	62099318	-	2	4841
LNC_000647	XLOC_008321		lincRNA	Novel_lncRNA	NC_030808.1	chromosome 1	62287141	62290519	-	2	3332
LNC_000648	XLOC_008322		lincRNA	Novel_lncRNA	NC_030808.1	chromosome 1	62562133	62613925	-	2	419
LNC_000649	XLOC_008342		lincRNA	Novel_lncRNA	NC_030808.1	chromosome 1	62783048	62864628	-	3	1320
LNC_000650	XLOC_008342		lincRNA	Novel_lncRNA	NC_030808.1	chromosome 1	62808264	62864593	-	3	1033
LNC_000651	XLOC_008342		lincRNA	Novel_lncRNA	NC_030808.1	chromosome 1	62808264	62864593	-	4	1121
LNC_000652	XLOC_008342		lincRNA	Novel_lncRNA	NC_030808.1	chromosome 1	62847058	62864593	-	2	3960
LNC_000653	XLOC_008342		lincRNA	Novel_lncRNA	NC_030808.1	chromosome 1	62847058	62864682	-	3	4108
LNC_000654	XLOC_008342		lincRNA	Novel_lncRNA	NC_030808.1	chromosome 1	62856702	62864593	-	2	4025
LNC_000655	XLOC_008417		intronic_lncRNA	Novel_lncRNA	NC_030808.1	chromosome 1	63691830	63729015	-	8	9502
LNC_000656	XLOC_008426		antisense_lncRNA	Novel_lncRNA	NC_030808.1	chromosome 1	64047044	64053573	-	2	2123
LNC_000657	XLOC_008427		antisense_lncRNA	Novel_lncRNA	NC_030808.1	chromosome 1	64049807	64051537	-	2	303
LNC_000658	XLOC_008436		intronic_lncRNA	Novel_lncRNA	NC_030808.1	chromosome 1	64225386	64260212	-	7	1061
LNC_000659	XLOC_008439		lincRNA	Novel_lncRNA	NC_030808.1	chromosome 1	64616704	64626328	-	2	262
LNC_000660	XLOC_008443		lincRNA	Novel_lncRNA	NC_030808.1	chromosome 1	64714401	64724976	-	2	523
LNC_000661	XLOC_008474		intronic_lncRNA	Novel_lncRNA	NC_030808.1	chromosome 1	65006281	65015287	-	4	1064
LNC_000662	XLOC_008474		intronic_lncRNA	Novel_lncRNA	NC_030808.1	chromosome 1	65007725	65015239	-	3	1984
LNC_000663	XLOC_008474		intronic_lncRNA	Novel_lncRNA	NC_030808.1	chromosome 1	65007725	65015287	-	3	2037
LNC_000664	XLOC_008478		intronic_lncRNA	Novel_lncRNA	NC_030808.1	chromosome 1	65117166	65122925	-	3	676
LNC_000665	XLOC_008478		intronic_lncRNA	Novel_lncRNA	NC_030808.1	chromosome 1	65117166	65124380	-	3	653
LNC_000666	XLOC_008483		intronic_lncRNA	Novel_lncRNA	NC_030808.1	chromosome 1	65299155	65353849	-	3	614
LNC_000667	XLOC_008484		intronic_lncRNA	Novel_lncRNA	NC_030808.1	chromosome 1	65497169	65509598	-	3	341
LNC_000668	XLOC_008488		antisense_lncRNA	Novel_lncRNA	NC_030808.1	chromosome 1	65965394	65975402	-	2	227
LNC_000669	XLOC_008488		intronic_lncRNA	Novel_lncRNA	NC_030808.1	chromosome 1	65965394	65996874	-	5	784
LNC_000670	XLOC_008488		intronic_lncRNA	Novel_lncRNA	NC_030808.1	chromosome 1	65965394	66015822	-	5	746
LNC_000671	XLOC_008492		intronic_lncRNA	Novel_lncRNA	NC_030808.1	chromosome 1	66200363	66249100	-	4	847
LNC_000672	XLOC_008492		intronic_lncRNA	Novel_lncRNA	NC_030808.1	chromosome 1	66200363	66249100	-	4	826
LNC_000673	XLOC_008493		lincRNA	Novel_lncRNA	NC_030808.1	chromosome 1	66272949	66319559	-	4	454
LNC_000674	XLOC_008495		antisense_lncRNA	Novel_lncRNA	NC_030808.1	chromosome 1	66285193	66420495	-	2	286
LNC_000675	XLOC_008495		antisense_lncRNA	Novel_lncRNA	NC_030808.1	chromosome 1	66383517	66442779	-	3	496
LNC_000676	XLOC_008543		intronic_lncRNA	Novel_lncRNA	NC_030808.1	chromosome 1	66697184	66702784	-	4	1435
LNC_000677	XLOC_008543		intronic_lncRNA	Novel_lncRNA	NC_030808.1	chromosome 1	66707205	66714201	-	3	1360
LNC_000678	XLOC_008543		intronic_lncRNA	Novel_lncRNA	NC_030808.1	chromosome 1	66712574	66714207	-	2	1292
LNC_000679	XLOC_008549		intronic_lncRNA	Novel_lncRNA	NC_030808.1	chromosome 1	67316571	67404190	-	7	3018
LNC_000680	XLOC_008595		intronic_lncRNA	Novel_lncRNA	NC_030808.1	chromosome 1	68881440	68883668	-	3	219
LNC_000681	XLOC_008598		antisense_lncRNA	Novel_lncRNA	NC_030808.1	chromosome 1	68933373	68964878	-	2	275
LNC_000682	XLOC_008684		lincRNA	Novel_lncRNA	NC_030808.1	chromosome 1	70244355	70247828	-	2	250
LNC_000683	XLOC_008736		intronic_lncRNA	Novel_lncRNA	NC_030808.1	chromosome 1	71801639	71815307	-	5	2019
LNC_000684	XLOC_008736		intronic_lncRNA	Novel_lncRNA	NC_030808.1	chromosome 1	71801639	71816077	-	6	2049
LNC_000685	XLOC_008741		intronic_lncRNA	Novel_lncRNA	NC_030808.1	chromosome 1	71889654	72017878	-	11	1151
LNC_000686	XLOC_008758		intronic_lncRNA	Novel_lncRNA	NC_030808.1	chromosome 1	72614661	72640935	-	14	2503
LNC_000687	XLOC_008758		intronic_lncRNA	Novel_lncRNA	NC_030808.1	chromosome 1	72614661	72640935	-	14	2485
LNC_000688	XLOC_008758		intronic_lncRNA	Novel_lncRNA	NC_030808.1	chromosome 1	72614661	72641599	-	14	3130
LNC_000689	XLOC_008758		intronic_lncRNA	Novel_lncRNA	NC_030808.1	chromosome 1	72614661	72641624	-	14	3192
LNC_000690	XLOC_008758		antisense_lncRNA	Novel_lncRNA	NC_030808.1	chromosome 1	72637106	72643244	-	2	2159
LNC_000691	XLOC_008764		lincRNA	Novel_lncRNA	NC_030808.1	chromosome 1	72715525	72732116	-	3	1924
LNC_000692	XLOC_008764		lincRNA	Novel_lncRNA	NC_030808.1	chromosome 1	72715525	72732116	-	3	1758
LNC_000693	XLOC_008764		lincRNA	Novel_lncRNA	NC_030808.1	chromosome 1	72715525	72732116	-	3	1933
LNC_000694	XLOC_008765		lincRNA	Novel_lncRNA	NC_030808.1	chromosome 1	72757124	72758507	-	2	1270
LNC_000695	XLOC_008768		lincRNA	Novel_lncRNA	NC_030808.1	chromosome 1	72760609	72786500	-	4	380
LNC_000696	XLOC_008768		lincRNA	Novel_lncRNA	NC_030808.1	chromosome 1	72775113	72786495	-	2	3454
LNC_000697	XLOC_008768		lincRNA	Novel_lncRNA	NC_030808.1	chromosome 1	72775113	72786540	-	2	3502
LNC_000698	XLOC_008768		intronic_lncRNA	Novel_lncRNA	NC_030808.1	chromosome 1	72786613	72789266	-	3	634
LNC_000699	XLOC_008791		lincRNA	Novel_lncRNA	NC_030808.1	chromosome 1	72991829	72993326	-	2	438
LNC_000700	XLOC_008795		lincRNA	Novel_lncRNA	NC_030808.1	chromosome 1	73073333	73094521	-	2	1673
LNC_000701	XLOC_008795		lincRNA	Novel_lncRNA	NC_030808.1	chromosome 1	73073333	73094521	-	3	1271
LNC_000702	XLOC_008795		lincRNA	Novel_lncRNA	NC_030808.1	chromosome 1	73077530	73094517	-	3	351
LNC_000703	XLOC_008812		lincRNA	Novel_lncRNA	NC_030808.1	chromosome 1	73129357	73130254	-	2	285
LNC_000704	XLOC_008819		lincRNA	Novel_lncRNA	NC_030808.1	chromosome 1	73187631	73195152	-	2	3927
LNC_000705	XLOC_008819		lincRNA	Novel_lncRNA	NC_030808.1	chromosome 1	73187631	73195159	-	2	3907
LNC_000706	XLOC_008830		lincRNA	Novel_lncRNA	NC_030808.1	chromosome 1	73211622	73214725	-	3	1281
LNC_000707	XLOC_008838		lincRNA	Novel_lncRNA	NC_030808.1	chromosome 1	73218469	73222331	-	2	519
LNC_000708	XLOC_008841		lincRNA	Novel_lncRNA	NC_030808.1	chromosome 1	73263824	73264189	-	2	234
LNC_000709	XLOC_008848		lincRNA	Novel_lncRNA	NC_030808.1	chromosome 1	73339182	73347527	-	3	4873
LNC_000710	XLOC_008854		lincRNA	Novel_lncRNA	NC_030808.1	chromosome 1	73389512	73392645	-	2	2608
LNC_000711	XLOC_008855		lincRNA	Novel_lncRNA	NC_030808.1	chromosome 1	73396267	73412443	-	2	238
LNC_000712	XLOC_008857		lincRNA	Novel_lncRNA	NC_030808.1	chromosome 1	73396872	73399976	-	2	2064
LNC_000713	XLOC_008871		lincRNA	Novel_lncRNA	NC_030808.1	chromosome 1	73499169	73500641	-	2	1339
LNC_000714	XLOC_008878		intronic_lncRNA	Novel_lncRNA	NC_030808.1	chromosome 1	73737681	73738930	-	2	568
LNC_000715	XLOC_008879		intronic_lncRNA	Novel_lncRNA	NC_030808.1	chromosome 1	73775809	73795406	-	4	461
LNC_000716	XLOC_008898		intronic_lncRNA	Novel_lncRNA	NC_030808.1	chromosome 1	74711989	74983897	-	6	991
LNC_000717	XLOC_008905		lincRNA	Novel_lncRNA	NC_030808.1	chromosome 1	75066548	75071382	-	2	2830
LNC_000718	XLOC_008911		lincRNA	Novel_lncRNA	NC_030808.1	chromosome 1	75221837	75367618	-	3	3697
LNC_000719	XLOC_008969		antisense_lncRNA	Novel_lncRNA	NC_030808.1	chromosome 1	76093468	76182854	-	2	849
LNC_000720	XLOC_008970		antisense_lncRNA	Novel_lncRNA	NC_030808.1	chromosome 1	76145221	76192041	-	2	3168
LNC_000721	XLOC_008971		lincRNA	Novel_lncRNA	NC_030808.1	chromosome 1	76159405	76165598	-	2	950
LNC_000722	XLOC_008972		lincRNA	Novel_lncRNA	NC_030808.1	chromosome 1	76161409	76162006	-	2	578
LNC_000723	XLOC_008989		lincRNA	Novel_lncRNA	NC_030808.1	chromosome 1	76300280	76301836	-	3	308
LNC_000724	XLOC_008999		intronic_lncRNA	Novel_lncRNA	NC_030808.1	chromosome 1	76751493	76777165	-	5	2419
LNC_000725	XLOC_008999		intronic_lncRNA	Novel_lncRNA	NC_030808.1	chromosome 1	76754142	76777165	-	6	1522
LNC_000726	XLOC_009047		intronic_lncRNA	Novel_lncRNA	NC_030808.1	chromosome 1	77076147	77088652	-	3	331
LNC_000727	XLOC_009048		antisense_lncRNA	Novel_lncRNA	NC_030808.1	chromosome 1	77058740	77064670	-	2	365
LNC_000728	XLOC_009066		lincRNA	Novel_lncRNA	NC_030808.1	chromosome 1	77677449	77677704	-	2	233
LNC_000729	XLOC_009109		lincRNA	Novel_lncRNA	NC_030808.1	chromosome 1	77929991	78080998	-	3	683
LNC_000730	XLOC_009109		lincRNA	Novel_lncRNA	NC_030808.1	chromosome 1	78033009	78081342	-	2	1283
LNC_000731	XLOC_009156		lincRNA	Novel_lncRNA	NC_030808.1	chromosome 1	78035157	78090060	-	3	291
LNC_000732	XLOC_009179		lincRNA	Novel_lncRNA	NC_030808.1	chromosome 1	78901798	78921410	-	3	226
LNC_000733	XLOC_009188		lincRNA	Novel_lncRNA	NC_030808.1	chromosome 1	79187287	79227339	-	2	420
LNC_000734	XLOC_009245		lincRNA	Novel_lncRNA	NC_030808.1	chromosome 1	80120731	80128406	-	2	7036
LNC_000735	XLOC_009245		lincRNA	Novel_lncRNA	NC_030808.1	chromosome 1	80120731	80128409	-	2	7387
LNC_000736	XLOC_009246		intronic_lncRNA	Novel_lncRNA	NC_030808.1	chromosome 1	80128470	80140548	-	8	1136
LNC_000737	XLOC_009253		intronic_lncRNA	Novel_lncRNA	NC_030808.1	chromosome 1	80323136	80345809	-	8	2199
LNC_000738	XLOC_009254		antisense_lncRNA	Novel_lncRNA	NC_030808.1	chromosome 1	80327979	80351323	-	2	822
LNC_000739	XLOC_009281		lincRNA	Novel_lncRNA	NC_030808.1	chromosome 1	80543543	80548173	-	3	632
LNC_000740	XLOC_009285		intronic_lncRNA	Novel_lncRNA	NC_030808.1	chromosome 1	80627573	80642496	-	4	694
LNC_000741	XLOC_009285		intronic_lncRNA	Novel_lncRNA	NC_030808.1	chromosome 1	80627573	80665370	-	14	1208
LNC_000742	XLOC_009287		intronic_lncRNA	Novel_lncRNA	NC_030808.1	chromosome 1	80808466	80857236	-	11	1427
LNC_000743	XLOC_009292		lincRNA	Novel_lncRNA	NC_030808.1	chromosome 1	80963191	80971757	-	2	2446
LNC_000744	XLOC_009292		antisense_lncRNA	Novel_lncRNA	NC_030808.1	chromosome 1	80963191	80979740	-	7	1194
LNC_000745	XLOC_009311		lincRNA	Novel_lncRNA	NC_030808.1	chromosome 1	81298795	81305134	-	3	287
LNC_000746	XLOC_009313		intronic_lncRNA	Novel_lncRNA	NC_030808.1	chromosome 1	81332175	81338165	-	3	222
LNC_000747	XLOC_009314		intronic_lncRNA	Novel_lncRNA	NC_030808.1	chromosome 1	81338181	81354296	-	4	261
LNC_000748	XLOC_009315		intronic_lncRNA	Novel_lncRNA	NC_030808.1	chromosome 1	81364003	81368848	-	3	518
LNC_000749	XLOC_009315		intronic_lncRNA	Novel_lncRNA	NC_030808.1	chromosome 1	81364003	81373481	-	5	2857
LNC_000750	XLOC_009321		intronic_lncRNA	Novel_lncRNA	NC_030808.1	chromosome 1	81664014	81790967	-	2	8071
LNC_000751	XLOC_009344		lincRNA	Novel_lncRNA	NC_030808.1	chromosome 1	82188707	82237453	-	4	691
LNC_000752	XLOC_009362		lincRNA	Novel_lncRNA	NC_030808.1	chromosome 1	82252227	82254137	-	2	253
LNC_000753	XLOC_009385		antisense_lncRNA	Novel_lncRNA	NC_030808.1	chromosome 1	82500728	82505997	-	2	3374
LNC_000754	XLOC_009395		lincRNA	Novel_lncRNA	NC_030808.1	chromosome 1	82621741	82622758	-	3	309
LNC_000755	XLOC_009408		intronic_lncRNA	Novel_lncRNA	NC_030808.1	chromosome 1	82931562	82960221	-	5	746
LNC_000756	XLOC_009425		intronic_lncRNA	Novel_lncRNA	NC_030808.1	chromosome 1	83452828	83459104	-	4	4430
LNC_000757	XLOC_009431		intronic_lncRNA	Novel_lncRNA	NC_030808.1	chromosome 1	83585492	83612142	-	4	245
LNC_000758	XLOC_009432		intronic_lncRNA	Novel_lncRNA	NC_030808.1	chromosome 1	83625855	83632619	-	2	281
LNC_000759	XLOC_009524		lincRNA	Novel_lncRNA	NC_030808.1	chromosome 1	85043328	85046475	-	2	2849
LNC_000760	XLOC_009534		lincRNA	Novel_lncRNA	NC_030808.1	chromosome 1	85109692	85111768	-	2	1959
LNC_000761	XLOC_009588		intronic_lncRNA	Novel_lncRNA	NC_030808.1	chromosome 1	85751225	85754578	-	4	582
LNC_000762	XLOC_009595		lincRNA	Novel_lncRNA	NC_030808.1	chromosome 1	85404323	85447595	-	2	42635
LNC_000763	XLOC_009669		intronic_lncRNA	Novel_lncRNA	NC_030808.1	chromosome 1	86979995	86988967	-	3	251
LNC_000764	XLOC_009685		intronic_lncRNA	Novel_lncRNA	NC_030808.1	chromosome 1	87658696	87691740	-	7	1587
LNC_000765	XLOC_009685		intronic_lncRNA	Novel_lncRNA	NC_030808.1	chromosome 1	87658696	87692216	-	6	1976
LNC_000766	XLOC_009685		intronic_lncRNA	Novel_lncRNA	NC_030808.1	chromosome 1	87658696	87692378	-	6	2135
LNC_000767	XLOC_009782		lincRNA	Novel_lncRNA	NC_030808.1	chromosome 1	88754981	88769574	-	4	8064
LNC_000768	XLOC_009782		lincRNA	Novel_lncRNA	NC_030808.1	chromosome 1	88754981	88774151	-	4	7926
LNC_000769	XLOC_009782		lincRNA	Novel_lncRNA	NC_030808.1	chromosome 1	88754981	88895324	-	3	8004
LNC_000770	XLOC_009782		lincRNA	Novel_lncRNA	NC_030808.1	chromosome 1	88754981	88895329	-	3	7937
LNC_000771	XLOC_009782		lincRNA	Novel_lncRNA	NC_030808.1	chromosome 1	88754981	88895335	-	3	7895
LNC_000772	XLOC_009782		lincRNA	Novel_lncRNA	NC_030808.1	chromosome 1	88842017	88895324	-	2	634
LNC_000773	XLOC_009925		lincRNA	Novel_lncRNA	NC_030808.1	chromosome 1	89235620	89298359	-	3	6770
LNC_000774	XLOC_009925		lincRNA	Novel_lncRNA	NC_030808.1	chromosome 1	89235620	89415970	-	3	6970
LNC_000775	XLOC_009925		antisense_lncRNA	Novel_lncRNA	NC_030808.1	chromosome 1	89235620	89485558	-	3	6876
LNC_000776	XLOC_009925		antisense_lncRNA	Novel_lncRNA	NC_030808.1	chromosome 1	89473990	89485565	-	2	605
LNC_000777	XLOC_010098		lincRNA	Novel_lncRNA	NC_030808.1	chromosome 1	90837196	90842183	-	2	1316
LNC_000778	XLOC_010150		intronic_lncRNA	Novel_lncRNA	NC_030808.1	chromosome 1	93574589	93576786	-	2	867
LNC_000779	XLOC_010207		intronic_lncRNA	Novel_lncRNA	NC_030808.1	chromosome 1	94537377	94564549	-	6	975
LNC_000780	XLOC_010263		intronic_lncRNA	Novel_lncRNA	NC_030808.1	chromosome 1	95376781	95470254	-	16	4073
LNC_000781	XLOC_010278		intronic_lncRNA	Novel_lncRNA	NC_030808.1	chromosome 1	95917321	95919975	-	2	236
LNC_000782	XLOC_010279		intronic_lncRNA	Novel_lncRNA	NC_030808.1	chromosome 1	95928977	95938334	-	3	311
LNC_000783	XLOC_010281		lincRNA	Novel_lncRNA	NC_030808.1	chromosome 1	95985552	95989132	-	2	272
LNC_000784	XLOC_010283		lincRNA	Novel_lncRNA	NC_030808.1	chromosome 1	96073183	96089451	-	2	1204
LNC_000785	XLOC_010287		antisense_lncRNA	Novel_lncRNA	NC_030808.1	chromosome 1	96101640	96132859	-	4	762
LNC_000786	XLOC_010307		lincRNA	Novel_lncRNA	NC_030808.1	chromosome 1	96735223	96735793	-	2	423
LNC_000787	XLOC_010307		antisense_lncRNA	Novel_lncRNA	NC_030808.1	chromosome 1	96735223	96738218	-	2	2116
LNC_000788	XLOC_010328		intronic_lncRNA	Novel_lncRNA	NC_030808.1	chromosome 1	97036708	97048194	-	3	851
LNC_000789	XLOC_010328		intronic_lncRNA	Novel_lncRNA	NC_030808.1	chromosome 1	97036708	97053345	-	5	900
LNC_000790	XLOC_010328		intronic_lncRNA	Novel_lncRNA	NC_030808.1	chromosome 1	97036708	97063700	-	9	2086
LNC_000791	XLOC_010337		intronic_lncRNA	Novel_lncRNA	NC_030808.1	chromosome 1	97782412	97849719	-	16	5797
LNC_000792	XLOC_010337		intronic_lncRNA	Novel_lncRNA	NC_030808.1	chromosome 1	97782562	97849713	-	15	5664
LNC_000793	XLOC_010437		intronic_lncRNA	Novel_lncRNA	NC_030808.1	chromosome 1	99228884	99276899	-	8	1391
LNC_000794	XLOC_010441		intronic_lncRNA	Novel_lncRNA	NC_030808.1	chromosome 1	99306463	99368345	-	8	1671
LNC_000795	XLOC_010441		intronic_lncRNA	Novel_lncRNA	NC_030808.1	chromosome 1	99306463	99429835	-	12	2582
LNC_000796	XLOC_010441		intronic_lncRNA	Novel_lncRNA	NC_030808.1	chromosome 1	99306463	99429835	-	13	2816
LNC_000797	XLOC_010441		intronic_lncRNA	Novel_lncRNA	NC_030808.1	chromosome 1	99306463	99432274	-	12	2214
LNC_000798	XLOC_010441		intronic_lncRNA	Novel_lncRNA	NC_030808.1	chromosome 1	99306463	99432274	-	13	2885
LNC_000799	XLOC_010442		intronic_lncRNA	Novel_lncRNA	NC_030808.1	chromosome 1	99432380	99471013	-	6	977
LNC_000800	XLOC_010452		intronic_lncRNA	Novel_lncRNA	NC_030808.1	chromosome 1	99567374	99624939	-	9	879
LNC_000801	XLOC_010452		intronic_lncRNA	Novel_lncRNA	NC_030808.1	chromosome 1	99567374	99645876	-	11	1188
LNC_000802	XLOC_010452		intronic_lncRNA	Novel_lncRNA	NC_030808.1	chromosome 1	99567374	99656604	-	13	1543
LNC_000803	XLOC_010452		intronic_lncRNA	Novel_lncRNA	NC_030808.1	chromosome 1	99567374	99664915	-	16	1668
LNC_000804	XLOC_010452		intronic_lncRNA	Novel_lncRNA	NC_030808.1	chromosome 1	99567374	99690823	-	21	2887
LNC_000805	XLOC_010452		intronic_lncRNA	Novel_lncRNA	NC_030808.1	chromosome 1	99567374	99690823	-	19	2728
LNC_000806	XLOC_010452		intronic_lncRNA	Novel_lncRNA	NC_030808.1	chromosome 1	99567374	99691593	-	21	3660
LNC_000807	XLOC_010452		intronic_lncRNA	Novel_lncRNA	NC_030808.1	chromosome 1	99567374	99691593	-	21	3663
LNC_000808	XLOC_010453		lincRNA	Novel_lncRNA	NC_030808.1	chromosome 1	99695997	99707231	-	2	1097
LNC_000809	XLOC_010472		intronic_lncRNA	Novel_lncRNA	NC_030808.1	chromosome 1	101031115	101110731	-	3	1026
LNC_000810	XLOC_010472		intronic_lncRNA	Novel_lncRNA	NC_030808.1	chromosome 1	101031115	101110731	-	4	1381
LNC_000811	XLOC_010488		lincRNA	Novel_lncRNA	NC_030808.1	chromosome 1	101364013	101366565	-	2	290
LNC_000812	XLOC_010521		lincRNA	Novel_lncRNA	NC_030808.1	chromosome 1	101509794	101687460	-	4	823
LNC_000813	XLOC_010521		lincRNA	Novel_lncRNA	NC_030808.1	chromosome 1	101509794	101699973	-	3	870
LNC_000814	XLOC_010521		lincRNA	Novel_lncRNA	NC_030808.1	chromosome 1	101510427	101699970	-	3	413
LNC_000815	XLOC_010521		lincRNA	Novel_lncRNA	NC_030808.1	chromosome 1	101510427	101699973	-	2	431
LNC_000816	XLOC_010521		lincRNA	Novel_lncRNA	NC_030808.1	chromosome 1	101679900	101699967	-	2	7782
LNC_000817	XLOC_010579		intronic_lncRNA	Novel_lncRNA	NC_030808.1	chromosome 1	101715133	101720017	-	2	209
LNC_000818	XLOC_010640		lincRNA	Novel_lncRNA	NC_030808.1	chromosome 1	105526884	105537421	-	2	389
LNC_000819	XLOC_010659		intronic_lncRNA	Novel_lncRNA	NC_030808.1	chromosome 1	105587172	105615729	-	3	983
LNC_000820	XLOC_010668		lincRNA	Novel_lncRNA	NC_030808.1	chromosome 1	105651461	105663836	-	2	1026
LNC_000821	XLOC_010668		lincRNA	Novel_lncRNA	NC_030808.1	chromosome 1	105651461	105665909	-	2	1130
LNC_000822	XLOC_010684		intronic_lncRNA	Novel_lncRNA	NC_030808.1	chromosome 1	105889487	105915299	-	4	692
LNC_000823	XLOC_010684		intronic_lncRNA	Novel_lncRNA	NC_030808.1	chromosome 1	105890104	105919955	-	5	649
LNC_000824	XLOC_010684		intronic_lncRNA	Novel_lncRNA	NC_030808.1	chromosome 1	105915900	105920160	-	2	766
LNC_000825	XLOC_010692		lincRNA	Novel_lncRNA	NC_030808.1	chromosome 1	106431229	106450905	-	2	3907
LNC_000826	XLOC_010695		intronic_lncRNA	Novel_lncRNA	NC_030808.1	chromosome 1	106612861	106616954	-	3	370
LNC_000827	XLOC_010695		intronic_lncRNA	Novel_lncRNA	NC_030808.1	chromosome 1	106612861	106664915	-	9	1313
LNC_000828	XLOC_010695		intronic_lncRNA	Novel_lncRNA	NC_030808.1	chromosome 1	106612861	106683704	-	7	793
LNC_000829	XLOC_010695		intronic_lncRNA	Novel_lncRNA	NC_030808.1	chromosome 1	106612861	106740025	-	21	3713
LNC_000830	XLOC_010695		intronic_lncRNA	Novel_lncRNA	NC_030808.1	chromosome 1	106612861	106740025	-	21	3764
LNC_000831	XLOC_010695		intronic_lncRNA	Novel_lncRNA	NC_030808.1	chromosome 1	106612861	106740025	-	20	3540
LNC_000832	XLOC_010695		intronic_lncRNA	Novel_lncRNA	NC_030808.1	chromosome 1	106621995	106740025	-	20	3528
LNC_000833	XLOC_010702		intronic_lncRNA	Novel_lncRNA	NC_030808.1	chromosome 1	106916363	106945085	-	12	1162
LNC_000834	XLOC_010911		lincRNA	Novel_lncRNA	NC_030808.1	chromosome 1	108353023	108355361	-	2	246
LNC_000835	XLOC_010914		lincRNA	Novel_lncRNA	NC_030808.1	chromosome 1	108358888	108361546	-	2	2345
LNC_000836	XLOC_010937		intronic_lncRNA	Novel_lncRNA	NC_030808.1	chromosome 1	109629221	109660247	-	2	366
LNC_000837	XLOC_010940		intronic_lncRNA	Novel_lncRNA	NC_030808.1	chromosome 1	109834051	109890012	-	5	687
LNC_000838	XLOC_010949		lincRNA	Novel_lncRNA	NC_030808.1	chromosome 1	109995053	110000125	-	2	4899
LNC_000839	XLOC_010951		lincRNA	Novel_lncRNA	NC_030808.1	chromosome 1	110066011	110066968	-	2	767
LNC_000840	XLOC_010953		lincRNA	Novel_lncRNA	NC_030808.1	chromosome 1	110069409	110078063	-	4	1816
LNC_000841	XLOC_010953		lincRNA	Novel_lncRNA	NC_030808.1	chromosome 1	110069409	110078076	-	4	2331
LNC_000842	XLOC_010953		lincRNA	Novel_lncRNA	NC_030808.1	chromosome 1	110070142	110078063	-	2	6642
LNC_000843	XLOC_010953		lincRNA	Novel_lncRNA	NC_030808.1	chromosome 1	110070142	110078063	-	2	6140
LNC_000844	XLOC_010965		lincRNA	Novel_lncRNA	NC_030808.1	chromosome 1	110120262	110121310	-	2	595
LNC_000845	XLOC_011017		intronic_lncRNA	Novel_lncRNA	NC_030808.1	chromosome 1	111383228	111405627	-	7	3410
LNC_000846	XLOC_011018		intronic_lncRNA	Novel_lncRNA	NC_030808.1	chromosome 1	111464843	111489705	-	5	2117
LNC_000847	XLOC_011021		lincRNA	Novel_lncRNA	NC_030808.1	chromosome 1	111504467	111507603	-	2	649
LNC_000848	XLOC_011070		antisense_lncRNA	Novel_lncRNA	NC_030808.1	chromosome 1	112992690	113010066	-	2	230
LNC_000849	XLOC_011130		lincRNA	Novel_lncRNA	NC_030808.1	chromosome 1	114760223	114795598	-	2	750
LNC_000850	XLOC_011130		lincRNA	Novel_lncRNA	NC_030808.1	chromosome 1	114760223	114890238	-	4	818
LNC_000851	XLOC_011130		lincRNA	Novel_lncRNA	NC_030808.1	chromosome 1	114795322	114819797	-	3	249
LNC_000852	XLOC_011174		lincRNA	Novel_lncRNA	NC_030808.1	chromosome 1	115759566	115760230	-	2	579
LNC_000853	XLOC_011252		intronic_lncRNA	Novel_lncRNA	NC_030808.1	chromosome 1	116458738	116490025	-	2	1662
LNC_000854	XLOC_011283		antisense_lncRNA	Novel_lncRNA	NC_030808.1	chromosome 1	116834024	116836902	-	3	267
LNC_000855	XLOC_011287		lincRNA	Novel_lncRNA	NC_030808.1	chromosome 1	116877095	116903864	-	3	434
LNC_000856	XLOC_011287		antisense_lncRNA	Novel_lncRNA	NC_030808.1	chromosome 1	116896981	116997013	-	3	383
LNC_000857	XLOC_011287		lincRNA	Novel_lncRNA	NC_030808.1	chromosome 1	116995792	116997013	-	2	516
LNC_000858	XLOC_011366		lincRNA	Novel_lncRNA	NC_030808.1	chromosome 1	117505485	117523192	-	3	708
LNC_000859	XLOC_011366		lincRNA	Novel_lncRNA	NC_030808.1	chromosome 1	117513921	117519822	-	2	1869
LNC_000860	XLOC_011366		lincRNA	Novel_lncRNA	NC_030808.1	chromosome 1	117513921	117523211	-	2	1635
LNC_000861	XLOC_011380		lincRNA	Novel_lncRNA	NC_030808.1	chromosome 1	117712308	117718350	-	2	214
LNC_000862	XLOC_011404		intronic_lncRNA	Novel_lncRNA	NC_030808.1	chromosome 1	118427684	118445290	-	4	715
LNC_000863	XLOC_011414		intronic_lncRNA	Novel_lncRNA	NC_030808.1	chromosome 1	118659771	118688977	-	13	1557
LNC_000864	XLOC_011417		lincRNA	Novel_lncRNA	NC_030808.1	chromosome 1	118803511	118809750	-	2	1234
LNC_000865	XLOC_011435		lincRNA	Novel_lncRNA	NC_030808.1	chromosome 1	119813274	119816402	-	2	315
LNC_000866	XLOC_011516		antisense_lncRNA	Novel_lncRNA	NC_030808.1	chromosome 1	121624215	121726095	-	3	1003
LNC_000867	XLOC_011516		antisense_lncRNA	Novel_lncRNA	NC_030808.1	chromosome 1	121673820	121733517	-	3	1302
LNC_000868	XLOC_011516		intronic_lncRNA	Novel_lncRNA	NC_030808.1	chromosome 1	121826573	121855329	-	4	1399
LNC_000869	XLOC_011516		intronic_lncRNA	Novel_lncRNA	NC_030808.1	chromosome 1	121826573	121855508	-	5	1247
LNC_000870	XLOC_011516		intronic_lncRNA	Novel_lncRNA	NC_030808.1	chromosome 1	121826573	121868932	-	10	2907
LNC_000871	XLOC_011622		lincRNA	Novel_lncRNA	NC_030808.1	chromosome 1	124158255	124172283	-	2	203
LNC_000872	XLOC_011632		lincRNA	Novel_lncRNA	NC_030808.1	chromosome 1	124205740	124259916	-	3	290
LNC_000873	XLOC_011669		lincRNA	Novel_lncRNA	NC_030808.1	chromosome 1	124345260	124348577	-	2	554
LNC_000874	XLOC_011706		intronic_lncRNA	Novel_lncRNA	NC_030808.1	chromosome 1	124629180	124683078	-	4	730
LNC_000875	XLOC_011707		intronic_lncRNA	Novel_lncRNA	NC_030808.1	chromosome 1	124941697	125279228	-	10	1353
LNC_000876	XLOC_011741		intronic_lncRNA	Novel_lncRNA	NC_030808.1	chromosome 1	125999614	126021620	-	7	1643
LNC_000877	XLOC_011741		intronic_lncRNA	Novel_lncRNA	NC_030808.1	chromosome 1	126015005	126021620	-	5	2141
LNC_000878	XLOC_011742		intronic_lncRNA	Novel_lncRNA	NC_030808.1	chromosome 1	126021678	126023726	-	4	722
LNC_000879	XLOC_011742		intronic_lncRNA	Novel_lncRNA	NC_030808.1	chromosome 1	126022827	126023726	-	2	677
LNC_000880	XLOC_011743		intronic_lncRNA	Novel_lncRNA	NC_030808.1	chromosome 1	126025574	126029316	-	5	1076
LNC_000881	XLOC_011743		intronic_lncRNA	Novel_lncRNA	NC_030808.1	chromosome 1	126025574	126041107	-	8	1344
LNC_000882	XLOC_011744		intronic_lncRNA	Novel_lncRNA	NC_030808.1	chromosome 1	126042232	126045128	-	2	964
LNC_000883	XLOC_011745		intronic_lncRNA	Novel_lncRNA	NC_030808.1	chromosome 1	126055148	126062059	-	3	371
LNC_000884	XLOC_011746		intronic_lncRNA	Novel_lncRNA	NC_030808.1	chromosome 1	126082506	126087381	-	4	1183
LNC_000885	XLOC_011753		antisense_lncRNA	Novel_lncRNA	NC_030808.1	chromosome 1	126343568	126398028	-	3	465
LNC_000886	XLOC_011753		intronic_lncRNA	Novel_lncRNA	NC_030808.1	chromosome 1	126343568	126553910	-	13	8345
LNC_000887	XLOC_011753		intronic_lncRNA	Novel_lncRNA	NC_030808.1	chromosome 1	126343568	126553910	-	13	8342
LNC_000888	XLOC_011753		intronic_lncRNA	Novel_lncRNA	NC_030808.1	chromosome 1	126343568	126553910	-	12	8297
LNC_000889	XLOC_011753		intronic_lncRNA	Novel_lncRNA	NC_030808.1	chromosome 1	126473247	126553910	-	12	7945
LNC_000890	XLOC_011753		intronic_lncRNA	Novel_lncRNA	NC_030808.1	chromosome 1	126475091	126553910	-	11	7907
LNC_000891	XLOC_011753		intronic_lncRNA	Novel_lncRNA	NC_030808.1	chromosome 1	126475091	126553910	-	11	7904
LNC_000892	XLOC_011767		lincRNA	Novel_lncRNA	NC_030808.1	chromosome 1	127022939	127033950	-	3	680
LNC_000893	XLOC_011823		intronic_lncRNA	Novel_lncRNA	NC_030808.1	chromosome 1	129094918	129120948	-	4	752
LNC_000894	XLOC_011825		intronic_lncRNA	Novel_lncRNA	NC_030808.1	chromosome 1	129156607	129189439	-	5	678
LNC_000895	XLOC_011835		lincRNA	Novel_lncRNA	NC_030808.1	chromosome 1	129326775	129328634	-	2	552
LNC_000896	XLOC_011854		lincRNA	Novel_lncRNA	NC_030808.1	chromosome 1	129552021	129553545	-	2	635
LNC_000897	XLOC_011859		antisense_lncRNA	Novel_lncRNA	NC_030808.1	chromosome 1	129591792	129660394	-	5	1088
LNC_000898	XLOC_011859		antisense_lncRNA	Novel_lncRNA	NC_030808.1	chromosome 1	129619108	129660470	-	4	1042
LNC_000899	XLOC_011872		lincRNA	Novel_lncRNA	NC_030808.1	chromosome 1	129780154	129788138	-	2	637
LNC_000900	XLOC_011877		lincRNA	Novel_lncRNA	NC_030808.1	chromosome 1	129806871	129810402	-	3	1253
LNC_000901	XLOC_011877		antisense_lncRNA	Novel_lncRNA	NC_030808.1	chromosome 1	129806871	129934117	-	3	904
LNC_000902	XLOC_011902		intronic_lncRNA	Novel_lncRNA	NC_030808.1	chromosome 1	130371421	130396035	-	12	2017
LNC_000903	XLOC_011902		intronic_lncRNA	Novel_lncRNA	NC_030808.1	chromosome 1	130371421	130396038	-	12	2032
LNC_000904	XLOC_011902		intronic_lncRNA	Novel_lncRNA	NC_030808.1	chromosome 1	130371421	130396061	-	11	2496
LNC_000905	XLOC_011910		lincRNA	Novel_lncRNA	NC_030808.1	chromosome 1	130934012	130944634	-	3	540
LNC_000906	XLOC_011919		lincRNA	Novel_lncRNA	NC_030808.1	chromosome 1	130951348	130952403	-	2	493
LNC_000907	XLOC_011934		lincRNA	Novel_lncRNA	NC_030808.1	chromosome 1	131679682	131732634	-	6	2356
LNC_000908	XLOC_011934		lincRNA	Novel_lncRNA	NC_030808.1	chromosome 1	131679682	131751495	-	2	1445
LNC_000909	XLOC_011934		lincRNA	Novel_lncRNA	NC_030808.1	chromosome 1	131683361	131732634	-	5	726
LNC_000910	XLOC_011934		lincRNA	Novel_lncRNA	NC_030808.1	chromosome 1	131693689	131732634	-	5	2022
LNC_000911	XLOC_011934		lincRNA	Novel_lncRNA	NC_030808.1	chromosome 1	131693689	131732634	-	4	1990
LNC_000912	XLOC_011934		lincRNA	Novel_lncRNA	NC_030808.1	chromosome 1	131724062	131728907	-	2	4153
LNC_000913	XLOC_011934		lincRNA	Novel_lncRNA	NC_030808.1	chromosome 1	131724062	131732634	-	2	5798
LNC_000914	XLOC_011964		antisense_lncRNA	Novel_lncRNA	NC_030808.1	chromosome 1	132468658	132474430	-	2	1684
LNC_000915	XLOC_011965		antisense_lncRNA	Novel_lncRNA	NC_030808.1	chromosome 1	132262801	132290135	-	2	471
LNC_000916	XLOC_011968		lincRNA	Novel_lncRNA	NC_030808.1	chromosome 1	133017912	133020049	-	2	729
LNC_000917	XLOC_011988		intronic_lncRNA	Novel_lncRNA	NC_030808.1	chromosome 1	134264737	134285379	-	5	481
LNC_000918	XLOC_011990		intronic_lncRNA	Novel_lncRNA	NC_030808.1	chromosome 1	134419101	134424801	-	3	936
LNC_000919	XLOC_011990		intronic_lncRNA	Novel_lncRNA	NC_030808.1	chromosome 1	134419101	134424801	-	3	940
LNC_000920	XLOC_011990		intronic_lncRNA	Novel_lncRNA	NC_030808.1	chromosome 1	134419543	134424801	-	3	1024
LNC_000921	XLOC_012008		intronic_lncRNA	Novel_lncRNA	NC_030808.1	chromosome 1	134713972	134764799	-	7	1080
LNC_000922	XLOC_012011		intronic_lncRNA	Novel_lncRNA	NC_030808.1	chromosome 1	134947390	134968499	-	4	732
LNC_000923	XLOC_012012		intronic_lncRNA	Novel_lncRNA	NC_030808.1	chromosome 1	135028718	135086902	-	8	769
LNC_000924	XLOC_012018		intronic_lncRNA	Novel_lncRNA	NC_030808.1	chromosome 1	135291549	135334131	-	5	598
LNC_000925	XLOC_012018		intronic_lncRNA	Novel_lncRNA	NC_030808.1	chromosome 1	135344258	135366694	-	5	1496
LNC_000926	XLOC_012049		intronic_lncRNA	Novel_lncRNA	NC_030808.1	chromosome 1	136470886	136477528	-	5	511
LNC_000927	XLOC_012049		intronic_lncRNA	Novel_lncRNA	NC_030808.1	chromosome 1	136472414	136478115	-	5	589
LNC_000928	XLOC_012050		intronic_lncRNA	Novel_lncRNA	NC_030808.1	chromosome 1	136485096	136495212	-	4	461
LNC_000929	XLOC_012051		intronic_lncRNA	Novel_lncRNA	NC_030808.1	chromosome 1	136498730	136504933	-	3	4644
LNC_000930	XLOC_012067		intronic_lncRNA	Novel_lncRNA	NC_030808.1	chromosome 1	137771423	137930671	-	6	445
LNC_000931	XLOC_012069		antisense_lncRNA	Novel_lncRNA	NC_030808.1	chromosome 1	138002267	138059443	-	2	616
LNC_000932	XLOC_012077		lincRNA	Novel_lncRNA	NC_030808.1	chromosome 1	138123193	138129829	-	2	391
LNC_000933	XLOC_012093		lincRNA	Novel_lncRNA	NC_030808.1	chromosome 1	138702878	138763840	-	4	3980
LNC_000934	XLOC_012109		antisense_lncRNA	Novel_lncRNA	NC_030808.1	chromosome 1	139062605	139063475	-	2	309
LNC_000935	XLOC_012109		intronic_lncRNA	Novel_lncRNA	NC_030808.1	chromosome 1	139062605	139078323	-	5	1547
LNC_000936	XLOC_012109		intronic_lncRNA	Novel_lncRNA	NC_030808.1	chromosome 1	139062605	139083919	-	5	1079
LNC_000937	XLOC_012117		lincRNA	Novel_lncRNA	NC_030808.1	chromosome 1	139317402	139327611	-	2	1264
LNC_000938	XLOC_012117		intronic_lncRNA	Novel_lncRNA	NC_030808.1	chromosome 1	139317402	139366136	-	5	1547
LNC_000939	XLOC_012125		intronic_lncRNA	Novel_lncRNA	NC_030808.1	chromosome 1	139440629	139457362	-	4	1001
LNC_000940	XLOC_012125		intronic_lncRNA	Novel_lncRNA	NC_030808.1	chromosome 1	139440629	139495767	-	9	2459
LNC_000941	XLOC_012125		intronic_lncRNA	Novel_lncRNA	NC_030808.1	chromosome 1	139440629	139495767	-	8	2321
LNC_000942	XLOC_012125		intronic_lncRNA	Novel_lncRNA	NC_030808.1	chromosome 1	139440629	139495767	-	7	2021
LNC_000943	XLOC_012127		intronic_lncRNA	Novel_lncRNA	NC_030808.1	chromosome 1	139555505	139624323	-	3	859
LNC_000944	XLOC_012139		lincRNA	Novel_lncRNA	NC_030808.1	chromosome 1	140890904	140909630	-	3	2902
LNC_000945	XLOC_012139		lincRNA	Novel_lncRNA	NC_030808.1	chromosome 1	140895508	140897787	-	2	306
LNC_000946	XLOC_012157		intronic_lncRNA	Novel_lncRNA	NC_030808.1	chromosome 1	141128634	141164092	-	4	3076
LNC_000947	XLOC_012157		intronic_lncRNA	Novel_lncRNA	NC_030808.1	chromosome 1	141128634	141191235	-	6	5048
LNC_000948	XLOC_012157		intronic_lncRNA	Novel_lncRNA	NC_030808.1	chromosome 1	141128634	141191235	-	9	4852
LNC_000949	XLOC_012157		intronic_lncRNA	Novel_lncRNA	NC_030808.1	chromosome 1	141128634	141191235	-	7	5063
LNC_000950	XLOC_012157		intronic_lncRNA	Novel_lncRNA	NC_030808.1	chromosome 1	141128634	141191345	-	8	5297
LNC_000951	XLOC_012157		intronic_lncRNA	Novel_lncRNA	NC_030808.1	chromosome 1	141134551	141191235	-	8	2631
LNC_000952	XLOC_012194		lincRNA	Novel_lncRNA	NC_030808.1	chromosome 1	141991336	142001507	-	3	719
LNC_000953	XLOC_012194		lincRNA	Novel_lncRNA	NC_030808.1	chromosome 1	141993073	141995057	-	2	895
LNC_000954	XLOC_012194		lincRNA	Novel_lncRNA	NC_030808.1	chromosome 1	141993073	141995057	-	2	1787
LNC_000955	XLOC_012194		lincRNA	Novel_lncRNA	NC_030808.1	chromosome 1	141993073	141995057	-	2	873
LNC_000956	XLOC_012194		lincRNA	Novel_lncRNA	NC_030808.1	chromosome 1	141993073	142004060	-	5	1553
LNC_000957	XLOC_012197		lincRNA	Novel_lncRNA	NC_030808.1	chromosome 1	142032004	142044112	-	2	783
LNC_000958	XLOC_012205		intronic_lncRNA	Novel_lncRNA	NC_030808.1	chromosome 1	142067382	142083163	-	3	886
LNC_000959	XLOC_012205		intronic_lncRNA	Novel_lncRNA	NC_030808.1	chromosome 1	142067382	142137303	-	16	8611
LNC_000960	XLOC_012205		intronic_lncRNA	Novel_lncRNA	NC_030808.1	chromosome 1	142067382	142137303	-	15	8684
LNC_000961	XLOC_012222		intronic_lncRNA	Novel_lncRNA	NC_030808.1	chromosome 1	142383176	142409585	-	5	779
LNC_000962	XLOC_012235		intronic_lncRNA	Novel_lncRNA	NC_030808.1	chromosome 1	142705623	142717184	-	3	840
LNC_000963	XLOC_012236		intronic_lncRNA	Novel_lncRNA	NC_030808.1	chromosome 1	142742226	142786789	-	14	3191
LNC_000964	XLOC_012252		lincRNA	Novel_lncRNA	NC_030808.1	chromosome 1	142919528	142933177	-	2	1332
LNC_000965	XLOC_012260		lincRNA	Novel_lncRNA	NC_030808.1	chromosome 1	142976464	142979249	-	2	1554
LNC_000966	XLOC_012282		antisense_lncRNA	Novel_lncRNA	NC_030808.1	chromosome 1	143308889	143322136	-	2	301
LNC_000967	XLOC_012300		intronic_lncRNA	Novel_lncRNA	NC_030808.1	chromosome 1	143448938	143458769	-	9	1328
LNC_000968	XLOC_012309		intronic_lncRNA	Novel_lncRNA	NC_030808.1	chromosome 1	143530218	143588966	-	3	459
LNC_000969	XLOC_012312		intronic_lncRNA	Novel_lncRNA	NC_030808.1	chromosome 1	143712875	143731620	-	8	1750
LNC_000970	XLOC_012312		intronic_lncRNA	Novel_lncRNA	NC_030808.1	chromosome 1	143725522	143731136	-	3	637
LNC_000971	XLOC_012329		intronic_lncRNA	Novel_lncRNA	NC_030808.1	chromosome 1	143914481	143922399	-	4	644
LNC_000972	XLOC_012334		lincRNA	Novel_lncRNA	NC_030808.1	chromosome 1	143954837	144002055	-	2	645
LNC_000973	XLOC_012342		lincRNA	Novel_lncRNA	NC_030808.1	chromosome 1	144027728	144122048	-	2	699
LNC_000974	XLOC_012343		lincRNA	Novel_lncRNA	NC_030808.1	chromosome 1	144056294	144121074	-	2	614
LNC_000975	XLOC_012350		antisense_lncRNA	Novel_lncRNA	NC_030808.1	chromosome 1	144274436	144275533	-	2	648
LNC_000976	XLOC_012351		intronic_lncRNA	Novel_lncRNA	NC_030808.1	chromosome 1	144303732	144311917	-	8	1112
LNC_000977	XLOC_012351		intronic_lncRNA	Novel_lncRNA	NC_030808.1	chromosome 1	144308863	144311917	-	5	562
LNC_000978	XLOC_012353		intronic_lncRNA	Novel_lncRNA	NC_030808.1	chromosome 1	144338213	144339502	-	2	605
LNC_000979	XLOC_012391		intronic_lncRNA	Novel_lncRNA	NC_030808.1	chromosome 1	144745227	144771099	-	6	1801
LNC_000980	XLOC_012402		lincRNA	Novel_lncRNA	NC_030808.1	chromosome 1	144851437	144851890	-	2	202
LNC_000981	XLOC_012403		lincRNA	Novel_lncRNA	NC_030808.1	chromosome 1	144852051	144852750	-	3	310
LNC_000982	XLOC_012406		lincRNA	Novel_lncRNA	NC_030808.1	chromosome 1	144866018	144892051	-	2	10966
LNC_000983	XLOC_012412		lincRNA	Novel_lncRNA	NC_030808.1	chromosome 1	145104537	145111832	-	2	649
LNC_000984	XLOC_012442		lincRNA	Novel_lncRNA	NC_030808.1	chromosome 1	145693779	145694914	-	2	662
LNC_000985	XLOC_012444		lincRNA	Novel_lncRNA	NC_030808.1	chromosome 1	145707158	145713931	-	2	2230
LNC_000986	XLOC_012456		intronic_lncRNA	Novel_lncRNA	NC_030808.1	chromosome 1	145966275	145979603	-	6	1210
LNC_000987	XLOC_012471		lincRNA	Novel_lncRNA	NC_030808.1	chromosome 1	146446010	146452078	-	2	298
LNC_000988	XLOC_012471		lincRNA	Novel_lncRNA	NC_030808.1	chromosome 1	146449797	146452082	-	2	1346
LNC_000989	XLOC_012480		lincRNA	Novel_lncRNA	NC_030808.1	chromosome 1	146546592	146573154	-	2	420
LNC_000990	XLOC_012515		lincRNA	Novel_lncRNA	NC_030808.1	chromosome 1	147401395	147403090	-	2	264
LNC_000991	XLOC_012542		lincRNA	Novel_lncRNA	NC_030808.1	chromosome 1	147870084	147955456	-	3	483
LNC_000992	XLOC_012568		lincRNA	Novel_lncRNA	NC_030808.1	chromosome 1	148057223	148075730	-	3	279
LNC_000993	XLOC_012577		lincRNA	Novel_lncRNA	NC_030808.1	chromosome 1	148138120	148140325	-	2	1020
LNC_000994	XLOC_012593		intronic_lncRNA	Novel_lncRNA	NC_030808.1	chromosome 1	148236243	148242668	-	3	1182
LNC_000995	XLOC_012596		antisense_lncRNA	Novel_lncRNA	NC_030808.1	chromosome 1	148265526	148324576	-	3	403
LNC_000996	XLOC_012596		antisense_lncRNA	Novel_lncRNA	NC_030808.1	chromosome 1	148302211	148324568	-	2	255
LNC_000997	XLOC_012620		intronic_lncRNA	Novel_lncRNA	NC_030808.1	chromosome 1	148321687	148331540	-	3	2291
LNC_000998	XLOC_012620		intronic_lncRNA	Novel_lncRNA	NC_030808.1	chromosome 1	148321687	148333328	-	4	2070
LNC_000999	XLOC_012638		lincRNA	Novel_lncRNA	NC_030808.1	chromosome 1	148757465	148770717	-	3	890
LNC_001000	XLOC_012673		lincRNA	Novel_lncRNA	NC_030808.1	chromosome 1	149426977	149434737	-	2	4541
LNC_001001	XLOC_012673		lincRNA	Novel_lncRNA	NC_030808.1	chromosome 1	149426977	149434745	-	2	4782
LNC_001002	XLOC_012707		lincRNA	Novel_lncRNA	NC_030808.1	chromosome 1	150435698	150443802	-	3	834
LNC_001003	XLOC_012745		intronic_lncRNA	Novel_lncRNA	NC_030808.1	chromosome 1	151055358	151073884	-	10	2201
LNC_001004	XLOC_012773		lincRNA	Novel_lncRNA	NC_030808.1	chromosome 1	151374111	151399084	-	8	2602
LNC_001005	XLOC_012773		lincRNA	Novel_lncRNA	NC_030808.1	chromosome 1	151374111	151399084	-	8	2608
LNC_001006	XLOC_012783		intronic_lncRNA	Novel_lncRNA	NC_030808.1	chromosome 1	152074397	152088483	-	5	1287
LNC_001007	XLOC_012783		intronic_lncRNA	Novel_lncRNA	NC_030808.1	chromosome 1	152074397	152122528	-	19	3134
LNC_001008	XLOC_012783		intronic_lncRNA	Novel_lncRNA	NC_030808.1	chromosome 1	152074397	152126277	-	20	4741
LNC_001009	XLOC_012817		lincRNA	Novel_lncRNA	NC_030808.1	chromosome 1	152763652	152764595	-	2	518
LNC_001010	XLOC_012822		lincRNA	Novel_lncRNA	NC_030808.1	chromosome 1	153003904	153020971	-	2	1223
LNC_001011	XLOC_012833		intronic_lncRNA	Novel_lncRNA	NC_030808.1	chromosome 1	153111874	153148380	-	10	1977
LNC_001012	XLOC_012833		intronic_lncRNA	Novel_lncRNA	NC_030808.1	chromosome 1	153111874	153148380	-	9	1794
LNC_001013	XLOC_012833		intronic_lncRNA	Novel_lncRNA	NC_030808.1	chromosome 1	153111874	153148607	-	9	2053
LNC_001014	XLOC_012843		lincRNA	Novel_lncRNA	NC_030808.1	chromosome 1	153423122	153426390	-	2	745
LNC_001015	XLOC_012874		lincRNA	Novel_lncRNA	NC_030808.1	chromosome 1	155139208	155172809	-	2	316
LNC_001016	XLOC_012879		lincRNA	Novel_lncRNA	NC_030808.1	chromosome 1	155232727	155233055	-	2	305
LNC_001017	XLOC_012880		lincRNA	Novel_lncRNA	NC_030808.1	chromosome 1	155236605	155244464	-	2	369
LNC_001018	XLOC_012902		intronic_lncRNA	Novel_lncRNA	NC_030808.1	chromosome 1	156548881	156556647	-	2	216
LNC_001019	XLOC_012904		lincRNA	Novel_lncRNA	NC_030808.1	chromosome 1	156696528	156735143	-	3	657
LNC_001020	XLOC_012939		lincRNA	Novel_lncRNA	NC_030808.1	chromosome 1	157190447	157191078	-	2	577
LNC_001021	XLOC_013067		intronic_lncRNA	Novel_lncRNA	NC_030809.1	chromosome 2	31859	39113	+	3	2701
LNC_001022	XLOC_013080		antisense_lncRNA	Novel_lncRNA	NC_030809.1	chromosome 2	140320	168105	+	2	553
LNC_001023	XLOC_013084		intronic_lncRNA	Novel_lncRNA	NC_030809.1	chromosome 2	168840	174486	+	2	556
LNC_001024	XLOC_013084		intronic_lncRNA	Novel_lncRNA	NC_030809.1	chromosome 2	178514	195244	+	6	1914
LNC_001025	XLOC_013086		lincRNA	Novel_lncRNA	NC_030809.1	chromosome 2	226875	234158	+	2	949
LNC_001026	XLOC_013092		intronic_lncRNA	Novel_lncRNA	NC_030809.1	chromosome 2	239782	245630	+	5	997
LNC_001027	XLOC_013093		intronic_lncRNA	Novel_lncRNA	NC_030809.1	chromosome 2	246151	248200	+	5	1039
LNC_001028	XLOC_013093		intronic_lncRNA	Novel_lncRNA	NC_030809.1	chromosome 2	246151	249661	+	9	1603
LNC_001029	XLOC_013094		antisense_lncRNA	Novel_lncRNA	NC_030809.1	chromosome 2	266524	275543	+	3	4288
LNC_001030	XLOC_013094		intronic_lncRNA	Novel_lncRNA	NC_030809.1	chromosome 2	266524	278671	+	7	5649
LNC_001031	XLOC_013102		lincRNA	Novel_lncRNA	NC_030809.1	chromosome 2	472752	473546	+	2	422
LNC_001032	XLOC_013109		intronic_lncRNA	Novel_lncRNA	NC_030809.1	chromosome 2	563281	572365	+	7	2302
LNC_001033	XLOC_013109		antisense_lncRNA	Novel_lncRNA	NC_030809.1	chromosome 2	568407	572365	+	3	1788
LNC_001034	XLOC_013110		intronic_lncRNA	Novel_lncRNA	NC_030809.1	chromosome 2	572534	611080	+	10	7642
LNC_001035	XLOC_013110		intronic_lncRNA	Novel_lncRNA	NC_030809.1	chromosome 2	572536	611080	+	10	7523
LNC_001036	XLOC_013110		intronic_lncRNA	Novel_lncRNA	NC_030809.1	chromosome 2	572536	611080	+	9	7626
LNC_001037	XLOC_013110		intronic_lncRNA	Novel_lncRNA	NC_030809.1	chromosome 2	572536	611080	+	9	7633
LNC_001038	XLOC_013110		intronic_lncRNA	Novel_lncRNA	NC_030809.1	chromosome 2	572536	611080	+	9	7640
LNC_001039	XLOC_013110		intronic_lncRNA	Novel_lncRNA	NC_030809.1	chromosome 2	572536	611080	+	9	7644
LNC_001040	XLOC_013110		intronic_lncRNA	Novel_lncRNA	NC_030809.1	chromosome 2	572536	611080	+	10	7616
LNC_001041	XLOC_013110		intronic_lncRNA	Novel_lncRNA	NC_030809.1	chromosome 2	572536	611080	+	10	7557
LNC_001042	XLOC_013110		intronic_lncRNA	Novel_lncRNA	NC_030809.1	chromosome 2	572536	611080	+	10	7642
LNC_001043	XLOC_013110		intronic_lncRNA	Novel_lncRNA	NC_030809.1	chromosome 2	572536	611080	+	10	7616
LNC_001044	XLOC_013110		intronic_lncRNA	Novel_lncRNA	NC_030809.1	chromosome 2	581632	611080	+	6	1502
LNC_001045	XLOC_013121		intronic_lncRNA	Novel_lncRNA	NC_030809.1	chromosome 2	630969	638991	+	5	3265
LNC_001046	XLOC_013121		antisense_lncRNA	Novel_lncRNA	NC_030809.1	chromosome 2	657286	671285	+	2	1032
LNC_001047	XLOC_013140		lincRNA	Novel_lncRNA	NC_030809.1	chromosome 2	863081	865831	+	2	1138
LNC_001048	XLOC_013146		antisense_lncRNA	Novel_lncRNA	NC_030809.1	chromosome 2	950708	952340	+	2	349
LNC_001049	XLOC_013151		lincRNA	Novel_lncRNA	NC_030809.1	chromosome 2	976762	991628	+	3	2146
LNC_001050	XLOC_013151		lincRNA	Novel_lncRNA	NC_030809.1	chromosome 2	978884	991628	+	4	1769
LNC_001051	XLOC_013151		lincRNA	Novel_lncRNA	NC_030809.1	chromosome 2	979247	980437	+	2	1061
LNC_001052	XLOC_013151		lincRNA	Novel_lncRNA	NC_030809.1	chromosome 2	979260	991628	+	4	1894
LNC_001053	XLOC_013151		lincRNA	Novel_lncRNA	NC_030809.1	chromosome 2	980564	991628	+	2	1838
LNC_001054	XLOC_013189		lincRNA	Novel_lncRNA	NC_030809.1	chromosome 2	1901021	1902195	+	2	210
LNC_001055	XLOC_013203		lincRNA	Novel_lncRNA	NC_030809.1	chromosome 2	2407553	2410642	+	2	1500
LNC_001056	XLOC_013211		antisense_lncRNA	Novel_lncRNA	NC_030809.1	chromosome 2	2571803	2572502	+	2	512
LNC_001057	XLOC_013215		lincRNA	Novel_lncRNA	NC_030809.1	chromosome 2	2658086	2666817	+	2	1549
LNC_001058	XLOC_013255		lincRNA	Novel_lncRNA	NC_030809.1	chromosome 2	3243196	3244496	+	2	442
LNC_001059	XLOC_013273		lincRNA	Novel_lncRNA	NC_030809.1	chromosome 2	3629540	3630068	+	2	201
LNC_001060	XLOC_013273		lincRNA	Novel_lncRNA	NC_030809.1	chromosome 2	3630183	3646960	+	2	1406
LNC_001061	XLOC_013273		lincRNA	Novel_lncRNA	NC_030809.1	chromosome 2	3700554	3703012	+	2	451
LNC_001062	XLOC_013305		intronic_lncRNA	Novel_lncRNA	NC_030809.1	chromosome 2	4050428	4052181	+	3	290
LNC_001063	XLOC_013306		intronic_lncRNA	Novel_lncRNA	NC_030809.1	chromosome 2	4053106	4054889	+	3	298
LNC_001064	XLOC_013324		intronic_lncRNA	Novel_lncRNA	NC_030809.1	chromosome 2	4511411	4636258	+	18	4616
LNC_001065	XLOC_013324		intronic_lncRNA	Novel_lncRNA	NC_030809.1	chromosome 2	4511411	4639249	+	20	6663
LNC_001066	XLOC_013344		intronic_lncRNA	Novel_lncRNA	NC_030809.1	chromosome 2	4793343	4821294	+	22	3847
LNC_001067	XLOC_013344		intronic_lncRNA	Novel_lncRNA	NC_030809.1	chromosome 2	4793993	4801613	+	8	919
LNC_001068	XLOC_013345		lincRNA	Novel_lncRNA	NC_030809.1	chromosome 2	4863144	4870434	+	2	3800
LNC_001069	XLOC_013348		antisense_lncRNA	Novel_lncRNA	NC_030809.1	chromosome 2	4936222	4945987	+	2	429
LNC_001070	XLOC_013368		antisense_lncRNA	Novel_lncRNA	NC_030809.1	chromosome 2	5248811	5266107	+	3	847
LNC_001071	XLOC_013385		lincRNA	Novel_lncRNA	NC_030809.1	chromosome 2	5305796	5414969	+	2	295
LNC_001072	XLOC_013391		lincRNA	Novel_lncRNA	NC_030809.1	chromosome 2	5320002	5330300	+	2	519
LNC_001073	XLOC_013392		lincRNA	Novel_lncRNA	NC_030809.1	chromosome 2	5320198	5321385	+	2	1156
LNC_001074	XLOC_013400		lincRNA	Novel_lncRNA	NC_030809.1	chromosome 2	5338858	5340407	+	2	1154
LNC_001075	XLOC_013400		lincRNA	Novel_lncRNA	NC_030809.1	chromosome 2	5341911	5383367	+	3	24473
LNC_001076	XLOC_013429		lincRNA	Novel_lncRNA	NC_030809.1	chromosome 2	5428346	5434576	+	2	1133
LNC_001077	XLOC_013450		lincRNA	Novel_lncRNA	NC_030809.1	chromosome 2	5808288	5810825	+	2	683
LNC_001078	XLOC_013460		lincRNA	Novel_lncRNA	NC_030809.1	chromosome 2	6214711	6279677	+	4	618
LNC_001079	XLOC_013460		antisense_lncRNA	Novel_lncRNA	NC_030809.1	chromosome 2	6218170	6329160	+	2	239
LNC_001080	XLOC_013463		lincRNA	Novel_lncRNA	NC_030809.1	chromosome 2	6290899	6291718	+	2	316
LNC_001081	XLOC_013469		intronic_lncRNA	Novel_lncRNA	NC_030809.1	chromosome 2	6416843	6451634	+	11	4226
LNC_001082	XLOC_013469		intronic_lncRNA	Novel_lncRNA	NC_030809.1	chromosome 2	6416843	6451634	+	10	4057
LNC_001083	XLOC_013469		intronic_lncRNA	Novel_lncRNA	NC_030809.1	chromosome 2	6416843	6451634	+	11	4235
LNC_001084	XLOC_013469		intronic_lncRNA	Novel_lncRNA	NC_030809.1	chromosome 2	6416843	6451634	+	11	4232
LNC_001085	XLOC_013469		intronic_lncRNA	Novel_lncRNA	NC_030809.1	chromosome 2	6416843	6451634	+	10	4066
LNC_001086	XLOC_013469		intronic_lncRNA	Novel_lncRNA	NC_030809.1	chromosome 2	6416843	6451634	+	11	4223
LNC_001087	XLOC_013471		lincRNA	Novel_lncRNA	NC_030809.1	chromosome 2	6453859	6455610	+	2	1132
LNC_001088	XLOC_013474		intronic_lncRNA	Novel_lncRNA	NC_030809.1	chromosome 2	6464632	6475939	+	5	5434
LNC_001089	XLOC_013474		intronic_lncRNA	Novel_lncRNA	NC_030809.1	chromosome 2	6464632	6475939	+	6	6634
LNC_001090	XLOC_013474		intronic_lncRNA	Novel_lncRNA	NC_030809.1	chromosome 2	6464632	6475939	+	5	6927
LNC_001091	XLOC_013474		intronic_lncRNA	Novel_lncRNA	NC_030809.1	chromosome 2	6464632	6479739	+	7	5896
LNC_001092	XLOC_013474		antisense_lncRNA	Novel_lncRNA	NC_030809.1	chromosome 2	6472957	6475939	+	4	1401
LNC_001093	XLOC_013476		antisense_lncRNA	Novel_lncRNA	NC_030809.1	chromosome 2	6476151	6498390	+	2	491
LNC_001094	XLOC_013477		intronic_lncRNA	Novel_lncRNA	NC_030809.1	chromosome 2	6480862	6530045	+	11	3631
LNC_001095	XLOC_013477		intronic_lncRNA	Novel_lncRNA	NC_030809.1	chromosome 2	6482399	6530045	+	10	2031
LNC_001096	XLOC_013477		antisense_lncRNA	Novel_lncRNA	NC_030809.1	chromosome 2	6528117	6553517	+	2	515
LNC_001097	XLOC_013477		antisense_lncRNA	Novel_lncRNA	NC_030809.1	chromosome 2	6528117	6602548	+	3	1898
LNC_001098	XLOC_013477		antisense_lncRNA	Novel_lncRNA	NC_030809.1	chromosome 2	6528117	6602548	+	4	2064
LNC_001099	XLOC_013477		antisense_lncRNA	Novel_lncRNA	NC_030809.1	chromosome 2	6528178	6553517	+	3	587
LNC_001100	XLOC_013480		intronic_lncRNA	Novel_lncRNA	NC_030809.1	chromosome 2	6536260	6542143	+	11	1774
LNC_001101	XLOC_013480		intronic_lncRNA	Novel_lncRNA	NC_030809.1	chromosome 2	6542276	6546886	+	7	507
LNC_001102	XLOC_013480		intronic_lncRNA	Novel_lncRNA	NC_030809.1	chromosome 2	6543992	6583567	+	11	1921
LNC_001103	XLOC_013481		intronic_lncRNA	Novel_lncRNA	NC_030809.1	chromosome 2	6616616	6618198	+	2	210
LNC_001104	XLOC_013495		lincRNA	Novel_lncRNA	NC_030809.1	chromosome 2	6807612	6814800	+	2	5942
LNC_001105	XLOC_013495		lincRNA	Novel_lncRNA	NC_030809.1	chromosome 2	6807801	6814800	+	3	4284
LNC_001106	XLOC_013498		intronic_lncRNA	Novel_lncRNA	NC_030809.1	chromosome 2	6830297	6832963	+	2	2452
LNC_001107	XLOC_013501		intronic_lncRNA	Novel_lncRNA	NC_030809.1	chromosome 2	6868542	6876561	+	6	1429
LNC_001108	XLOC_013505		antisense_lncRNA	Novel_lncRNA	NC_030809.1	chromosome 2	6924925	6967372	+	3	2326
LNC_001109	XLOC_013518		intronic_lncRNA	Novel_lncRNA	NC_030809.1	chromosome 2	6993092	7007185	+	7	4062
LNC_001110	XLOC_013518		intronic_lncRNA	Novel_lncRNA	NC_030809.1	chromosome 2	6995296	7007185	+	6	1807
LNC_001111	XLOC_013518		intronic_lncRNA	Novel_lncRNA	NC_030809.1	chromosome 2	6995790	7007185	+	7	1354
LNC_001112	XLOC_013518		intronic_lncRNA	Novel_lncRNA	NC_030809.1	chromosome 2	6997492	7007185	+	7	3026
LNC_001113	XLOC_013518		intronic_lncRNA	Novel_lncRNA	NC_030809.1	chromosome 2	6997523	7007185	+	6	2558
LNC_001114	XLOC_013518		intronic_lncRNA	Novel_lncRNA	NC_030809.1	chromosome 2	6997523	7007185	+	6	2561
LNC_001115	XLOC_013518		intronic_lncRNA	Novel_lncRNA	NC_030809.1	chromosome 2	7004119	7007185	+	3	1262
LNC_001116	XLOC_013521		lincRNA	Novel_lncRNA	NC_030809.1	chromosome 2	7027640	7029690	+	2	512
LNC_001117	XLOC_013526		lincRNA	Novel_lncRNA	NC_030809.1	chromosome 2	7055884	7084874	+	2	2092
LNC_001118	XLOC_013534		intronic_lncRNA	Novel_lncRNA	NC_030809.1	chromosome 2	7097275	7099895	+	4	731
LNC_001119	XLOC_013537		antisense_lncRNA	Novel_lncRNA	NC_030809.1	chromosome 2	7115282	7175753	+	2	277
LNC_001120	XLOC_013538		intronic_lncRNA	Novel_lncRNA	NC_030809.1	chromosome 2	7126978	7128887	+	3	309
LNC_001121	XLOC_013539		intronic_lncRNA	Novel_lncRNA	NC_030809.1	chromosome 2	7141079	7142140	+	2	235
LNC_001122	XLOC_013541		intronic_lncRNA	Novel_lncRNA	NC_030809.1	chromosome 2	7202159	7220608	+	5	713
LNC_001123	XLOC_013544		intronic_lncRNA	Novel_lncRNA	NC_030809.1	chromosome 2	7376138	7439295	+	10	3490
LNC_001124	XLOC_013544		intronic_lncRNA	Novel_lncRNA	NC_030809.1	chromosome 2	7376138	7439295	+	9	3388
LNC_001125	XLOC_013544		intronic_lncRNA	Novel_lncRNA	NC_030809.1	chromosome 2	7397614	7439295	+	8	876
LNC_001126	XLOC_013544		intronic_lncRNA	Novel_lncRNA	NC_030809.1	chromosome 2	7400343	7439295	+	7	856
LNC_001127	XLOC_013544		intronic_lncRNA	Novel_lncRNA	NC_030809.1	chromosome 2	7406506	7439295	+	7	756
LNC_001128	XLOC_013544		intronic_lncRNA	Novel_lncRNA	NC_030809.1	chromosome 2	7409030	7439295	+	6	726
LNC_001129	XLOC_013544		intronic_lncRNA	Novel_lncRNA	NC_030809.1	chromosome 2	7422730	7439295	+	4	429
LNC_001130	XLOC_013556		lincRNA	Novel_lncRNA	NC_030809.1	chromosome 2	7688261	7688567	+	2	226
LNC_001131	XLOC_013561		lincRNA	Novel_lncRNA	NC_030809.1	chromosome 2	7840538	7841912	+	2	700
LNC_001132	XLOC_013565		lincRNA	Novel_lncRNA	NC_030809.1	chromosome 2	7853451	7854204	+	2	342
LNC_001133	XLOC_013578		intronic_lncRNA	Novel_lncRNA	NC_030809.1	chromosome 2	7884232	7915089	+	5	1657
LNC_001134	XLOC_013581		lincRNA	Novel_lncRNA	NC_030809.1	chromosome 2	7970381	7993079	+	2	369
LNC_001135	XLOC_013585		lincRNA	Novel_lncRNA	NC_030809.1	chromosome 2	8009306	8011883	+	2	914
LNC_001136	XLOC_013590		intronic_lncRNA	Novel_lncRNA	NC_030809.1	chromosome 2	8217748	8224084	+	7	1968
LNC_001137	XLOC_013598		intronic_lncRNA	Novel_lncRNA	NC_030809.1	chromosome 2	8251985	8256179	+	5	1622
LNC_001138	XLOC_013598		intronic_lncRNA	Novel_lncRNA	NC_030809.1	chromosome 2	8252272	8255764	+	5	1191
LNC_001139	XLOC_013598		intronic_lncRNA	Novel_lncRNA	NC_030809.1	chromosome 2	8253407	8256179	+	4	1250
LNC_001140	XLOC_013599		lincRNA	Novel_lncRNA	NC_030809.1	chromosome 2	8256318	8265501	+	2	219
LNC_001141	XLOC_013599		lincRNA	Novel_lncRNA	NC_030809.1	chromosome 2	8256390	8265501	+	2	315
LNC_001142	XLOC_013626		antisense_lncRNA	Novel_lncRNA	NC_030809.1	chromosome 2	8735826	8737848	+	3	277
LNC_001143	XLOC_013629		intronic_lncRNA	Novel_lncRNA	NC_030809.1	chromosome 2	8769321	8774865	+	5	1041
LNC_001144	XLOC_013630		intronic_lncRNA	Novel_lncRNA	NC_030809.1	chromosome 2	8827140	8865345	+	7	1761
LNC_001145	XLOC_013630		intronic_lncRNA	Novel_lncRNA	NC_030809.1	chromosome 2	8840022	8865345	+	8	913
LNC_001146	XLOC_013649		intronic_lncRNA	Novel_lncRNA	NC_030809.1	chromosome 2	9170270	9173604	+	4	817
LNC_001147	XLOC_013650		antisense_lncRNA	Novel_lncRNA	NC_030809.1	chromosome 2	9200273	9205833	+	3	1328
LNC_001148	XLOC_013650		antisense_lncRNA	Novel_lncRNA	NC_030809.1	chromosome 2	9200273	9205833	+	3	1246
LNC_001149	XLOC_013650		antisense_lncRNA	Novel_lncRNA	NC_030809.1	chromosome 2	9200273	9205833	+	3	1249
LNC_001150	XLOC_013651		intronic_lncRNA	Novel_lncRNA	NC_030809.1	chromosome 2	9202342	9204417	+	2	1066
LNC_001151	XLOC_013660		lincRNA	Novel_lncRNA	NC_030809.1	chromosome 2	9333967	9335617	+	2	406
LNC_001152	XLOC_013661		lincRNA	Novel_lncRNA	NC_030809.1	chromosome 2	9343898	9348366	+	2	790
LNC_001153	XLOC_013677		lincRNA	Novel_lncRNA	NC_030809.1	chromosome 2	9592350	9594809	+	2	2431
LNC_001154	XLOC_013702		intronic_lncRNA	Novel_lncRNA	NC_030809.1	chromosome 2	10060835	10063908	+	5	564
LNC_001155	XLOC_013705		intronic_lncRNA	Novel_lncRNA	NC_030809.1	chromosome 2	10088861	10154429	+	8	1339
LNC_001156	XLOC_013711		lincRNA	Novel_lncRNA	NC_030809.1	chromosome 2	10180776	10184232	+	2	1063
LNC_001157	XLOC_013716		intronic_lncRNA	Novel_lncRNA	NC_030809.1	chromosome 2	10203273	10253239	+	6	1061
LNC_001158	XLOC_013716		intronic_lncRNA	Novel_lncRNA	NC_030809.1	chromosome 2	10203294	10218296	+	5	519
LNC_001159	XLOC_013716		intronic_lncRNA	Novel_lncRNA	NC_030809.1	chromosome 2	10203433	10253239	+	7	648
LNC_001160	XLOC_013716		intronic_lncRNA	Novel_lncRNA	NC_030809.1	chromosome 2	10203433	10253239	+	7	652
LNC_001161	XLOC_013716		intronic_lncRNA	Novel_lncRNA	NC_030809.1	chromosome 2	10203433	10253239	+	7	656
LNC_001162	XLOC_013722		intronic_lncRNA	Novel_lncRNA	NC_030809.1	chromosome 2	10302857	10306976	+	5	1125
LNC_001163	XLOC_013744		lincRNA	Novel_lncRNA	NC_030809.1	chromosome 2	10722216	10743533	+	2	510
LNC_001164	XLOC_013748		intronic_lncRNA	Novel_lncRNA	NC_030809.1	chromosome 2	10751801	10775659	+	2	243
LNC_001165	XLOC_013750		intronic_lncRNA	Novel_lncRNA	NC_030809.1	chromosome 2	10799455	10807140	+	5	1418
LNC_001166	XLOC_013793		intronic_lncRNA	Novel_lncRNA	NC_030809.1	chromosome 2	11541662	11545151	+	2	1482
LNC_001167	XLOC_013802		lincRNA	Novel_lncRNA	NC_030809.1	chromosome 2	11774555	11778580	+	2	214
LNC_001168	XLOC_013819		lincRNA	Novel_lncRNA	NC_030809.1	chromosome 2	12194355	12256167	+	4	602
LNC_001169	XLOC_013868		intronic_lncRNA	Novel_lncRNA	NC_030809.1	chromosome 2	13530656	13570092	+	2	547
LNC_001170	XLOC_013888		intronic_lncRNA	Novel_lncRNA	NC_030809.1	chromosome 2	13863326	13883595	+	5	4291
LNC_001171	XLOC_013888		intronic_lncRNA	Novel_lncRNA	NC_030809.1	chromosome 2	13863326	13889732	+	8	2510
LNC_001172	XLOC_013894		intronic_lncRNA	Novel_lncRNA	NC_030809.1	chromosome 2	13967581	13976331	+	9	1659
LNC_001173	XLOC_013894		intronic_lncRNA	Novel_lncRNA	NC_030809.1	chromosome 2	13967582	13977183	+	11	1882
LNC_001174	XLOC_013895		intronic_lncRNA	Novel_lncRNA	NC_030809.1	chromosome 2	13977900	13996816	+	16	2414
LNC_001175	XLOC_013897		antisense_lncRNA	Novel_lncRNA	NC_030809.1	chromosome 2	14031440	14034485	+	2	250
LNC_001176	XLOC_013901		lincRNA	Novel_lncRNA	NC_030809.1	chromosome 2	14110641	14111607	+	2	421
LNC_001177	XLOC_013922		lincRNA	Novel_lncRNA	NC_030809.1	chromosome 2	14489108	14492129	+	2	1672
LNC_001178	XLOC_013945		intronic_lncRNA	Novel_lncRNA	NC_030809.1	chromosome 2	14839216	14870938	+	13	2799
LNC_001179	XLOC_013950		intronic_lncRNA	Novel_lncRNA	NC_030809.1	chromosome 2	14940971	14946448	+	3	695
LNC_001180	XLOC_013951		lincRNA	Novel_lncRNA	NC_030809.1	chromosome 2	14946509	14966088	+	3	572
LNC_001181	XLOC_013951		lincRNA	Novel_lncRNA	NC_030809.1	chromosome 2	14946513	14958130	+	3	255
LNC_001182	XLOC_013980		antisense_lncRNA	Novel_lncRNA	NC_030809.1	chromosome 2	15072201	15073036	+	2	394
LNC_001183	XLOC_013987		lincRNA	Novel_lncRNA	NC_030809.1	chromosome 2	15177862	15180270	+	3	238
LNC_001184	XLOC_014008		intronic_lncRNA	Novel_lncRNA	NC_030809.1	chromosome 2	15348405	15373128	+	7	3753
LNC_001185	XLOC_014008		intronic_lncRNA	Novel_lncRNA	NC_030809.1	chromosome 2	15348405	15373128	+	7	3658
LNC_001186	XLOC_014009		antisense_lncRNA	Novel_lncRNA	NC_030809.1	chromosome 2	15376501	15377347	+	2	230
LNC_001187	XLOC_014025		antisense_lncRNA	Novel_lncRNA	NC_030809.1	chromosome 2	15694063	15695573	+	2	556
LNC_001188	XLOC_014027		antisense_lncRNA	Novel_lncRNA	NC_030809.1	chromosome 2	15802484	15830612	+	2	337
LNC_001189	XLOC_014027		intronic_lncRNA	Novel_lncRNA	NC_030809.1	chromosome 2	15854515	16109250	+	12	3425
LNC_001190	XLOC_014027		intronic_lncRNA	Novel_lncRNA	NC_030809.1	chromosome 2	15903377	16109250	+	10	3640
LNC_001191	XLOC_014027		intronic_lncRNA	Novel_lncRNA	NC_030809.1	chromosome 2	15944150	16109250	+	9	2917
LNC_001192	XLOC_014036		intronic_lncRNA	Novel_lncRNA	NC_030809.1	chromosome 2	16223084	16236116	+	6	1258
LNC_001193	XLOC_014047		lincRNA	Novel_lncRNA	NC_030809.1	chromosome 2	16324444	16326057	+	2	428
LNC_001194	XLOC_014047		lincRNA	Novel_lncRNA	NC_030809.1	chromosome 2	16325790	16326323	+	2	459
LNC_001195	XLOC_014055		lincRNA	Novel_lncRNA	NC_030809.1	chromosome 2	16342277	16348832	+	3	4941
LNC_001196	XLOC_014055		lincRNA	Novel_lncRNA	NC_030809.1	chromosome 2	16342277	16357856	+	2	6907
LNC_001197	XLOC_014066		lincRNA	Novel_lncRNA	NC_030809.1	chromosome 2	16375377	16389251	+	2	9182
LNC_001198	XLOC_014100		intronic_lncRNA	Novel_lncRNA	NC_030809.1	chromosome 2	16579289	16663913	+	7	1789
LNC_001199	XLOC_014100		intronic_lncRNA	Novel_lncRNA	NC_030809.1	chromosome 2	16749076	16761899	+	5	797
LNC_001200	XLOC_014108		intronic_lncRNA	Novel_lncRNA	NC_030809.1	chromosome 2	16876685	16879616	+	2	451
LNC_001201	XLOC_014108		intronic_lncRNA	Novel_lncRNA	NC_030809.1	chromosome 2	16876685	16879616	+	3	487
LNC_001202	XLOC_014109		intronic_lncRNA	Novel_lncRNA	NC_030809.1	chromosome 2	16906834	16929981	+	3	369
LNC_001203	XLOC_014123		intronic_lncRNA	Novel_lncRNA	NC_030809.1	chromosome 2	17118408	17190151	+	4	779
LNC_001204	XLOC_014134		intronic_lncRNA	Novel_lncRNA	NC_030809.1	chromosome 2	17270578	17284746	+	3	322
LNC_001205	XLOC_014134		intronic_lncRNA	Novel_lncRNA	NC_030809.1	chromosome 2	17270604	17361628	+	19	2589
LNC_001206	XLOC_014134		intronic_lncRNA	Novel_lncRNA	NC_030809.1	chromosome 2	17281068	17361628	+	17	2916
LNC_001207	XLOC_014134		intronic_lncRNA	Novel_lncRNA	NC_030809.1	chromosome 2	17301276	17361628	+	14	2115
LNC_001208	XLOC_014135		intronic_lncRNA	Novel_lncRNA	NC_030809.1	chromosome 2	17391579	17393899	+	2	215
LNC_001209	XLOC_014154		lincRNA	Novel_lncRNA	NC_030809.1	chromosome 2	17659731	17680352	+	3	401
LNC_001210	XLOC_014235		lincRNA	Novel_lncRNA	NC_030809.1	chromosome 2	20135772	20148944	+	3	328
LNC_001211	XLOC_014241		intronic_lncRNA	Novel_lncRNA	NC_030809.1	chromosome 2	20213882	20242161	+	10	2227
LNC_001212	XLOC_014241		intronic_lncRNA	Novel_lncRNA	NC_030809.1	chromosome 2	20213882	20242161	+	9	2051
LNC_001213	XLOC_014241		intronic_lncRNA	Novel_lncRNA	NC_030809.1	chromosome 2	20213882	20242161	+	9	2029
LNC_001214	XLOC_014241		intronic_lncRNA	Novel_lncRNA	NC_030809.1	chromosome 2	20213882	20242161	+	9	1978
LNC_001215	XLOC_014241		intronic_lncRNA	Novel_lncRNA	NC_030809.1	chromosome 2	20213882	20242161	+	8	2008
LNC_001216	XLOC_014241		intronic_lncRNA	Novel_lncRNA	NC_030809.1	chromosome 2	20213882	20261717	+	10	2313
LNC_001217	XLOC_014241		intronic_lncRNA	Novel_lncRNA	NC_030809.1	chromosome 2	20213882	20261717	+	9	2253
LNC_001218	XLOC_014244		antisense_lncRNA	Novel_lncRNA	NC_030809.1	chromosome 2	20261802	20265182	+	3	818
LNC_001219	XLOC_014245		intronic_lncRNA	Novel_lncRNA	NC_030809.1	chromosome 2	20267328	20278356	+	6	930
LNC_001220	XLOC_014246		intronic_lncRNA	Novel_lncRNA	NC_030809.1	chromosome 2	20280745	20284110	+	5	536
LNC_001221	XLOC_014247		intronic_lncRNA	Novel_lncRNA	NC_030809.1	chromosome 2	20318186	20407135	+	5	360
LNC_001222	XLOC_014249		intronic_lncRNA	Novel_lncRNA	NC_030809.1	chromosome 2	20563637	20640593	+	5	1642
LNC_001223	XLOC_014280		lincRNA	Novel_lncRNA	NC_030809.1	chromosome 2	20943066	20946828	+	2	238
LNC_001224	XLOC_014283		lincRNA	Novel_lncRNA	NC_030809.1	chromosome 2	20973392	20975198	+	2	266
LNC_001225	XLOC_014305		lincRNA	Novel_lncRNA	NC_030809.1	chromosome 2	21429947	21432626	+	2	2109
LNC_001226	XLOC_014305		lincRNA	Novel_lncRNA	NC_030809.1	chromosome 2	21429957	21435703	+	3	484
LNC_001227	XLOC_014326		lincRNA	Novel_lncRNA	NC_030809.1	chromosome 2	21524297	21531448	+	2	296
LNC_001228	XLOC_014337		lincRNA	Novel_lncRNA	NC_030809.1	chromosome 2	21813085	21817550	+	3	555
LNC_001229	XLOC_014338		lincRNA	Novel_lncRNA	NC_030809.1	chromosome 2	21871394	21879673	+	3	3520
LNC_001230	XLOC_014342		intronic_lncRNA	Novel_lncRNA	NC_030809.1	chromosome 2	21909546	21983659	+	3	252
LNC_001231	XLOC_014447		intronic_lncRNA	Novel_lncRNA	NC_030809.1	chromosome 2	23689127	23697590	+	4	1914
LNC_001232	XLOC_014453		lincRNA	Novel_lncRNA	NC_030809.1	chromosome 2	23773634	23774365	+	2	261
LNC_001233	XLOC_014531		antisense_lncRNA	Novel_lncRNA	NC_030809.1	chromosome 2	24956852	24958931	+	2	464
LNC_001234	XLOC_014535		intronic_lncRNA	Novel_lncRNA	NC_030809.1	chromosome 2	25106714	25214572	+	3	610
LNC_001235	XLOC_014535		antisense_lncRNA	Novel_lncRNA	NC_030809.1	chromosome 2	25106768	25214572	+	2	397
LNC_001236	XLOC_014536		lincRNA	Novel_lncRNA	NC_030809.1	chromosome 2	25214722	25215929	+	2	676
LNC_001237	XLOC_014563		lincRNA	Novel_lncRNA	NC_030809.1	chromosome 2	26353394	26379155	+	2	288
LNC_001238	XLOC_014606		intronic_lncRNA	Novel_lncRNA	NC_030809.1	chromosome 2	28263165	28264211	+	2	620
LNC_001239	XLOC_014614		intronic_lncRNA	Novel_lncRNA	NC_030809.1	chromosome 2	28358597	28374325	+	3	270
LNC_001240	XLOC_014616		intronic_lncRNA	Novel_lncRNA	NC_030809.1	chromosome 2	28422688	28428055	+	5	1822
LNC_001241	XLOC_014630		antisense_lncRNA	Novel_lncRNA	NC_030809.1	chromosome 2	28584247	28586415	+	2	446
LNC_001242	XLOC_014633		intronic_lncRNA	Novel_lncRNA	NC_030809.1	chromosome 2	28592728	28598719	+	4	1531
LNC_001243	XLOC_014635		intronic_lncRNA	Novel_lncRNA	NC_030809.1	chromosome 2	28614960	28618183	+	8	1386
LNC_001244	XLOC_014635		intronic_lncRNA	Novel_lncRNA	NC_030809.1	chromosome 2	28614960	28618183	+	8	1320
LNC_001245	XLOC_014635		intronic_lncRNA	Novel_lncRNA	NC_030809.1	chromosome 2	28615070	28618183	+	8	1274
LNC_001246	XLOC_014635		intronic_lncRNA	Novel_lncRNA	NC_030809.1	chromosome 2	28615092	28617755	+	6	925
LNC_001247	XLOC_014636		intronic_lncRNA	Novel_lncRNA	NC_030809.1	chromosome 2	28628674	28632753	+	8	1722
LNC_001248	XLOC_014636		intronic_lncRNA	Novel_lncRNA	NC_030809.1	chromosome 2	28630461	28632753	+	5	779
LNC_001249	XLOC_014645		lincRNA	Novel_lncRNA	NC_030809.1	chromosome 2	28861841	28866125	+	2	4037
LNC_001250	XLOC_014669		intronic_lncRNA	Novel_lncRNA	NC_030809.1	chromosome 2	29014506	29055494	+	8	2401
LNC_001251	XLOC_014669		intronic_lncRNA	Novel_lncRNA	NC_030809.1	chromosome 2	29014506	29055494	+	8	2155
LNC_001252	XLOC_014669		intronic_lncRNA	Novel_lncRNA	NC_030809.1	chromosome 2	29014506	29055494	+	9	2592
LNC_001253	XLOC_014669		intronic_lncRNA	Novel_lncRNA	NC_030809.1	chromosome 2	29014705	29055494	+	9	1766
LNC_001254	XLOC_014670		intronic_lncRNA	Novel_lncRNA	NC_030809.1	chromosome 2	29098608	29102845	+	6	1140
LNC_001255	XLOC_014673		intronic_lncRNA	Novel_lncRNA	NC_030809.1	chromosome 2	29236367	29267580	+	9	3246
LNC_001256	XLOC_014675		intronic_lncRNA	Novel_lncRNA	NC_030809.1	chromosome 2	29371779	29381403	+	9	979
LNC_001257	XLOC_014678		antisense_lncRNA	Novel_lncRNA	NC_030809.1	chromosome 2	29396774	29433337	+	3	1152
LNC_001258	XLOC_014681		intronic_lncRNA	Novel_lncRNA	NC_030809.1	chromosome 2	29410502	29412315	+	3	248
LNC_001259	XLOC_014684		intronic_lncRNA	Novel_lncRNA	NC_030809.1	chromosome 2	29421347	29438089	+	11	1839
LNC_001260	XLOC_014684		intronic_lncRNA	Novel_lncRNA	NC_030809.1	chromosome 2	29421359	29424141	+	4	906
LNC_001261	XLOC_014686		intronic_lncRNA	Novel_lncRNA	NC_030809.1	chromosome 2	29438832	29440015	+	3	215
LNC_001262	XLOC_014687		intronic_lncRNA	Novel_lncRNA	NC_030809.1	chromosome 2	29440226	29456106	+	3	834
LNC_001263	XLOC_014689		intronic_lncRNA	Novel_lncRNA	NC_030809.1	chromosome 2	29500218	29503536	+	3	1168
LNC_001264	XLOC_014721		lincRNA	Novel_lncRNA	NC_030809.1	chromosome 2	29927062	30026096	+	3	203
LNC_001265	XLOC_014808		lincRNA	Novel_lncRNA	NC_030809.1	chromosome 2	30465051	30486193	+	2	225
LNC_001266	XLOC_014836		lincRNA	Novel_lncRNA	NC_030809.1	chromosome 2	31288383	31308485	+	5	2395
LNC_001267	XLOC_014845		intronic_lncRNA	Novel_lncRNA	NC_030809.1	chromosome 2	31583727	31638349	+	7	974
LNC_001268	XLOC_014846		intronic_lncRNA	Novel_lncRNA	NC_030809.1	chromosome 2	31682119	31690767	+	2	205
LNC_001269	XLOC_014903		intronic_lncRNA	Novel_lncRNA	NC_030809.1	chromosome 2	33849499	33936353	+	2	385
LNC_001270	XLOC_014904		intronic_lncRNA	Novel_lncRNA	NC_030809.1	chromosome 2	34406334	34507969	+	8	1747
LNC_001271	XLOC_014904		intronic_lncRNA	Novel_lncRNA	NC_030809.1	chromosome 2	34423533	34507969	+	8	963
LNC_001272	XLOC_014939		lincRNA	Novel_lncRNA	NC_030809.1	chromosome 2	35030769	35293481	+	2	480
LNC_001273	XLOC_014962		lincRNA	Novel_lncRNA	NC_030809.1	chromosome 2	35139942	35149191	+	2	431
LNC_001274	XLOC_014962		lincRNA	Novel_lncRNA	NC_030809.1	chromosome 2	35139944	35173577	+	4	925
LNC_001275	XLOC_015045		lincRNA	Novel_lncRNA	NC_030809.1	chromosome 2	37766325	37768510	+	2	353
LNC_001276	XLOC_015054		antisense_lncRNA	Novel_lncRNA	NC_030809.1	chromosome 2	38055146	38078284	+	5	1622
LNC_001277	XLOC_015054		antisense_lncRNA	Novel_lncRNA	NC_030809.1	chromosome 2	38055212	38078284	+	5	1597
LNC_001278	XLOC_015103		intronic_lncRNA	Novel_lncRNA	NC_030809.1	chromosome 2	39897898	39932755	+	10	2623
LNC_001279	XLOC_015103		intronic_lncRNA	Novel_lncRNA	NC_030809.1	chromosome 2	39897921	39901083	+	2	1841
LNC_001280	XLOC_015103		intronic_lncRNA	Novel_lncRNA	NC_030809.1	chromosome 2	39897921	39932755	+	10	2413
LNC_001281	XLOC_015103		intronic_lncRNA	Novel_lncRNA	NC_030809.1	chromosome 2	39901138	39932755	+	8	3954
LNC_001282	XLOC_015103		intronic_lncRNA	Novel_lncRNA	NC_030809.1	chromosome 2	39906932	39932755	+	8	1981
LNC_001283	XLOC_015132		lincRNA	Novel_lncRNA	NC_030809.1	chromosome 2	40587989	40597750	+	2	317
LNC_001284	XLOC_015152		lincRNA	Novel_lncRNA	NC_030809.1	chromosome 2	41320605	41324003	+	2	330
LNC_001285	XLOC_015157		intronic_lncRNA	Novel_lncRNA	NC_030809.1	chromosome 2	41428109	41431124	+	6	821
LNC_001286	XLOC_015170		intronic_lncRNA	Novel_lncRNA	NC_030809.1	chromosome 2	41784958	41820593	+	8	1760
LNC_001287	XLOC_015215		antisense_lncRNA	Novel_lncRNA	NC_030809.1	chromosome 2	43870635	43899114	+	3	239
LNC_001288	XLOC_015227		intronic_lncRNA	Novel_lncRNA	NC_030809.1	chromosome 2	44585956	44596224	+	3	578
LNC_001289	XLOC_015228		lincRNA	Novel_lncRNA	NC_030809.1	chromosome 2	44596952	44616064	+	2	223
LNC_001290	XLOC_015232		intronic_lncRNA	Novel_lncRNA	NC_030809.1	chromosome 2	44671934	44682292	+	4	462
LNC_001291	XLOC_015265		intronic_lncRNA	Novel_lncRNA	NC_030809.1	chromosome 2	45281232	45313981	+	6	1901
LNC_001292	XLOC_015265		intronic_lncRNA	Novel_lncRNA	NC_030809.1	chromosome 2	45281232	45313981	+	7	2044
LNC_001293	XLOC_015293		lincRNA	Novel_lncRNA	NC_030809.1	chromosome 2	45449557	45450641	+	2	964
LNC_001294	XLOC_015301		intronic_lncRNA	Novel_lncRNA	NC_030809.1	chromosome 2	45601870	45602839	+	2	259
LNC_001295	XLOC_015326		antisense_lncRNA	Novel_lncRNA	NC_030809.1	chromosome 2	46262050	46264204	+	2	1735
LNC_001296	XLOC_015329		intronic_lncRNA	Novel_lncRNA	NC_030809.1	chromosome 2	46294806	46305023	+	4	613
LNC_001297	XLOC_015337		antisense_lncRNA	Novel_lncRNA	NC_030809.1	chromosome 2	46529452	46534763	+	2	475
LNC_001298	XLOC_015338		intronic_lncRNA	Novel_lncRNA	NC_030809.1	chromosome 2	46532107	46561366	+	12	1903
LNC_001299	XLOC_015339		antisense_lncRNA	Novel_lncRNA	NC_030809.1	chromosome 2	46552601	46556950	+	2	1024
LNC_001300	XLOC_015339		antisense_lncRNA	Novel_lncRNA	NC_030809.1	chromosome 2	46552675	46556950	+	2	946
LNC_001301	XLOC_015340		intronic_lncRNA	Novel_lncRNA	NC_030809.1	chromosome 2	46572654	46575692	+	3	381
LNC_001302	XLOC_015341		antisense_lncRNA	Novel_lncRNA	NC_030809.1	chromosome 2	46597877	46599075	+	2	458
LNC_001303	XLOC_015347		lincRNA	Novel_lncRNA	NC_030809.1	chromosome 2	46744174	46746343	+	2	1792
LNC_001304	XLOC_015351		intronic_lncRNA	Novel_lncRNA	NC_030809.1	chromosome 2	46839827	46851950	+	3	5938
LNC_001305	XLOC_015351		intronic_lncRNA	Novel_lncRNA	NC_030809.1	chromosome 2	46839827	46869267	+	9	5801
LNC_001306	XLOC_015353		intronic_lncRNA	Novel_lncRNA	NC_030809.1	chromosome 2	46946506	47100432	+	8	1259
LNC_001307	XLOC_015353		intronic_lncRNA	Novel_lncRNA	NC_030809.1	chromosome 2	46946553	47100432	+	9	1419
LNC_001308	XLOC_015353		intronic_lncRNA	Novel_lncRNA	NC_030809.1	chromosome 2	46956572	47100432	+	7	795
LNC_001309	XLOC_015365		intronic_lncRNA	Novel_lncRNA	NC_030809.1	chromosome 2	47391740	47402645	+	5	1077
LNC_001310	XLOC_015365		intronic_lncRNA	Novel_lncRNA	NC_030809.1	chromosome 2	47391740	47402645	+	5	1123
LNC_001311	XLOC_015367		lincRNA	Novel_lncRNA	NC_030809.1	chromosome 2	47441663	47492473	+	3	440
LNC_001312	XLOC_015417		intronic_lncRNA	Novel_lncRNA	NC_030809.1	chromosome 2	49349028	49640370	+	2	1123
LNC_001313	XLOC_015442		lincRNA	Novel_lncRNA	NC_030809.1	chromosome 2	50417262	50419620	+	2	834
LNC_001314	XLOC_015461		intronic_lncRNA	Novel_lncRNA	NC_030809.1	chromosome 2	50639184	50704427	+	20	2535
LNC_001315	XLOC_015461		intronic_lncRNA	Novel_lncRNA	NC_030809.1	chromosome 2	50639184	50704427	+	19	2409
LNC_001316	XLOC_015461		intronic_lncRNA	Novel_lncRNA	NC_030809.1	chromosome 2	50639184	50704427	+	18	2343
LNC_001317	XLOC_015461		intronic_lncRNA	Novel_lncRNA	NC_030809.1	chromosome 2	50639184	50720066	+	24	3012
LNC_001318	XLOC_015461		intronic_lncRNA	Novel_lncRNA	NC_030809.1	chromosome 2	50706760	50720066	+	6	601
LNC_001319	XLOC_015462		intronic_lncRNA	Novel_lncRNA	NC_030809.1	chromosome 2	50720120	50732142	+	3	349
LNC_001320	XLOC_015462		intronic_lncRNA	Novel_lncRNA	NC_030809.1	chromosome 2	50720158	50733981	+	4	1774
LNC_001321	XLOC_015462		intronic_lncRNA	Novel_lncRNA	NC_030809.1	chromosome 2	50720158	50735202	+	5	1719
LNC_001322	XLOC_015462		intronic_lncRNA	Novel_lncRNA	NC_030809.1	chromosome 2	50720158	50752300	+	6	1517
LNC_001323	XLOC_015481		intronic_lncRNA	Novel_lncRNA	NC_030809.1	chromosome 2	51623680	51643316	+	3	13434
LNC_001324	XLOC_015481		intronic_lncRNA	Novel_lncRNA	NC_030809.1	chromosome 2	51623680	51643316	+	3	17312
LNC_001325	XLOC_015481		intronic_lncRNA	Novel_lncRNA	NC_030809.1	chromosome 2	51623726	51643316	+	2	18376
LNC_001326	XLOC_015481		intronic_lncRNA	Novel_lncRNA	NC_030809.1	chromosome 2	51623726	51643316	+	2	18481
LNC_001327	XLOC_015481		intronic_lncRNA	Novel_lncRNA	NC_030809.1	chromosome 2	51623726	51679555	+	6	9878
LNC_001328	XLOC_015481		intronic_lncRNA	Novel_lncRNA	NC_030809.1	chromosome 2	51623726	51679555	+	7	9987
LNC_001329	XLOC_015535		intronic_lncRNA	Novel_lncRNA	NC_030809.1	chromosome 2	55725553	55734071	+	6	1352
LNC_001330	XLOC_015536		lincRNA	Novel_lncRNA	NC_030809.1	chromosome 2	55734199	55741340	+	2	4102
LNC_001331	XLOC_015546		antisense_lncRNA	Novel_lncRNA	NC_030809.1	chromosome 2	56001548	56006777	+	2	573
LNC_001332	XLOC_015552		intronic_lncRNA	Novel_lncRNA	NC_030809.1	chromosome 2	56527950	56567478	+	9	1695
LNC_001333	XLOC_015553		antisense_lncRNA	Novel_lncRNA	NC_030809.1	chromosome 2	56518278	56520752	+	2	424
LNC_001334	XLOC_015554		lincRNA	Novel_lncRNA	NC_030809.1	chromosome 2	56567543	56573269	+	2	1666
LNC_001335	XLOC_015554		lincRNA	Novel_lncRNA	NC_030809.1	chromosome 2	56567543	56600670	+	3	601
LNC_001336	XLOC_015554		lincRNA	Novel_lncRNA	NC_030809.1	chromosome 2	56567543	56602550	+	3	1576
LNC_001337	XLOC_015577		lincRNA	Novel_lncRNA	NC_030809.1	chromosome 2	56624864	56648231	+	2	1822
LNC_001338	XLOC_015588		lincRNA	Novel_lncRNA	NC_030809.1	chromosome 2	56645227	56645990	+	2	670
LNC_001339	XLOC_015624		intronic_lncRNA	Novel_lncRNA	NC_030809.1	chromosome 2	57063334	57110603	+	4	1516
LNC_001340	XLOC_015625		lincRNA	Novel_lncRNA	NC_030809.1	chromosome 2	57111532	57136819	+	2	209
LNC_001341	XLOC_015708		intronic_lncRNA	Novel_lncRNA	NC_030809.1	chromosome 2	63386411	63400317	+	6	992
LNC_001342	XLOC_015709		intronic_lncRNA	Novel_lncRNA	NC_030809.1	chromosome 2	63400475	63414512	+	3	423
LNC_001343	XLOC_015710		intronic_lncRNA	Novel_lncRNA	NC_030809.1	chromosome 2	63417540	63638197	+	4	983
LNC_001344	XLOC_015710		intronic_lncRNA	Novel_lncRNA	NC_030809.1	chromosome 2	63441334	63638197	+	4	942
LNC_001345	XLOC_015736		lincRNA	Novel_lncRNA	NC_030809.1	chromosome 2	63905122	63917450	+	2	2455
LNC_001346	XLOC_015736		lincRNA	Novel_lncRNA	NC_030809.1	chromosome 2	63910008	63917450	+	2	2460
LNC_001347	XLOC_015743		lincRNA	Novel_lncRNA	NC_030809.1	chromosome 2	63926148	63927301	+	2	407
LNC_001348	XLOC_015755		antisense_lncRNA	Novel_lncRNA	NC_030809.1	chromosome 2	64023483	64025526	+	2	1283
LNC_001349	XLOC_015763		lincRNA	Novel_lncRNA	NC_030809.1	chromosome 2	64080150	64081005	+	2	440
LNC_001350	XLOC_015764		antisense_lncRNA	Novel_lncRNA	NC_030809.1	chromosome 2	64081274	64161381	+	2	227
LNC_001351	XLOC_015782		intronic_lncRNA	Novel_lncRNA	NC_030809.1	chromosome 2	64224201	64272297	+	9	1630
LNC_001352	XLOC_015783		intronic_lncRNA	Novel_lncRNA	NC_030809.1	chromosome 2	64305458	64387191	+	17	2915
LNC_001353	XLOC_015806		lincRNA	Novel_lncRNA	NC_030809.1	chromosome 2	64666962	64673522	+	2	551
LNC_001354	XLOC_015807		intronic_lncRNA	Novel_lncRNA	NC_030809.1	chromosome 2	64675988	64686176	+	3	454
LNC_001355	XLOC_015808		intronic_lncRNA	Novel_lncRNA	NC_030809.1	chromosome 2	64748736	64803371	+	8	966
LNC_001356	XLOC_015808		intronic_lncRNA	Novel_lncRNA	NC_030809.1	chromosome 2	64748736	64803371	+	8	1075
LNC_001357	XLOC_015819		lincRNA	Novel_lncRNA	NC_030809.1	chromosome 2	65062400	65063258	+	2	782
LNC_001358	XLOC_015834		lincRNA	Novel_lncRNA	NC_030809.1	chromosome 2	65526742	65529798	+	2	314
LNC_001359	XLOC_015874		lincRNA	Novel_lncRNA	NC_030809.1	chromosome 2	66604563	66606729	+	2	2143
LNC_001360	XLOC_015902		intronic_lncRNA	Novel_lncRNA	NC_030809.1	chromosome 2	68822801	69213364	+	4	294
LNC_001361	XLOC_015902		intronic_lncRNA	Novel_lncRNA	NC_030809.1	chromosome 2	68901061	69213818	+	4	517
LNC_001362	XLOC_015922		antisense_lncRNA	Novel_lncRNA	NC_030809.1	chromosome 2	70722893	70790785	+	3	1386
LNC_001363	XLOC_015940		antisense_lncRNA	Novel_lncRNA	NC_030809.1	chromosome 2	71384157	71393627	+	2	9190
LNC_001364	XLOC_015940		intronic_lncRNA	Novel_lncRNA	NC_030809.1	chromosome 2	71384157	71461155	+	3	4038
LNC_001365	XLOC_015940		antisense_lncRNA	Novel_lncRNA	NC_030809.1	chromosome 2	71385038	71393627	+	3	5147
LNC_001366	XLOC_015940		antisense_lncRNA	Novel_lncRNA	NC_030809.1	chromosome 2	71385107	71393627	+	3	6949
LNC_001367	XLOC_015941		intronic_lncRNA	Novel_lncRNA	NC_030809.1	chromosome 2	71464953	71517884	+	3	455
LNC_001368	XLOC_015942		intronic_lncRNA	Novel_lncRNA	NC_030809.1	chromosome 2	71522383	71533718	+	3	495
LNC_001369	XLOC_015942		intronic_lncRNA	Novel_lncRNA	NC_030809.1	chromosome 2	71522383	71533718	+	3	498
LNC_001370	XLOC_015943		intronic_lncRNA	Novel_lncRNA	NC_030809.1	chromosome 2	71596323	72060921	+	8	1223
LNC_001371	XLOC_015951		lincRNA	Novel_lncRNA	NC_030809.1	chromosome 2	72779020	72806137	+	3	3919
LNC_001372	XLOC_015951		lincRNA	Novel_lncRNA	NC_030809.1	chromosome 2	72779020	72806137	+	2	3833
LNC_001373	XLOC_015972		intronic_lncRNA	Novel_lncRNA	NC_030809.1	chromosome 2	73618628	73719503	+	3	295
LNC_001374	XLOC_015983		intronic_lncRNA	Novel_lncRNA	NC_030809.1	chromosome 2	74146400	74436779	+	21	3596
LNC_001375	XLOC_015983		intronic_lncRNA	Novel_lncRNA	NC_030809.1	chromosome 2	74162231	74163996	+	2	605
LNC_001376	XLOC_015990		antisense_lncRNA	Novel_lncRNA	NC_030809.1	chromosome 2	74695556	74704505	+	2	3942
LNC_001377	XLOC_015990		intronic_lncRNA	Novel_lncRNA	NC_030809.1	chromosome 2	74695572	74745160	+	6	1246
LNC_001378	XLOC_015990		intronic_lncRNA	Novel_lncRNA	NC_030809.1	chromosome 2	74708583	74745160	+	17	4459
LNC_001379	XLOC_015995		intronic_lncRNA	Novel_lncRNA	NC_030809.1	chromosome 2	74777090	74845924	+	17	2835
LNC_001380	XLOC_016014		lincRNA	Novel_lncRNA	NC_030809.1	chromosome 2	74980544	74988747	+	3	337
LNC_001381	XLOC_016071		lincRNA	Novel_lncRNA	NC_030809.1	chromosome 2	77092491	77096470	+	3	3398
LNC_001382	XLOC_016071		lincRNA	Novel_lncRNA	NC_030809.1	chromosome 2	77092537	77096470	+	2	3755
LNC_001383	XLOC_016143		intronic_lncRNA	Novel_lncRNA	NC_030809.1	chromosome 2	77756909	77881956	+	2	237
LNC_001384	XLOC_016145		lincRNA	Novel_lncRNA	NC_030809.1	chromosome 2	77884099	77886113	+	2	304
LNC_001385	XLOC_016184		intronic_lncRNA	Novel_lncRNA	NC_030809.1	chromosome 2	79451804	79495003	+	4	225
LNC_001386	XLOC_016185		intronic_lncRNA	Novel_lncRNA	NC_030809.1	chromosome 2	79499716	79552580	+	3	405
LNC_001387	XLOC_016185		intronic_lncRNA	Novel_lncRNA	NC_030809.1	chromosome 2	79499716	79564157	+	5	678
LNC_001388	XLOC_016186		intronic_lncRNA	Novel_lncRNA	NC_030809.1	chromosome 2	79614632	79623267	+	3	273
LNC_001389	XLOC_016186		intronic_lncRNA	Novel_lncRNA	NC_030809.1	chromosome 2	79614633	79615578	+	2	227
LNC_001390	XLOC_016187		intronic_lncRNA	Novel_lncRNA	NC_030809.1	chromosome 2	79634114	79644409	+	4	363
LNC_001391	XLOC_016188		intronic_lncRNA	Novel_lncRNA	NC_030809.1	chromosome 2	79703132	79713320	+	4	391
LNC_001392	XLOC_016189		intronic_lncRNA	Novel_lncRNA	NC_030809.1	chromosome 2	79714253	79745564	+	4	616
LNC_001393	XLOC_016191		intronic_lncRNA	Novel_lncRNA	NC_030809.1	chromosome 2	80632552	81274079	+	7	520
LNC_001394	XLOC_016197		lincRNA	Novel_lncRNA	NC_030809.1	chromosome 2	82212026	82213232	+	2	1121
LNC_001395	XLOC_016197		lincRNA	Novel_lncRNA	NC_030809.1	chromosome 2	82212054	82213232	+	2	1064
LNC_001396	XLOC_016210		antisense_lncRNA	Novel_lncRNA	NC_030809.1	chromosome 2	83776351	83885120	+	2	231
LNC_001397	XLOC_016211		antisense_lncRNA	Novel_lncRNA	NC_030809.1	chromosome 2	83905914	83969869	+	2	298
LNC_001398	XLOC_016211		antisense_lncRNA	Novel_lncRNA	NC_030809.1	chromosome 2	83956812	83969869	+	2	551
LNC_001399	XLOC_016218		antisense_lncRNA	Novel_lncRNA	NC_030809.1	chromosome 2	84175055	84193269	+	4	753
LNC_001400	XLOC_016218		lincRNA	Novel_lncRNA	NC_030809.1	chromosome 2	84192227	84193269	+	2	447
LNC_001401	XLOC_016239		lincRNA	Novel_lncRNA	NC_030809.1	chromosome 2	84229352	84330610	+	7	13669
LNC_001402	XLOC_016239		lincRNA	Novel_lncRNA	NC_030809.1	chromosome 2	84229352	84492359	+	3	1324
LNC_001403	XLOC_016239		lincRNA	Novel_lncRNA	NC_030809.1	chromosome 2	84229353	84316532	+	5	1863
LNC_001404	XLOC_016239		lincRNA	Novel_lncRNA	NC_030809.1	chromosome 2	84229353	84316532	+	6	2051
LNC_001405	XLOC_016239		lincRNA	Novel_lncRNA	NC_030809.1	chromosome 2	84229353	84330610	+	7	13664
LNC_001406	XLOC_016239		lincRNA	Novel_lncRNA	NC_030809.1	chromosome 2	84229353	84586792	+	3	411
LNC_001407	XLOC_016239		lincRNA	Novel_lncRNA	NC_030809.1	chromosome 2	84229353	84645309	+	4	1083
LNC_001408	XLOC_016239		lincRNA	Novel_lncRNA	NC_030809.1	chromosome 2	84229357	84316532	+	4	1696
LNC_001409	XLOC_016239		lincRNA	Novel_lncRNA	NC_030809.1	chromosome 2	84229374	84316532	+	6	2026
LNC_001410	XLOC_016239		lincRNA	Novel_lncRNA	NC_030809.1	chromosome 2	84229374	84645309	+	5	1135
LNC_001411	XLOC_016239		lincRNA	Novel_lncRNA	NC_030809.1	chromosome 2	84313659	84316532	+	2	2084
LNC_001412	XLOC_016239		lincRNA	Novel_lncRNA	NC_030809.1	chromosome 2	84317907	84374018	+	2	2518
LNC_001413	XLOC_016239		lincRNA	Novel_lncRNA	NC_030809.1	chromosome 2	84360733	84386896	+	2	11407
LNC_001414	XLOC_016239		lincRNA	Novel_lncRNA	NC_030809.1	chromosome 2	84725727	84966829	+	3	759
LNC_001415	XLOC_016239		lincRNA	Novel_lncRNA	NC_030809.1	chromosome 2	84726216	84906411	+	3	596
LNC_001416	XLOC_016240		lincRNA	Novel_lncRNA	NC_030809.1	chromosome 2	84241660	84241982	+	2	227
LNC_001417	XLOC_016532		lincRNA	Novel_lncRNA	NC_030809.1	chromosome 2	84922855	84946973	+	2	2922
LNC_001418	XLOC_016602		lincRNA	Novel_lncRNA	NC_030809.1	chromosome 2	87687264	87692032	+	2	577
LNC_001419	XLOC_016613		lincRNA	Novel_lncRNA	NC_030809.1	chromosome 2	88204127	88210202	+	2	3372
LNC_001420	XLOC_016619		lincRNA	Novel_lncRNA	NC_030809.1	chromosome 2	88296555	88300322	+	2	2351
LNC_001421	XLOC_016670		lincRNA	Novel_lncRNA	NC_030809.1	chromosome 2	89505049	89514555	+	2	418
LNC_001422	XLOC_016702		lincRNA	Novel_lncRNA	NC_030809.1	chromosome 2	89731131	89899118	+	6	10444
LNC_001423	XLOC_016702		lincRNA	Novel_lncRNA	NC_030809.1	chromosome 2	89731168	89816142	+	3	957
LNC_001424	XLOC_016702		lincRNA	Novel_lncRNA	NC_030809.1	chromosome 2	89731236	89899118	+	6	10354
LNC_001425	XLOC_016702		lincRNA	Novel_lncRNA	NC_030809.1	chromosome 2	89731250	89749593	+	2	1194
LNC_001426	XLOC_016702		lincRNA	Novel_lncRNA	NC_030809.1	chromosome 2	89731250	90073992	+	5	545
LNC_001427	XLOC_016702		lincRNA	Novel_lncRNA	NC_030809.1	chromosome 2	89731251	89899118	+	7	10414
LNC_001428	XLOC_016789		lincRNA	Novel_lncRNA	NC_030809.1	chromosome 2	90152463	90153461	+	2	806
LNC_001429	XLOC_016842		lincRNA	Novel_lncRNA	NC_030809.1	chromosome 2	90719441	90723936	+	2	333
LNC_001430	XLOC_016849		lincRNA	Novel_lncRNA	NC_030809.1	chromosome 2	91157948	91278137	+	2	792
LNC_001431	XLOC_016869		intronic_lncRNA	Novel_lncRNA	NC_030809.1	chromosome 2	91341057	91350001	+	4	1653
LNC_001432	XLOC_016869		intronic_lncRNA	Novel_lncRNA	NC_030809.1	chromosome 2	91341057	91354440	+	4	5320
LNC_001433	XLOC_016869		intronic_lncRNA	Novel_lncRNA	NC_030809.1	chromosome 2	91350173	91380733	+	9	1467
LNC_001434	XLOC_016869		intronic_lncRNA	Novel_lncRNA	NC_030809.1	chromosome 2	91350173	91380928	+	10	1800
LNC_001435	XLOC_016869		intronic_lncRNA	Novel_lncRNA	NC_030809.1	chromosome 2	91360188	91380733	+	8	1895
LNC_001436	XLOC_016869		intronic_lncRNA	Novel_lncRNA	NC_030809.1	chromosome 2	91368363	91380733	+	4	531
LNC_001437	XLOC_016883		intronic_lncRNA	Novel_lncRNA	NC_030809.1	chromosome 2	91683565	91687013	+	3	421
LNC_001438	XLOC_016885		intronic_lncRNA	Novel_lncRNA	NC_030809.1	chromosome 2	91736485	91752308	+	9	870
LNC_001439	XLOC_016886		intronic_lncRNA	Novel_lncRNA	NC_030809.1	chromosome 2	91768784	91773042	+	2	470
LNC_001440	XLOC_016887		antisense_lncRNA	Novel_lncRNA	NC_030809.1	chromosome 2	91825656	91826392	+	2	519
LNC_001441	XLOC_016889		intronic_lncRNA	Novel_lncRNA	NC_030809.1	chromosome 2	91869681	92118086	+	7	1093
LNC_001442	XLOC_016954		antisense_lncRNA	Novel_lncRNA	NC_030809.1	chromosome 2	93471854	93476376	+	2	4370
LNC_001443	XLOC_016954		antisense_lncRNA	Novel_lncRNA	NC_030809.1	chromosome 2	93471854	93482957	+	4	2044
LNC_001444	XLOC_017002		intronic_lncRNA	Novel_lncRNA	NC_030809.1	chromosome 2	96248901	96250542	+	3	1126
LNC_001445	XLOC_017003		intronic_lncRNA	Novel_lncRNA	NC_030809.1	chromosome 2	96251644	96253319	+	3	480
LNC_001446	XLOC_017004		lincRNA	Novel_lncRNA	NC_030809.1	chromosome 2	96264940	96266894	+	3	1657
LNC_001447	XLOC_017004		lincRNA	Novel_lncRNA	NC_030809.1	chromosome 2	96264940	96314645	+	3	1880
LNC_001448	XLOC_017057		antisense_lncRNA	Novel_lncRNA	NC_030809.1	chromosome 2	97391027	97419271	+	2	278
LNC_001449	XLOC_017062		intronic_lncRNA	Novel_lncRNA	NC_030809.1	chromosome 2	97581871	97629037	+	9	2780
LNC_001450	XLOC_017064		intronic_lncRNA	Novel_lncRNA	NC_030809.1	chromosome 2	98193215	98292237	+	5	636
LNC_001451	XLOC_017064		antisense_lncRNA	Novel_lncRNA	NC_030809.1	chromosome 2	98201917	98292237	+	4	588
LNC_001452	XLOC_017080		intronic_lncRNA	Novel_lncRNA	NC_030809.1	chromosome 2	99047498	99088143	+	5	825
LNC_001453	XLOC_017095		intronic_lncRNA	Novel_lncRNA	NC_030809.1	chromosome 2	99647670	99666286	+	7	1086
LNC_001454	XLOC_017150		lincRNA	Novel_lncRNA	NC_030809.1	chromosome 2	101025527	101029448	+	2	305
LNC_001455	XLOC_017166		intronic_lncRNA	Novel_lncRNA	NC_030809.1	chromosome 2	101704212	101731494	+	13	1056
LNC_001456	XLOC_017166		intronic_lncRNA	Novel_lncRNA	NC_030809.1	chromosome 2	101724962	101731494	+	6	936
LNC_001457	XLOC_017167		intronic_lncRNA	Novel_lncRNA	NC_030809.1	chromosome 2	101734249	101751840	+	5	507
LNC_001458	XLOC_017168		intronic_lncRNA	Novel_lncRNA	NC_030809.1	chromosome 2	101761866	101784263	+	4	702
LNC_001459	XLOC_017180		intronic_lncRNA	Novel_lncRNA	NC_030809.1	chromosome 2	101895493	101976628	+	22	2388
LNC_001460	XLOC_017180		intronic_lncRNA	Novel_lncRNA	NC_030809.1	chromosome 2	101895493	101976628	+	23	2487
LNC_001461	XLOC_017180		intronic_lncRNA	Novel_lncRNA	NC_030809.1	chromosome 2	101895493	101976628	+	26	2710
LNC_001462	XLOC_017182		lincRNA	Novel_lncRNA	NC_030809.1	chromosome 2	101990592	101992937	+	2	223
LNC_001463	XLOC_017185		intronic_lncRNA	Novel_lncRNA	NC_030809.1	chromosome 2	102014639	102032082	+	9	1797
LNC_001464	XLOC_017222		intronic_lncRNA	Novel_lncRNA	NC_030809.1	chromosome 2	104458590	104465638	+	4	254
LNC_001465	XLOC_017253		antisense_lncRNA	Novel_lncRNA	NC_030809.1	chromosome 2	104826458	104833292	+	2	311
LNC_001466	XLOC_017267		antisense_lncRNA	Novel_lncRNA	NC_030809.1	chromosome 2	104894061	104938582	+	2	201
LNC_001467	XLOC_017275		intronic_lncRNA	Novel_lncRNA	NC_030809.1	chromosome 2	104962221	104975586	+	4	560
LNC_001468	XLOC_017278		intronic_lncRNA	Novel_lncRNA	NC_030809.1	chromosome 2	105165512	105171162	+	2	315
LNC_001469	XLOC_017292		intronic_lncRNA	Novel_lncRNA	NC_030809.1	chromosome 2	105866631	105961240	+	30	4872
LNC_001470	XLOC_017292		intronic_lncRNA	Novel_lncRNA	NC_030809.1	chromosome 2	105866997	105893283	+	6	807
LNC_001471	XLOC_017294		intronic_lncRNA	Novel_lncRNA	NC_030809.1	chromosome 2	106073403	106124202	+	2	400
LNC_001472	XLOC_017297		intronic_lncRNA	Novel_lncRNA	NC_030809.1	chromosome 2	106225120	106251654	+	3	337
LNC_001473	XLOC_017301		intronic_lncRNA	Novel_lncRNA	NC_030809.1	chromosome 2	106442637	106463736	+	2	223
LNC_001474	XLOC_017318		lincRNA	Novel_lncRNA	NC_030809.1	chromosome 2	107362401	107451132	+	2	681
LNC_001475	XLOC_017318		lincRNA	Novel_lncRNA	NC_030809.1	chromosome 2	107512530	107516680	+	2	2808
LNC_001476	XLOC_017318		lincRNA	Novel_lncRNA	NC_030809.1	chromosome 2	107548048	107829452	+	4	2507
LNC_001477	XLOC_017439		antisense_lncRNA	Novel_lncRNA	NC_030809.1	chromosome 2	108093474	108101503	+	3	3225
LNC_001478	XLOC_017444		lincRNA	Novel_lncRNA	NC_030809.1	chromosome 2	108939810	108943017	+	3	479
LNC_001479	XLOC_017450		intronic_lncRNA	Novel_lncRNA	NC_030809.1	chromosome 2	109022873	109036398	+	7	1422
LNC_001480	XLOC_017450		intronic_lncRNA	Novel_lncRNA	NC_030809.1	chromosome 2	109022873	109036398	+	7	1459
LNC_001481	XLOC_017453		antisense_lncRNA	Novel_lncRNA	NC_030809.1	chromosome 2	109131777	109137880	+	3	1763
LNC_001482	XLOC_017453		antisense_lncRNA	Novel_lncRNA	NC_030809.1	chromosome 2	109131790	109142682	+	3	2452
LNC_001483	XLOC_017453		antisense_lncRNA	Novel_lncRNA	NC_030809.1	chromosome 2	109133011	109142682	+	3	5580
LNC_001484	XLOC_017463		intronic_lncRNA	Novel_lncRNA	NC_030809.1	chromosome 2	109564431	109584478	+	11	1738
LNC_001485	XLOC_017463		intronic_lncRNA	Novel_lncRNA	NC_030809.1	chromosome 2	109564431	109586297	+	11	1802
LNC_001486	XLOC_017466		intronic_lncRNA	Novel_lncRNA	NC_030809.1	chromosome 2	109660575	109676222	+	7	1289
LNC_001487	XLOC_017476		lincRNA	Novel_lncRNA	NC_030809.1	chromosome 2	109765907	109777870	+	2	1264
LNC_001488	XLOC_017507		intronic_lncRNA	Novel_lncRNA	NC_030809.1	chromosome 2	111200453	111270012	+	3	415
LNC_001489	XLOC_017522		intronic_lncRNA	Novel_lncRNA	NC_030809.1	chromosome 2	111556446	111653818	+	18	3039
LNC_001490	XLOC_017536		antisense_lncRNA	Novel_lncRNA	NC_030809.1	chromosome 2	111839051	112069078	+	5	17893
LNC_001491	XLOC_017536		antisense_lncRNA	Novel_lncRNA	NC_030809.1	chromosome 2	111839055	111845801	+	2	1556
LNC_001492	XLOC_017536		antisense_lncRNA	Novel_lncRNA	NC_030809.1	chromosome 2	111839055	111848332	+	2	1355
LNC_001493	XLOC_017536		lincRNA	Novel_lncRNA	NC_030809.1	chromosome 2	111951790	112069078	+	5	17252
LNC_001494	XLOC_017536		lincRNA	Novel_lncRNA	NC_030809.1	chromosome 2	111987341	112091852	+	3	465
LNC_001495	XLOC_017537		antisense_lncRNA	Novel_lncRNA	NC_030809.1	chromosome 2	111840720	111843149	+	2	1391
LNC_001496	XLOC_017623		lincRNA	Novel_lncRNA	NC_030809.1	chromosome 2	113288626	113292261	+	2	695
LNC_001497	XLOC_017624		intronic_lncRNA	Novel_lncRNA	NC_030809.1	chromosome 2	113462732	113516978	+	4	1590
LNC_001498	XLOC_017624		lincRNA	Novel_lncRNA	NC_030809.1	chromosome 2	113522997	113563741	+	2	969
LNC_001499	XLOC_017646		intronic_lncRNA	Novel_lncRNA	NC_030809.1	chromosome 2	113621701	113769940	+	10	1791
LNC_001500	XLOC_017647		lincRNA	Novel_lncRNA	NC_030809.1	chromosome 2	113788078	113791133	+	2	265
LNC_001501	XLOC_017649		lincRNA	Novel_lncRNA	NC_030809.1	chromosome 2	113850616	113853454	+	3	1960
LNC_001502	XLOC_017654		intronic_lncRNA	Novel_lncRNA	NC_030809.1	chromosome 2	113968916	113985301	+	3	5698
LNC_001503	XLOC_017654		intronic_lncRNA	Novel_lncRNA	NC_030809.1	chromosome 2	113978212	113985301	+	2	3164
LNC_001504	XLOC_017660		intronic_lncRNA	Novel_lncRNA	NC_030809.1	chromosome 2	114057998	114084271	+	5	945
LNC_001505	XLOC_017660		intronic_lncRNA	Novel_lncRNA	NC_030809.1	chromosome 2	114057998	114124131	+	5	743
LNC_001506	XLOC_017660		intronic_lncRNA	Novel_lncRNA	NC_030809.1	chromosome 2	114057998	114170401	+	5	789
LNC_001507	XLOC_017669		antisense_lncRNA	Novel_lncRNA	NC_030809.1	chromosome 2	114233448	114296848	+	2	331
LNC_001508	XLOC_017673		intronic_lncRNA	Novel_lncRNA	NC_030809.1	chromosome 2	114258825	114308150	+	7	1819
LNC_001509	XLOC_017673		intronic_lncRNA	Novel_lncRNA	NC_030809.1	chromosome 2	114258825	114467962	+	13	2786
LNC_001510	XLOC_017673		intronic_lncRNA	Novel_lncRNA	NC_030809.1	chromosome 2	114346426	114467962	+	7	1366
LNC_001511	XLOC_017690		intronic_lncRNA	Novel_lncRNA	NC_030809.1	chromosome 2	114535064	114558795	+	7	1002
LNC_001512	XLOC_017690		intronic_lncRNA	Novel_lncRNA	NC_030809.1	chromosome 2	114562082	114597843	+	5	573
LNC_001513	XLOC_017695		intronic_lncRNA	Novel_lncRNA	NC_030809.1	chromosome 2	114611692	114615761	+	5	1678
LNC_001514	XLOC_017696		lincRNA	Novel_lncRNA	NC_030809.1	chromosome 2	114619070	114620852	+	2	910
LNC_001515	XLOC_017725		lincRNA	Novel_lncRNA	NC_030809.1	chromosome 2	115581612	115584661	+	2	2572
LNC_001516	XLOC_017756		lincRNA	Novel_lncRNA	NC_030809.1	chromosome 2	116194322	116216168	+	3	9077
LNC_001517	XLOC_017756		lincRNA	Novel_lncRNA	NC_030809.1	chromosome 2	116194360	116216168	+	4	9096
LNC_001518	XLOC_017789		lincRNA	Novel_lncRNA	NC_030809.1	chromosome 2	116117331	116120877	+	2	381
LNC_001519	XLOC_017830		lincRNA	Novel_lncRNA	NC_030809.1	chromosome 2	116699467	116712246	+	2	324
LNC_001520	XLOC_017866		intronic_lncRNA	Novel_lncRNA	NC_030809.1	chromosome 2	117046016	117098525	+	5	2183
LNC_001521	XLOC_017890		intronic_lncRNA	Novel_lncRNA	NC_030809.1	chromosome 2	117892119	117894864	+	3	459
LNC_001522	XLOC_017890		intronic_lncRNA	Novel_lncRNA	NC_030809.1	chromosome 2	117892119	117899664	+	3	793
LNC_001523	XLOC_017890		intronic_lncRNA	Novel_lncRNA	NC_030809.1	chromosome 2	117892209	117899664	+	4	837
LNC_001524	XLOC_017890		intronic_lncRNA	Novel_lncRNA	NC_030809.1	chromosome 2	117892324	117899664	+	4	719
LNC_001525	XLOC_017890		intronic_lncRNA	Novel_lncRNA	NC_030809.1	chromosome 2	117892390	117899664	+	5	766
LNC_001526	XLOC_017900		antisense_lncRNA	Novel_lncRNA	NC_030809.1	chromosome 2	117980944	117981728	+	2	290
LNC_001527	XLOC_017903		intronic_lncRNA	Novel_lncRNA	NC_030809.1	chromosome 2	118002543	118002849	+	2	215
LNC_001528	XLOC_017905		intronic_lncRNA	Novel_lncRNA	NC_030809.1	chromosome 2	118044378	118045727	+	2	293
LNC_001529	XLOC_017906		intronic_lncRNA	Novel_lncRNA	NC_030809.1	chromosome 2	118052441	118053180	+	2	255
LNC_001530	XLOC_017907		intronic_lncRNA	Novel_lncRNA	NC_030809.1	chromosome 2	118063535	118064626	+	2	337
LNC_001531	XLOC_017908		intronic_lncRNA	Novel_lncRNA	NC_030809.1	chromosome 2	118075415	118076046	+	2	209
LNC_001532	XLOC_017909		intronic_lncRNA	Novel_lncRNA	NC_030809.1	chromosome 2	118080815	118081364	+	2	308
LNC_001533	XLOC_017910		intronic_lncRNA	Novel_lncRNA	NC_030809.1	chromosome 2	118126034	118126819	+	4	237
LNC_001534	XLOC_017911		intronic_lncRNA	Novel_lncRNA	NC_030809.1	chromosome 2	118153188	118154685	+	2	220
LNC_001535	XLOC_017912		intronic_lncRNA	Novel_lncRNA	NC_030809.1	chromosome 2	118155055	118155520	+	2	327
LNC_001536	XLOC_017913		intronic_lncRNA	Novel_lncRNA	NC_030809.1	chromosome 2	118173371	118175349	+	2	222
LNC_001537	XLOC_017915		intronic_lncRNA	Novel_lncRNA	NC_030809.1	chromosome 2	118313234	118523591	+	21	3478
LNC_001538	XLOC_017919		intronic_lncRNA	Novel_lncRNA	NC_030809.1	chromosome 2	118560321	118701153	+	18	3969
LNC_001539	XLOC_017919		intronic_lncRNA	Novel_lncRNA	NC_030809.1	chromosome 2	118560813	118582341	+	9	1526
LNC_001540	XLOC_017968		intronic_lncRNA	Novel_lncRNA	NC_030809.1	chromosome 2	118879775	118988689	+	5	759
LNC_001541	XLOC_017968		intronic_lncRNA	Novel_lncRNA	NC_030809.1	chromosome 2	118952942	118988689	+	3	285
LNC_001542	XLOC_017993		lincRNA	Novel_lncRNA	NC_030809.1	chromosome 2	119631315	119674550	+	2	288
LNC_001543	XLOC_018071		lincRNA	Novel_lncRNA	NC_030809.1	chromosome 2	119854712	120023916	+	3	3937
LNC_001544	XLOC_018071		lincRNA	Novel_lncRNA	NC_030809.1	chromosome 2	119854795	120051548	+	4	1002
LNC_001545	XLOC_018071		lincRNA	Novel_lncRNA	NC_030809.1	chromosome 2	119854795	120061609	+	5	1615
LNC_001546	XLOC_018071		lincRNA	Novel_lncRNA	NC_030809.1	chromosome 2	119854865	120057970	+	3	453
LNC_001547	XLOC_018071		lincRNA	Novel_lncRNA	NC_030809.1	chromosome 2	119854865	120388843	+	5	635
LNC_001548	XLOC_018071		lincRNA	Novel_lncRNA	NC_030809.1	chromosome 2	119854909	119974103	+	3	671
LNC_001549	XLOC_018071		lincRNA	Novel_lncRNA	NC_030809.1	chromosome 2	119854909	119975994	+	3	539
LNC_001550	XLOC_018071		lincRNA	Novel_lncRNA	NC_030809.1	chromosome 2	119854909	120129005	+	3	2005
LNC_001551	XLOC_018071		lincRNA	Novel_lncRNA	NC_030809.1	chromosome 2	119854909	120315050	+	4	1198
LNC_001552	XLOC_018071		lincRNA	Novel_lncRNA	NC_030809.1	chromosome 2	120050817	120315050	+	4	1338
LNC_001553	XLOC_018304		lincRNA	Novel_lncRNA	NC_030809.1	chromosome 2	120750627	120817950	+	4	457
LNC_001554	XLOC_018452		intronic_lncRNA	Novel_lncRNA	NC_030809.1	chromosome 2	121893675	122189086	+	15	3503
LNC_001555	XLOC_018453		antisense_lncRNA	Novel_lncRNA	NC_030809.1	chromosome 2	121999993	122025227	+	2	279
LNC_001556	XLOC_018453		antisense_lncRNA	Novel_lncRNA	NC_030809.1	chromosome 2	122000015	122025227	+	3	309
LNC_001557	XLOC_018471		lincRNA	Novel_lncRNA	NC_030809.1	chromosome 2	122699255	122705733	+	2	306
LNC_001558	XLOC_018668		antisense_lncRNA	Novel_lncRNA	NC_030809.1	chromosome 2	126933163	126934662	+	2	308
LNC_001559	XLOC_018702		intronic_lncRNA	Novel_lncRNA	NC_030809.1	chromosome 2	127456986	127536529	+	3	543
LNC_001560	XLOC_018702		intronic_lncRNA	Novel_lncRNA	NC_030809.1	chromosome 2	127456987	127536529	+	4	612
LNC_001561	XLOC_018702		intronic_lncRNA	Novel_lncRNA	NC_030809.1	chromosome 2	127513772	127536529	+	2	473
LNC_001562	XLOC_018703		intronic_lncRNA	Novel_lncRNA	NC_030809.1	chromosome 2	127549019	127633336	+	8	2950
LNC_001563	XLOC_018736		intronic_lncRNA	Novel_lncRNA	NC_030809.1	chromosome 2	129241935	129316788	+	3	973
LNC_001564	XLOC_018763		intronic_lncRNA	Novel_lncRNA	NC_030809.1	chromosome 2	129738486	129740942	+	2	1967
LNC_001565	XLOC_018773		lincRNA	Novel_lncRNA	NC_030809.1	chromosome 2	130080251	130082051	+	2	1120
LNC_001566	XLOC_018777		lincRNA	Novel_lncRNA	NC_030809.1	chromosome 2	130102599	130110207	+	2	836
LNC_001567	XLOC_018788		lincRNA	Novel_lncRNA	NC_030809.1	chromosome 2	130162473	130167937	+	2	5425
LNC_001568	XLOC_018817		intronic_lncRNA	Novel_lncRNA	NC_030809.1	chromosome 2	130230239	130233302	+	2	1236
LNC_001569	XLOC_018828		lincRNA	Novel_lncRNA	NC_030809.1	chromosome 2	130250233	130254631	+	2	583
LNC_001570	XLOC_018844		intronic_lncRNA	Novel_lncRNA	NC_030809.1	chromosome 2	130421849	130542000	+	16	2637
LNC_001571	XLOC_018844		intronic_lncRNA	Novel_lncRNA	NC_030809.1	chromosome 2	130438677	130542000	+	13	1831
LNC_001572	XLOC_018856		lincRNA	Novel_lncRNA	NC_030809.1	chromosome 2	130775296	130780119	+	2	1248
LNC_001573	XLOC_018856		lincRNA	Novel_lncRNA	NC_030809.1	chromosome 2	130776810	130780119	+	2	944
LNC_001574	XLOC_018863		lincRNA	Novel_lncRNA	NC_030809.1	chromosome 2	130988738	130996072	+	2	7250
LNC_001575	XLOC_018871		intronic_lncRNA	Novel_lncRNA	NC_030809.1	chromosome 2	131066633	131070702	+	5	1228
LNC_001576	XLOC_018872		antisense_lncRNA	Novel_lncRNA	NC_030809.1	chromosome 2	131078817	131079609	+	2	308
LNC_001577	XLOC_018877		intronic_lncRNA	Novel_lncRNA	NC_030809.1	chromosome 2	131218763	131223209	+	2	220
LNC_001578	XLOC_018878		intronic_lncRNA	Novel_lncRNA	NC_030809.1	chromosome 2	131225256	131229162	+	2	249
LNC_001579	XLOC_018884		intronic_lncRNA	Novel_lncRNA	NC_030809.1	chromosome 2	131286170	131287699	+	3	721
LNC_001580	XLOC_018901		intronic_lncRNA	Novel_lncRNA	NC_030809.1	chromosome 2	131781931	131850866	+	8	2007
LNC_001581	XLOC_018903		intronic_lncRNA	Novel_lncRNA	NC_030809.1	chromosome 2	131903032	131927368	+	9	4817
LNC_001582	XLOC_018903		intronic_lncRNA	Novel_lncRNA	NC_030809.1	chromosome 2	131905383	131927368	+	8	6850
LNC_001583	XLOC_018915		intronic_lncRNA	Novel_lncRNA	NC_030809.1	chromosome 2	132037016	132042732	+	2	206
LNC_001584	XLOC_018928		lincRNA	Novel_lncRNA	NC_030809.1	chromosome 2	132374072	132375657	+	2	460
LNC_001585	XLOC_018945		lincRNA	Novel_lncRNA	NC_030809.1	chromosome 2	132809594	132902155	+	4	455
LNC_001586	XLOC_018971		intronic_lncRNA	Novel_lncRNA	NC_030809.1	chromosome 2	134459664	134512296	+	9	4266
LNC_001587	XLOC_018971		intronic_lncRNA	Novel_lncRNA	NC_030809.1	chromosome 2	134459664	134512296	+	9	4263
LNC_001588	XLOC_018974		antisense_lncRNA	Novel_lncRNA	NC_030809.1	chromosome 2	134771289	134941255	+	2	328
LNC_001589	XLOC_018975		intronic_lncRNA	Novel_lncRNA	NC_030809.1	chromosome 2	135192977	135204648	+	5	9462
LNC_001590	XLOC_018975		intronic_lncRNA	Novel_lncRNA	NC_030809.1	chromosome 2	135192977	135204648	+	3	9710
LNC_001591	XLOC_018975		intronic_lncRNA	Novel_lncRNA	NC_030809.1	chromosome 2	135192977	135212110	+	7	2228
LNC_001592	XLOC_018975		intronic_lncRNA	Novel_lncRNA	NC_030809.1	chromosome 2	135193157	135212110	+	5	2503
LNC_001593	XLOC_018975		intronic_lncRNA	Novel_lncRNA	NC_030809.1	chromosome 2	135193158	135204648	+	4	9497
LNC_001594	XLOC_018975		intronic_lncRNA	Novel_lncRNA	NC_030809.1	chromosome 2	135193158	135212489	+	6	3493
LNC_001595	XLOC_018982		intronic_lncRNA	Novel_lncRNA	NC_030809.1	chromosome 2	135503283	135508379	+	2	394
LNC_001596	XLOC_018982		intronic_lncRNA	Novel_lncRNA	NC_030809.1	chromosome 2	135519125	135568742	+	4	748
LNC_001597	XLOC_019010		lincRNA	Novel_lncRNA	NC_030809.1	chromosome 2	131208	132007	-	2	330
LNC_001598	XLOC_019011		lincRNA	Novel_lncRNA	NC_030809.1	chromosome 2	132121	132765	-	2	531
LNC_001599	XLOC_019035		intronic_lncRNA	Novel_lncRNA	NC_030809.1	chromosome 2	512197	527847	-	11	1377
LNC_001600	XLOC_019035		intronic_lncRNA	Novel_lncRNA	NC_030809.1	chromosome 2	558026	560132	-	3	751
LNC_001601	XLOC_019050		intronic_lncRNA	Novel_lncRNA	NC_030809.1	chromosome 2	869853	884731	-	7	833
LNC_001602	XLOC_019051		intronic_lncRNA	Novel_lncRNA	NC_030809.1	chromosome 2	900309	902503	-	2	602
LNC_001603	XLOC_019052		intronic_lncRNA	Novel_lncRNA	NC_030809.1	chromosome 2	924911	927283	-	3	313
LNC_001604	XLOC_019059		lincRNA	Novel_lncRNA	NC_030809.1	chromosome 2	975324	981353	-	3	4271
LNC_001605	XLOC_019059		lincRNA	Novel_lncRNA	NC_030809.1	chromosome 2	975324	981354	-	2	4913
LNC_001606	XLOC_019059		lincRNA	Novel_lncRNA	NC_030809.1	chromosome 2	975324	981354	-	3	4282
LNC_001607	XLOC_019062		lincRNA	Novel_lncRNA	NC_030809.1	chromosome 2	994828	998028	-	2	3092
LNC_001608	XLOC_019081		lincRNA	Novel_lncRNA	NC_030809.1	chromosome 2	1337127	1337991	-	2	765
LNC_001609	XLOC_019084		lincRNA	Novel_lncRNA	NC_030809.1	chromosome 2	1341758	1362856	-	2	1577
LNC_001610	XLOC_019084		lincRNA	Novel_lncRNA	NC_030809.1	chromosome 2	1345408	1362856	-	3	1008
LNC_001611	XLOC_019125		lincRNA	Novel_lncRNA	NC_030809.1	chromosome 2	2404256	2407875	-	3	1252
LNC_001612	XLOC_019136		lincRNA	Novel_lncRNA	NC_030809.1	chromosome 2	2592835	2608427	-	2	1304
LNC_001613	XLOC_019136		lincRNA	Novel_lncRNA	NC_030809.1	chromosome 2	2592835	2608427	-	2	1287
LNC_001614	XLOC_019136		lincRNA	Novel_lncRNA	NC_030809.1	chromosome 2	2598549	2608427	-	2	1222
LNC_001615	XLOC_019139		intronic_lncRNA	Novel_lncRNA	NC_030809.1	chromosome 2	2649486	2658028	-	7	1549
LNC_001616	XLOC_019139		antisense_lncRNA	Novel_lncRNA	NC_030809.1	chromosome 2	2655604	2656204	-	2	242
LNC_001617	XLOC_019147		intronic_lncRNA	Novel_lncRNA	NC_030809.1	chromosome 2	2886876	2922180	-	4	1038
LNC_001618	XLOC_019153		lincRNA	Novel_lncRNA	NC_030809.1	chromosome 2	3136340	3146880	-	5	2756
LNC_001619	XLOC_019153		lincRNA	Novel_lncRNA	NC_030809.1	chromosome 2	3138711	3146880	-	4	1043
LNC_001620	XLOC_019153		lincRNA	Novel_lncRNA	NC_030809.1	chromosome 2	3142164	3146891	-	3	918
LNC_001621	XLOC_019160		intronic_lncRNA	Novel_lncRNA	NC_030809.1	chromosome 2	3166867	3198767	-	7	4022
LNC_001622	XLOC_019160		intronic_lncRNA	Novel_lncRNA	NC_030809.1	chromosome 2	3166867	3198767	-	8	4145
LNC_001623	XLOC_019187		lincRNA	Novel_lncRNA	NC_030809.1	chromosome 2	3629556	3630222	-	2	263
LNC_001624	XLOC_019187		antisense_lncRNA	Novel_lncRNA	NC_030809.1	chromosome 2	3629556	3650884	-	2	273
LNC_001625	XLOC_019190		intronic_lncRNA	Novel_lncRNA	NC_030809.1	chromosome 2	3686343	3694757	-	4	390
LNC_001626	XLOC_019224		lincRNA	Novel_lncRNA	NC_030809.1	chromosome 2	3852540	3856310	-	2	921
LNC_001627	XLOC_019229		intronic_lncRNA	Novel_lncRNA	NC_030809.1	chromosome 2	3963328	3980597	-	9	2950
LNC_001628	XLOC_019229		antisense_lncRNA	Novel_lncRNA	NC_030809.1	chromosome 2	3979626	3980594	-	2	548
LNC_001629	XLOC_019270		intronic_lncRNA	Novel_lncRNA	NC_030809.1	chromosome 2	5144773	5147520	-	4	480
LNC_001630	XLOC_019272		lincRNA	Novel_lncRNA	NC_030809.1	chromosome 2	5155764	5160486	-	2	1441
LNC_001631	XLOC_019277		intronic_lncRNA	Novel_lncRNA	NC_030809.1	chromosome 2	5173942	5223288	-	6	2170
LNC_001632	XLOC_019277		intronic_lncRNA	Novel_lncRNA	NC_030809.1	chromosome 2	5173942	5223288	-	6	2167
LNC_001633	XLOC_019277		intronic_lncRNA	Novel_lncRNA	NC_030809.1	chromosome 2	5176579	5223295	-	6	2138
LNC_001634	XLOC_019302		intronic_lncRNA	Novel_lncRNA	NC_030809.1	chromosome 2	5777672	5782031	-	3	1068
LNC_001635	XLOC_019302		intronic_lncRNA	Novel_lncRNA	NC_030809.1	chromosome 2	5777672	5782033	-	3	819
LNC_001636	XLOC_019302		intronic_lncRNA	Novel_lncRNA	NC_030809.1	chromosome 2	5777672	5782678	-	4	1697
LNC_001637	XLOC_019302		antisense_lncRNA	Novel_lncRNA	NC_030809.1	chromosome 2	5777672	5782678	-	2	1537
LNC_001638	XLOC_019303		intronic_lncRNA	Novel_lncRNA	NC_030809.1	chromosome 2	5790015	5797061	-	3	1250
LNC_001639	XLOC_019306		intronic_lncRNA	Novel_lncRNA	NC_030809.1	chromosome 2	5843673	6035314	-	8	1747
LNC_001640	XLOC_019307		intronic_lncRNA	Novel_lncRNA	NC_030809.1	chromosome 2	6036266	6059109	-	8	2339
LNC_001641	XLOC_019311		intronic_lncRNA	Novel_lncRNA	NC_030809.1	chromosome 2	6121233	6132814	-	3	796
LNC_001642	XLOC_019311		intronic_lncRNA	Novel_lncRNA	NC_030809.1	chromosome 2	6121233	6137524	-	3	757
LNC_001643	XLOC_019311		intronic_lncRNA	Novel_lncRNA	NC_030809.1	chromosome 2	6121233	6154650	-	6	990
LNC_001644	XLOC_019311		intronic_lncRNA	Novel_lncRNA	NC_030809.1	chromosome 2	6179516	6183911	-	4	1318
LNC_001645	XLOC_019340		intronic_lncRNA	Novel_lncRNA	NC_030809.1	chromosome 2	6791730	6802230	-	5	3702
LNC_001646	XLOC_019340		intronic_lncRNA	Novel_lncRNA	NC_030809.1	chromosome 2	6791730	6804613	-	9	3503
LNC_001647	XLOC_019340		intronic_lncRNA	Novel_lncRNA	NC_030809.1	chromosome 2	6791730	6804613	-	10	3381
LNC_001648	XLOC_019340		intronic_lncRNA	Novel_lncRNA	NC_030809.1	chromosome 2	6791730	6828247	-	12	3033
LNC_001649	XLOC_019340		intronic_lncRNA	Novel_lncRNA	NC_030809.1	chromosome 2	6791730	6828248	-	11	3156
LNC_001650	XLOC_019340		intronic_lncRNA	Novel_lncRNA	NC_030809.1	chromosome 2	6791730	6828251	-	8	2708
LNC_001651	XLOC_019340		intronic_lncRNA	Novel_lncRNA	NC_030809.1	chromosome 2	6791730	6828251	-	8	5229
LNC_001652	XLOC_019340		intronic_lncRNA	Novel_lncRNA	NC_030809.1	chromosome 2	6815067	6823559	-	5	3106
LNC_001653	XLOC_019345		lincRNA	Novel_lncRNA	NC_030809.1	chromosome 2	7009516	7010597	-	2	977
LNC_001654	XLOC_019357		lincRNA	Novel_lncRNA	NC_030809.1	chromosome 2	7041146	7058560	-	4	1312
LNC_001655	XLOC_019357		lincRNA	Novel_lncRNA	NC_030809.1	chromosome 2	7041146	7058597	-	2	1553
LNC_001656	XLOC_019359		lincRNA	Novel_lncRNA	NC_030809.1	chromosome 2	7084051	7085195	-	2	276
LNC_001657	XLOC_019376		intronic_lncRNA	Novel_lncRNA	NC_030809.1	chromosome 2	7441093	7495603	-	12	5393
LNC_001658	XLOC_019388		lincRNA	Novel_lncRNA	NC_030809.1	chromosome 2	7638341	7639161	-	2	234
LNC_001659	XLOC_019391		intronic_lncRNA	Novel_lncRNA	NC_030809.1	chromosome 2	7653467	7657688	-	4	1012
LNC_001660	XLOC_019393		antisense_lncRNA	Novel_lncRNA	NC_030809.1	chromosome 2	7751493	7789779	-	2	402
LNC_001661	XLOC_019396		lincRNA	Novel_lncRNA	NC_030809.1	chromosome 2	7853206	7854077	-	2	460
LNC_001662	XLOC_019422		lincRNA	Novel_lncRNA	NC_030809.1	chromosome 2	8177665	8182125	-	3	315
LNC_001663	XLOC_019447		intronic_lncRNA	Novel_lncRNA	NC_030809.1	chromosome 2	8676284	8677754	-	2	806
LNC_001664	XLOC_019447		intronic_lncRNA	Novel_lncRNA	NC_030809.1	chromosome 2	8676284	8694705	-	12	4789
LNC_001665	XLOC_019447		intronic_lncRNA	Novel_lncRNA	NC_030809.1	chromosome 2	8676284	8694705	-	11	5454
LNC_001666	XLOC_019448		intronic_lncRNA	Novel_lncRNA	NC_030809.1	chromosome 2	8696830	8711195	-	7	2498
LNC_001667	XLOC_019448		intronic_lncRNA	Novel_lncRNA	NC_030809.1	chromosome 2	8696830	8711195	-	7	2526
LNC_001668	XLOC_019460		intronic_lncRNA	Novel_lncRNA	NC_030809.1	chromosome 2	8893938	8897637	-	3	367
LNC_001669	XLOC_019463		lincRNA	Novel_lncRNA	NC_030809.1	chromosome 2	8937897	8951620	-	2	348
LNC_001670	XLOC_019472		intronic_lncRNA	Novel_lncRNA	NC_030809.1	chromosome 2	9017016	9020667	-	2	1897
LNC_001671	XLOC_019472		intronic_lncRNA	Novel_lncRNA	NC_030809.1	chromosome 2	9017016	9020667	-	2	1894
LNC_001672	XLOC_019473		intronic_lncRNA	Novel_lncRNA	NC_030809.1	chromosome 2	9026082	9027776	-	3	1362
LNC_001673	XLOC_019474		lincRNA	Novel_lncRNA	NC_030809.1	chromosome 2	9027801	9032074	-	3	231
LNC_001674	XLOC_019476		intronic_lncRNA	Novel_lncRNA	NC_030809.1	chromosome 2	9059960	9061774	-	3	777
LNC_001675	XLOC_019491		intronic_lncRNA	Novel_lncRNA	NC_030809.1	chromosome 2	9271614	9308297	-	8	5889
LNC_001676	XLOC_019491		intronic_lncRNA	Novel_lncRNA	NC_030809.1	chromosome 2	9294200	9308322	-	2	5932
LNC_001677	XLOC_019492		intronic_lncRNA	Novel_lncRNA	NC_030809.1	chromosome 2	9308414	9312119	-	6	1334
LNC_001678	XLOC_019492		intronic_lncRNA	Novel_lncRNA	NC_030809.1	chromosome 2	9308414	9312119	-	7	965
LNC_001679	XLOC_019492		intronic_lncRNA	Novel_lncRNA	NC_030809.1	chromosome 2	9308414	9320776	-	7	794
LNC_001680	XLOC_019505		intronic_lncRNA	Novel_lncRNA	NC_030809.1	chromosome 2	9362544	9400720	-	23	2711
LNC_001681	XLOC_019524		lincRNA	Novel_lncRNA	NC_030809.1	chromosome 2	9430525	9443141	-	3	4984
LNC_001682	XLOC_019531		intronic_lncRNA	Novel_lncRNA	NC_030809.1	chromosome 2	9579848	9582180	-	2	746
LNC_001683	XLOC_019532		antisense_lncRNA	Novel_lncRNA	NC_030809.1	chromosome 2	9616972	9621354	-	3	1018
LNC_001684	XLOC_019532		intronic_lncRNA	Novel_lncRNA	NC_030809.1	chromosome 2	9616972	9626151	-	3	6853
LNC_001685	XLOC_019532		antisense_lncRNA	Novel_lncRNA	NC_030809.1	chromosome 2	9616972	9633883	-	5	5214
LNC_001686	XLOC_019546		lincRNA	Novel_lncRNA	NC_030809.1	chromosome 2	9742917	9748556	-	3	1010
LNC_001687	XLOC_019551		lincRNA	Novel_lncRNA	NC_030809.1	chromosome 2	9884266	9892768	-	2	242
LNC_001688	XLOC_019551		lincRNA	Novel_lncRNA	NC_030809.1	chromosome 2	9884266	9936855	-	3	606
LNC_001689	XLOC_019551		lincRNA	Novel_lncRNA	NC_030809.1	chromosome 2	9884266	9936879	-	2	511
LNC_001690	XLOC_019551		lincRNA	Novel_lncRNA	NC_030809.1	chromosome 2	9931589	9936843	-	2	833
LNC_001691	XLOC_019561		intronic_lncRNA	Novel_lncRNA	NC_030809.1	chromosome 2	10012703	10025308	-	7	3471
LNC_001692	XLOC_019561		intronic_lncRNA	Novel_lncRNA	NC_030809.1	chromosome 2	10012703	10025308	-	6	3311
LNC_001693	XLOC_019561		intronic_lncRNA	Novel_lncRNA	NC_030809.1	chromosome 2	10012703	10025308	-	6	3320
LNC_001694	XLOC_019562		antisense_lncRNA	Novel_lncRNA	NC_030809.1	chromosome 2	10013172	10019736	-	2	235
LNC_001695	XLOC_019564		antisense_lncRNA	Novel_lncRNA	NC_030809.1	chromosome 2	10029812	10033787	-	2	522
LNC_001696	XLOC_019570		lincRNA	Novel_lncRNA	NC_030809.1	chromosome 2	10158411	10174278	-	2	716
LNC_001697	XLOC_019570		lincRNA	Novel_lncRNA	NC_030809.1	chromosome 2	10162475	10166089	-	3	2693
LNC_001698	XLOC_019570		lincRNA	Novel_lncRNA	NC_030809.1	chromosome 2	10162475	10166938	-	5	2752
LNC_001699	XLOC_019573		lincRNA	Novel_lncRNA	NC_030809.1	chromosome 2	10178387	10186217	-	3	3471
LNC_001700	XLOC_019580		intronic_lncRNA	Novel_lncRNA	NC_030809.1	chromosome 2	10327427	10343240	-	6	960
LNC_001701	XLOC_019583		intronic_lncRNA	Novel_lncRNA	NC_030809.1	chromosome 2	10381815	10418788	-	9	2764
LNC_001702	XLOC_019584		antisense_lncRNA	Novel_lncRNA	NC_030809.1	chromosome 2	10416352	10424691	-	2	331
LNC_001703	XLOC_019589		intronic_lncRNA	Novel_lncRNA	NC_030809.1	chromosome 2	10484804	10492338	-	3	1717
LNC_001704	XLOC_019592		intronic_lncRNA	Novel_lncRNA	NC_030809.1	chromosome 2	10537642	10552511	-	2	821
LNC_001705	XLOC_019614		intronic_lncRNA	Novel_lncRNA	NC_030809.1	chromosome 2	10895433	10900713	-	3	1468
LNC_001706	XLOC_019614		intronic_lncRNA	Novel_lncRNA	NC_030809.1	chromosome 2	10895433	10903861	-	3	4681
LNC_001707	XLOC_019617		intronic_lncRNA	Novel_lncRNA	NC_030809.1	chromosome 2	11021025	11042513	-	8	1776
LNC_001708	XLOC_019618		lincRNA	Novel_lncRNA	NC_030809.1	chromosome 2	11048950	11051261	-	3	685
LNC_001709	XLOC_019618		lincRNA	Novel_lncRNA	NC_030809.1	chromosome 2	11048950	11051262	-	3	738
LNC_001710	XLOC_019618		lincRNA	Novel_lncRNA	NC_030809.1	chromosome 2	11048950	11051262	-	3	739
LNC_001711	XLOC_019620		intronic_lncRNA	Novel_lncRNA	NC_030809.1	chromosome 2	11062587	11079814	-	11	2558
LNC_001712	XLOC_019621		intronic_lncRNA	Novel_lncRNA	NC_030809.1	chromosome 2	11084288	11091869	-	4	611
LNC_001713	XLOC_019624		intronic_lncRNA	Novel_lncRNA	NC_030809.1	chromosome 2	11116209	11123658	-	2	6809
LNC_001714	XLOC_019630		intronic_lncRNA	Novel_lncRNA	NC_030809.1	chromosome 2	11326100	11329396	-	2	470
LNC_001715	XLOC_019706		lincRNA	Novel_lncRNA	NC_030809.1	chromosome 2	13493872	13494194	-	2	205
LNC_001716	XLOC_019717		intronic_lncRNA	Novel_lncRNA	NC_030809.1	chromosome 2	13612591	13663977	-	8	1510
LNC_001717	XLOC_019717		intronic_lncRNA	Novel_lncRNA	NC_030809.1	chromosome 2	13612591	13664013	-	6	1353
LNC_001718	XLOC_019717		intronic_lncRNA	Novel_lncRNA	NC_030809.1	chromosome 2	13612591	13664076	-	6	1410
LNC_001719	XLOC_019717		intronic_lncRNA	Novel_lncRNA	NC_030809.1	chromosome 2	13612591	13664076	-	8	1603
LNC_001720	XLOC_019762		lincRNA	Novel_lncRNA	NC_030809.1	chromosome 2	14187402	14232983	-	4	433
LNC_001721	XLOC_019762		lincRNA	Novel_lncRNA	NC_030809.1	chromosome 2	14200883	14233020	-	4	665
LNC_001722	XLOC_019762		lincRNA	Novel_lncRNA	NC_030809.1	chromosome 2	14230227	14233018	-	3	334
LNC_001723	XLOC_019762		lincRNA	Novel_lncRNA	NC_030809.1	chromosome 2	14230227	14233029	-	2	626
LNC_001724	XLOC_019771		intronic_lncRNA	Novel_lncRNA	NC_030809.1	chromosome 2	14277444	14280822	-	5	561
LNC_001725	XLOC_019773		intronic_lncRNA	Novel_lncRNA	NC_030809.1	chromosome 2	14374493	14380945	-	5	4372
LNC_001726	XLOC_019773		intronic_lncRNA	Novel_lncRNA	NC_030809.1	chromosome 2	14378954	14380464	-	2	1429
LNC_001727	XLOC_019776		intronic_lncRNA	Novel_lncRNA	NC_030809.1	chromosome 2	14434162	14437192	-	2	570
LNC_001728	XLOC_019777		intronic_lncRNA	Novel_lncRNA	NC_030809.1	chromosome 2	14442089	14449105	-	2	252
LNC_001729	XLOC_019777		intronic_lncRNA	Novel_lncRNA	NC_030809.1	chromosome 2	14442089	14472592	-	9	1424
LNC_001730	XLOC_019777		intronic_lncRNA	Novel_lncRNA	NC_030809.1	chromosome 2	14442089	14474924	-	14	2076
LNC_001731	XLOC_019783		intronic_lncRNA	Novel_lncRNA	NC_030809.1	chromosome 2	14553744	14576545	-	3	825
LNC_001732	XLOC_019788		antisense_lncRNA	Novel_lncRNA	NC_030809.1	chromosome 2	14686687	14708809	-	2	805
LNC_001733	XLOC_019788		lincRNA	Novel_lncRNA	NC_030809.1	chromosome 2	14778298	14791137	-	2	1584
LNC_001734	XLOC_019799		intronic_lncRNA	Novel_lncRNA	NC_030809.1	chromosome 2	14870887	14904464	-	7	4121
LNC_001735	XLOC_019812		lincRNA	Novel_lncRNA	NC_030809.1	chromosome 2	15009156	15013980	-	2	353
LNC_001736	XLOC_019815		lincRNA	Novel_lncRNA	NC_030809.1	chromosome 2	15031354	15040020	-	2	330
LNC_001737	XLOC_019819		antisense_lncRNA	Novel_lncRNA	NC_030809.1	chromosome 2	15165377	15171595	-	2	1371
LNC_001738	XLOC_019873		intronic_lncRNA	Novel_lncRNA	NC_030809.1	chromosome 2	16236509	16290512	-	5	1092
LNC_001739	XLOC_019873		intronic_lncRNA	Novel_lncRNA	NC_030809.1	chromosome 2	16236509	16296631	-	5	794
LNC_001740	XLOC_019920		lincRNA	Novel_lncRNA	NC_030809.1	chromosome 2	16765021	16767626	-	2	615
LNC_001741	XLOC_019921		lincRNA	Novel_lncRNA	NC_030809.1	chromosome 2	16766682	16767978	-	2	280
LNC_001742	XLOC_019958		antisense_lncRNA	Novel_lncRNA	NC_030809.1	chromosome 2	17618352	17622807	-	2	781
LNC_001743	XLOC_019959		lincRNA	Novel_lncRNA	NC_030809.1	chromosome 2	17669923	17721771	-	4	1003
LNC_001744	XLOC_019959		lincRNA	Novel_lncRNA	NC_030809.1	chromosome 2	17700618	17722166	-	3	14313
LNC_001745	XLOC_019960		lincRNA	Novel_lncRNA	NC_030809.1	chromosome 2	17674420	17676866	-	2	2361
LNC_001746	XLOC_019962		antisense_lncRNA	Novel_lncRNA	NC_030809.1	chromosome 2	17770183	17821399	-	2	236
LNC_001747	XLOC_020023		intronic_lncRNA	Novel_lncRNA	NC_030809.1	chromosome 2	20407298	20468021	-	13	992
LNC_001748	XLOC_020023		intronic_lncRNA	Novel_lncRNA	NC_030809.1	chromosome 2	20407583	20424745	-	3	412
LNC_001749	XLOC_020025		intronic_lncRNA	Novel_lncRNA	NC_030809.1	chromosome 2	20509288	20528223	-	5	353
LNC_001750	XLOC_020026		intronic_lncRNA	Novel_lncRNA	NC_030809.1	chromosome 2	20542402	20547383	-	2	228
LNC_001751	XLOC_020027		intronic_lncRNA	Novel_lncRNA	NC_030809.1	chromosome 2	20551580	20554158	-	2	1528
LNC_001752	XLOC_020057		lincRNA	Novel_lncRNA	NC_030809.1	chromosome 2	21721482	21727623	-	2	240
LNC_001753	XLOC_020079		lincRNA	Novel_lncRNA	NC_030809.1	chromosome 2	21865363	21878878	-	3	8643
LNC_001754	XLOC_020079		lincRNA	Novel_lncRNA	NC_030809.1	chromosome 2	21865363	21880392	-	4	8887
LNC_001755	XLOC_020079		lincRNA	Novel_lncRNA	NC_030809.1	chromosome 2	21865363	21883281	-	4	9041
LNC_001756	XLOC_020079		lincRNA	Novel_lncRNA	NC_030809.1	chromosome 2	21865363	21883289	-	3	9000
LNC_001757	XLOC_020079		lincRNA	Novel_lncRNA	NC_030809.1	chromosome 2	21865363	21883297	-	4	8694
LNC_001758	XLOC_020079		lincRNA	Novel_lncRNA	NC_030809.1	chromosome 2	21865363	21883298	-	3	8646
LNC_001759	XLOC_020079		lincRNA	Novel_lncRNA	NC_030809.1	chromosome 2	21865363	21883306	-	5	8810
LNC_001760	XLOC_020079		lincRNA	Novel_lncRNA	NC_030809.1	chromosome 2	21865363	21883306	-	4	8768
LNC_001761	XLOC_020102		intronic_lncRNA	Novel_lncRNA	NC_030809.1	chromosome 2	22696836	22768137	-	6	646
LNC_001762	XLOC_020103		antisense_lncRNA	Novel_lncRNA	NC_030809.1	chromosome 2	22643080	22718706	-	5	730
LNC_001763	XLOC_020108		antisense_lncRNA	Novel_lncRNA	NC_030809.1	chromosome 2	23052841	23059989	-	3	420
LNC_001764	XLOC_020120		antisense_lncRNA	Novel_lncRNA	NC_030809.1	chromosome 2	23199185	23251174	-	2	211
LNC_001765	XLOC_020122		lincRNA	Novel_lncRNA	NC_030809.1	chromosome 2	23297204	23602843	-	3	256
LNC_001766	XLOC_020140		lincRNA	Novel_lncRNA	NC_030809.1	chromosome 2	23684854	23688991	-	2	1713
LNC_001767	XLOC_020148		lincRNA	Novel_lncRNA	NC_030809.1	chromosome 2	23791106	23795225	-	2	250
LNC_001768	XLOC_020151		intronic_lncRNA	Novel_lncRNA	NC_030809.1	chromosome 2	23795556	23863575	-	5	586
LNC_001769	XLOC_020151		intronic_lncRNA	Novel_lncRNA	NC_030809.1	chromosome 2	23795556	23864153	-	5	1219
LNC_001770	XLOC_020162		lincRNA	Novel_lncRNA	NC_030809.1	chromosome 2	24645488	24646452	-	2	240
LNC_001771	XLOC_020188		lincRNA	Novel_lncRNA	NC_030809.1	chromosome 2	25311275	25313728	-	2	514
LNC_001772	XLOC_020206		intronic_lncRNA	Novel_lncRNA	NC_030809.1	chromosome 2	26279723	26290432	-	5	1101
LNC_001773	XLOC_020307		lincRNA	Novel_lncRNA	NC_030809.1	chromosome 2	28009519	28015863	-	3	304
LNC_001774	XLOC_020314		intronic_lncRNA	Novel_lncRNA	NC_030809.1	chromosome 2	28334243	28335936	-	3	950
LNC_001775	XLOC_020327		intronic_lncRNA	Novel_lncRNA	NC_030809.1	chromosome 2	28497741	28507633	-	15	1768
LNC_001776	XLOC_020330		lincRNA	Novel_lncRNA	NC_030809.1	chromosome 2	28546459	28547022	-	2	427
LNC_001777	XLOC_020331		intronic_lncRNA	Novel_lncRNA	NC_030809.1	chromosome 2	28573748	28576796	-	4	1968
LNC_001778	XLOC_020337		intronic_lncRNA	Novel_lncRNA	NC_030809.1	chromosome 2	28609606	28614359	-	4	2459
LNC_001779	XLOC_020337		intronic_lncRNA	Novel_lncRNA	NC_030809.1	chromosome 2	28609606	28614359	-	3	2733
LNC_001780	XLOC_020337		intronic_lncRNA	Novel_lncRNA	NC_030809.1	chromosome 2	28610587	28614359	-	4	2439
LNC_001781	XLOC_020343		lincRNA	Novel_lncRNA	NC_030809.1	chromosome 2	28675799	28676709	-	2	890
LNC_001782	XLOC_020346		intronic_lncRNA	Novel_lncRNA	NC_030809.1	chromosome 2	28710547	28786012	-	3	278
LNC_001783	XLOC_020349		lincRNA	Novel_lncRNA	NC_030809.1	chromosome 2	28819221	28820715	-	2	1037
LNC_001784	XLOC_020371		intronic_lncRNA	Novel_lncRNA	NC_030809.1	chromosome 2	29002442	29005784	-	5	1292
LNC_001785	XLOC_020371		intronic_lncRNA	Novel_lncRNA	NC_030809.1	chromosome 2	29004686	29006388	-	5	967
LNC_001786	XLOC_020372		intronic_lncRNA	Novel_lncRNA	NC_030809.1	chromosome 2	29006999	29014241	-	2	6680
LNC_001787	XLOC_020378		intronic_lncRNA	Novel_lncRNA	NC_030809.1	chromosome 2	29169178	29171995	-	4	335
LNC_001788	XLOC_020378		intronic_lncRNA	Novel_lncRNA	NC_030809.1	chromosome 2	29169178	29177463	-	10	1707
LNC_001789	XLOC_020378		intronic_lncRNA	Novel_lncRNA	NC_030809.1	chromosome 2	29172128	29177463	-	6	1244
LNC_001790	XLOC_020385		intronic_lncRNA	Novel_lncRNA	NC_030809.1	chromosome 2	29273227	29277664	-	2	246
LNC_001791	XLOC_020392		intronic_lncRNA	Novel_lncRNA	NC_030809.1	chromosome 2	29503889	29508586	-	11	1562
LNC_001792	XLOC_020392		intronic_lncRNA	Novel_lncRNA	NC_030809.1	chromosome 2	29503889	29508938	-	11	1916
LNC_001793	XLOC_020401		antisense_lncRNA	Novel_lncRNA	NC_030809.1	chromosome 2	29803163	29803809	-	2	206
LNC_001794	XLOC_020414		lincRNA	Novel_lncRNA	NC_030809.1	chromosome 2	30505406	30507262	-	2	453
LNC_001795	XLOC_020445		intronic_lncRNA	Novel_lncRNA	NC_030809.1	chromosome 2	30987783	31140662	-	7	13624
LNC_001796	XLOC_020445		intronic_lncRNA	Novel_lncRNA	NC_030809.1	chromosome 2	30987783	31140684	-	6	8453
LNC_001797	XLOC_020445		intronic_lncRNA	Novel_lncRNA	NC_030809.1	chromosome 2	30987783	31140743	-	8	13784
LNC_001798	XLOC_020445		intronic_lncRNA	Novel_lncRNA	NC_030809.1	chromosome 2	30987783	31140743	-	6	13674
LNC_001799	XLOC_020445		intronic_lncRNA	Novel_lncRNA	NC_030809.1	chromosome 2	30987783	31140743	-	7	13702
LNC_001800	XLOC_020445		lincRNA	Novel_lncRNA	NC_030809.1	chromosome 2	31002330	31025824	-	2	6347
LNC_001801	XLOC_020445		lincRNA	Novel_lncRNA	NC_030809.1	chromosome 2	31002330	31111452	-	3	7022
LNC_001802	XLOC_020445		intronic_lncRNA	Novel_lncRNA	NC_030809.1	chromosome 2	31002330	31140743	-	6	10172
LNC_001803	XLOC_020445		intronic_lncRNA	Novel_lncRNA	NC_030809.1	chromosome 2	31002330	31140749	-	6	11475
LNC_001804	XLOC_020455		lincRNA	Novel_lncRNA	NC_030809.1	chromosome 2	31057004	31058789	-	2	1760
LNC_001805	XLOC_020480		intronic_lncRNA	Novel_lncRNA	NC_030809.1	chromosome 2	31771962	31838304	-	4	809
LNC_001806	XLOC_020580		intronic_lncRNA	Novel_lncRNA	NC_030809.1	chromosome 2	32729978	32736420	-	2	236
LNC_001807	XLOC_020634		intronic_lncRNA	Novel_lncRNA	NC_030809.1	chromosome 2	34656439	34765208	-	5	769
LNC_001808	XLOC_020634		intronic_lncRNA	Novel_lncRNA	NC_030809.1	chromosome 2	34656439	34827400	-	7	1964
LNC_001809	XLOC_020634		intronic_lncRNA	Novel_lncRNA	NC_030809.1	chromosome 2	34656439	34827400	-	8	2231
LNC_001810	XLOC_020634		intronic_lncRNA	Novel_lncRNA	NC_030809.1	chromosome 2	34656439	34827836	-	8	2589
LNC_001811	XLOC_020634		intronic_lncRNA	Novel_lncRNA	NC_030809.1	chromosome 2	34657762	34765306	-	4	669
LNC_001812	XLOC_020637		lincRNA	Novel_lncRNA	NC_030809.1	chromosome 2	35126174	35139455	-	2	1889
LNC_001813	XLOC_020637		lincRNA	Novel_lncRNA	NC_030809.1	chromosome 2	35126174	35139482	-	3	2000
LNC_001814	XLOC_020637		lincRNA	Novel_lncRNA	NC_030809.1	chromosome 2	35129861	35139456	-	3	344
LNC_001815	XLOC_020645		antisense_lncRNA	Novel_lncRNA	NC_030809.1	chromosome 2	35337888	35388306	-	2	235
LNC_001816	XLOC_020648		antisense_lncRNA	Novel_lncRNA	NC_030809.1	chromosome 2	35343552	35363775	-	2	2885
LNC_001817	XLOC_020650		antisense_lncRNA	Novel_lncRNA	NC_030809.1	chromosome 2	36547321	36587265	-	3	219
LNC_001818	XLOC_020650		antisense_lncRNA	Novel_lncRNA	NC_030809.1	chromosome 2	36555264	36587282	-	2	248
LNC_001819	XLOC_020661		intronic_lncRNA	Novel_lncRNA	NC_030809.1	chromosome 2	37623607	37671917	-	10	4458
LNC_001820	XLOC_020661		intronic_lncRNA	Novel_lncRNA	NC_030809.1	chromosome 2	37623607	37671917	-	10	4492
LNC_001821	XLOC_020661		intronic_lncRNA	Novel_lncRNA	NC_030809.1	chromosome 2	37623607	37671917	-	10	4356
LNC_001822	XLOC_020664		lincRNA	Novel_lncRNA	NC_030809.1	chromosome 2	37837996	37842478	-	2	249
LNC_001823	XLOC_020665		intronic_lncRNA	Novel_lncRNA	NC_030809.1	chromosome 2	37874147	37885867	-	4	1755
LNC_001824	XLOC_020702		intronic_lncRNA	Novel_lncRNA	NC_030809.1	chromosome 2	39473075	39485237	-	4	365
LNC_001825	XLOC_020703		intronic_lncRNA	Novel_lncRNA	NC_030809.1	chromosome 2	39644071	39824094	-	7	2180
LNC_001826	XLOC_020711		intronic_lncRNA	Novel_lncRNA	NC_030809.1	chromosome 2	40010619	40017627	-	4	550
LNC_001827	XLOC_020721		lincRNA	Novel_lncRNA	NC_030809.1	chromosome 2	40098158	40099382	-	2	408
LNC_001828	XLOC_020727		lincRNA	Novel_lncRNA	NC_030809.1	chromosome 2	40259086	40291451	-	3	216
LNC_001829	XLOC_020768		lincRNA	Novel_lncRNA	NC_030809.1	chromosome 2	40770610	40775804	-	3	370
LNC_001830	XLOC_020769		lincRNA	Novel_lncRNA	NC_030809.1	chromosome 2	40788234	40811177	-	3	217
LNC_001831	XLOC_020772		intronic_lncRNA	Novel_lncRNA	NC_030809.1	chromosome 2	40856934	40880217	-	10	1774
LNC_001832	XLOC_020772		intronic_lncRNA	Novel_lncRNA	NC_030809.1	chromosome 2	40856934	40880430	-	10	1506
LNC_001833	XLOC_020790		lincRNA	Novel_lncRNA	NC_030809.1	chromosome 2	41320380	41324087	-	2	639
LNC_001834	XLOC_020793		antisense_lncRNA	Novel_lncRNA	NC_030809.1	chromosome 2	41366778	41372635	-	2	252
LNC_001835	XLOC_020837		lincRNA	Novel_lncRNA	NC_030809.1	chromosome 2	43224695	43254671	-	3	364
LNC_001836	XLOC_020866		lincRNA	Novel_lncRNA	NC_030809.1	chromosome 2	43899733	43900923	-	2	784
LNC_001837	XLOC_020910		intronic_lncRNA	Novel_lncRNA	NC_030809.1	chromosome 2	44682705	44697783	-	9	1180
LNC_001838	XLOC_020910		intronic_lncRNA	Novel_lncRNA	NC_030809.1	chromosome 2	44682705	44707713	-	13	1638
LNC_001839	XLOC_020940		intronic_lncRNA	Novel_lncRNA	NC_030809.1	chromosome 2	45653262	45659540	-	3	415
LNC_001840	XLOC_020941		intronic_lncRNA	Novel_lncRNA	NC_030809.1	chromosome 2	45661346	45683744	-	17	1914
LNC_001841	XLOC_020943		intronic_lncRNA	Novel_lncRNA	NC_030809.1	chromosome 2	45738727	45758787	-	9	2183
LNC_001842	XLOC_020943		intronic_lncRNA	Novel_lncRNA	NC_030809.1	chromosome 2	45738727	45758787	-	9	1432
LNC_001843	XLOC_020964		intronic_lncRNA	Novel_lncRNA	NC_030809.1	chromosome 2	46305330	46335194	-	6	419
LNC_001844	XLOC_020964		intronic_lncRNA	Novel_lncRNA	NC_030809.1	chromosome 2	46362152	46364536	-	2	1659
LNC_001845	XLOC_020980		intronic_lncRNA	Novel_lncRNA	NC_030809.1	chromosome 2	46888384	46906386	-	5	1751
LNC_001846	XLOC_021016		intronic_lncRNA	Novel_lncRNA	NC_030809.1	chromosome 2	47402876	47419029	-	6	582
LNC_001847	XLOC_021016		intronic_lncRNA	Novel_lncRNA	NC_030809.1	chromosome 2	47402876	47419072	-	6	563
LNC_001848	XLOC_021018		intronic_lncRNA	Novel_lncRNA	NC_030809.1	chromosome 2	47494324	47498913	-	3	735
LNC_001849	XLOC_021044		intronic_lncRNA	Novel_lncRNA	NC_030809.1	chromosome 2	49778692	49808225	-	5	1354
LNC_001850	XLOC_021044		intronic_lncRNA	Novel_lncRNA	NC_030809.1	chromosome 2	49778692	49860324	-	10	2083
LNC_001851	XLOC_021057		antisense_lncRNA	Novel_lncRNA	NC_030809.1	chromosome 2	50453702	50455686	-	2	1416
LNC_001852	XLOC_021057		intronic_lncRNA	Novel_lncRNA	NC_030809.1	chromosome 2	50453702	50485627	-	8	2177
LNC_001853	XLOC_021058		intronic_lncRNA	Novel_lncRNA	NC_030809.1	chromosome 2	50508058	50517425	-	5	332
LNC_001854	XLOC_021059		intronic_lncRNA	Novel_lncRNA	NC_030809.1	chromosome 2	50565857	50602559	-	18	4260
LNC_001855	XLOC_021059		intronic_lncRNA	Novel_lncRNA	NC_030809.1	chromosome 2	50586905	50602559	-	6	2308
LNC_001856	XLOC_021069		intronic_lncRNA	Novel_lncRNA	NC_030809.1	chromosome 2	51219227	51224717	-	4	637
LNC_001857	XLOC_021073		intronic_lncRNA	Novel_lncRNA	NC_030809.1	chromosome 2	51595164	51611954	-	7	1271
LNC_001858	XLOC_021104		antisense_lncRNA	Novel_lncRNA	NC_030809.1	chromosome 2	55334885	55363103	-	4	411
LNC_001859	XLOC_021104		antisense_lncRNA	Novel_lncRNA	NC_030809.1	chromosome 2	55351381	55357077	-	3	245
LNC_001860	XLOC_021105		intronic_lncRNA	Novel_lncRNA	NC_030809.1	chromosome 2	55351938	55404697	-	3	208
LNC_001861	XLOC_021106		intronic_lncRNA	Novel_lncRNA	NC_030809.1	chromosome 2	55406301	55409557	-	2	332
LNC_001862	XLOC_021107		antisense_lncRNA	Novel_lncRNA	NC_030809.1	chromosome 2	55407324	55431259	-	2	1917
LNC_001863	XLOC_021193		intronic_lncRNA	Novel_lncRNA	NC_030809.1	chromosome 2	56318383	56379778	-	5	823
LNC_001864	XLOC_021194		intronic_lncRNA	Novel_lncRNA	NC_030809.1	chromosome 2	56407100	56412650	-	3	208
LNC_001865	XLOC_021278		intronic_lncRNA	Novel_lncRNA	NC_030809.1	chromosome 2	63092489	63155490	-	15	2356
LNC_001866	XLOC_021278		intronic_lncRNA	Novel_lncRNA	NC_030809.1	chromosome 2	63092489	63155490	-	15	2380
LNC_001867	XLOC_021287		lincRNA	Novel_lncRNA	NC_030809.1	chromosome 2	63274324	63275005	-	2	307
LNC_001868	XLOC_021289		lincRNA	Novel_lncRNA	NC_030809.1	chromosome 2	63275626	63277412	-	2	1323
LNC_001869	XLOC_021313		lincRNA	Novel_lncRNA	NC_030809.1	chromosome 2	63926147	63927340	-	2	447
LNC_001870	XLOC_021366		lincRNA	Novel_lncRNA	NC_030809.1	chromosome 2	64619667	64645277	-	2	461
LNC_001871	XLOC_021389		lincRNA	Novel_lncRNA	NC_030809.1	chromosome 2	64674057	64675806	-	2	456
LNC_001872	XLOC_021396		lincRNA	Novel_lncRNA	NC_030809.1	chromosome 2	64916475	64917064	-	2	454
LNC_001873	XLOC_021401		intronic_lncRNA	Novel_lncRNA	NC_030809.1	chromosome 2	64940953	65023947	-	6	759
LNC_001874	XLOC_021401		intronic_lncRNA	Novel_lncRNA	NC_030809.1	chromosome 2	65016675	65032642	-	3	472
LNC_001875	XLOC_021402		lincRNA	Novel_lncRNA	NC_030809.1	chromosome 2	65033425	65036106	-	2	1271
LNC_001876	XLOC_021468		intronic_lncRNA	Novel_lncRNA	NC_030809.1	chromosome 2	66504962	66604440	-	22	6201
LNC_001877	XLOC_021521		lincRNA	Novel_lncRNA	NC_030809.1	chromosome 2	70797775	70840608	-	5	1804
LNC_001878	XLOC_021527		intronic_lncRNA	Novel_lncRNA	NC_030809.1	chromosome 2	70886727	70897482	-	7	912
LNC_001879	XLOC_021530		lincRNA	Novel_lncRNA	NC_030809.1	chromosome 2	70964678	70997179	-	2	460
LNC_001880	XLOC_021544		lincRNA	Novel_lncRNA	NC_030809.1	chromosome 2	71060034	71064850	-	2	4229
LNC_001881	XLOC_021544		lincRNA	Novel_lncRNA	NC_030809.1	chromosome 2	71060034	71065221	-	2	4203
LNC_001882	XLOC_021544		antisense_lncRNA	Novel_lncRNA	NC_030809.1	chromosome 2	71060034	71065638	-	2	4189
LNC_001883	XLOC_021544		antisense_lncRNA	Novel_lncRNA	NC_030809.1	chromosome 2	71060034	71066864	-	2	5535
LNC_001884	XLOC_021544		antisense_lncRNA	Novel_lncRNA	NC_030809.1	chromosome 2	71060034	71066864	-	2	5849
LNC_001885	XLOC_021572		lincRNA	Novel_lncRNA	NC_030809.1	chromosome 2	72637589	72638569	-	2	217
LNC_001886	XLOC_021598		antisense_lncRNA	Novel_lncRNA	NC_030809.1	chromosome 2	73768959	73880576	-	3	367
LNC_001887	XLOC_021598		antisense_lncRNA	Novel_lncRNA	NC_030809.1	chromosome 2	73866866	73880585	-	2	1944
LNC_001888	XLOC_021608		intronic_lncRNA	Novel_lncRNA	NC_030809.1	chromosome 2	73880696	73905389	-	6	882
LNC_001889	XLOC_021615		intronic_lncRNA	Novel_lncRNA	NC_030809.1	chromosome 2	74083738	74121885	-	11	2299
LNC_001890	XLOC_021615		intronic_lncRNA	Novel_lncRNA	NC_030809.1	chromosome 2	74089265	74121885	-	7	1889
LNC_001891	XLOC_021625		intronic_lncRNA	Novel_lncRNA	NC_030809.1	chromosome 2	74437407	74507139	-	3	1274
LNC_001892	XLOC_021625		intronic_lncRNA	Novel_lncRNA	NC_030809.1	chromosome 2	74437407	74526140	-	5	852
LNC_001893	XLOC_021626		intronic_lncRNA	Novel_lncRNA	NC_030809.1	chromosome 2	74533451	74539867	-	5	408
LNC_001894	XLOC_021628		lincRNA	Novel_lncRNA	NC_030809.1	chromosome 2	74606612	74609278	-	3	443
LNC_001895	XLOC_021647		antisense_lncRNA	Novel_lncRNA	NC_030809.1	chromosome 2	76253486	76274239	-	2	265
LNC_001896	XLOC_021648		intronic_lncRNA	Novel_lncRNA	NC_030809.1	chromosome 2	76617320	77068946	-	8	1428
LNC_001897	XLOC_021648		antisense_lncRNA	Novel_lncRNA	NC_030809.1	chromosome 2	76657445	76693465	-	2	14422
LNC_001898	XLOC_021648		lincRNA	Novel_lncRNA	NC_030809.1	chromosome 2	76826279	76846555	-	2	19967
LNC_001899	XLOC_021648		intronic_lncRNA	Novel_lncRNA	NC_030809.1	chromosome 2	77033219	77082322	-	6	3878
LNC_001900	XLOC_021649		antisense_lncRNA	Novel_lncRNA	NC_030809.1	chromosome 2	76642291	76686466	-	2	5299
LNC_001901	XLOC_021711		lincRNA	Novel_lncRNA	NC_030809.1	chromosome 2	77491952	77564543	-	4	1036
LNC_001902	XLOC_021711		lincRNA	Novel_lncRNA	NC_030809.1	chromosome 2	77541102	77563639	-	2	323
LNC_001903	XLOC_021772		lincRNA	Novel_lncRNA	NC_030809.1	chromosome 2	78488381	78493590	-	3	244
LNC_001904	XLOC_021815		intronic_lncRNA	Novel_lncRNA	NC_030809.1	chromosome 2	82686609	82787108	-	4	320
LNC_001905	XLOC_021816		antisense_lncRNA	Novel_lncRNA	NC_030809.1	chromosome 2	83013884	83023137	-	3	411
LNC_001906	XLOC_021817		intronic_lncRNA	Novel_lncRNA	NC_030809.1	chromosome 2	83019320	83152416	-	4	308
LNC_001907	XLOC_021870		lincRNA	Novel_lncRNA	NC_030809.1	chromosome 2	84263009	84282939	-	2	214
LNC_001908	XLOC_021873		lincRNA	Novel_lncRNA	NC_030809.1	chromosome 2	84348364	84362013	-	2	396
LNC_001909	XLOC_021873		lincRNA	Novel_lncRNA	NC_030809.1	chromosome 2	84348364	84365697	-	3	313
LNC_001910	XLOC_021873		lincRNA	Novel_lncRNA	NC_030809.1	chromosome 2	84362349	84365672	-	2	279
LNC_001911	XLOC_021912		lincRNA	Novel_lncRNA	NC_030809.1	chromosome 2	86523333	86829829	-	5	468
LNC_001912	XLOC_021979		lincRNA	Novel_lncRNA	NC_030809.1	chromosome 2	86925923	86970321	-	4	513
LNC_001913	XLOC_022061		lincRNA	Novel_lncRNA	NC_030809.1	chromosome 2	87184855	87185884	-	2	927
LNC_001914	XLOC_022085		lincRNA	Novel_lncRNA	NC_030809.1	chromosome 2	87228813	87692027	-	9	2057
LNC_001915	XLOC_022085		lincRNA	Novel_lncRNA	NC_030809.1	chromosome 2	87322641	87356569	-	3	1950
LNC_001916	XLOC_022085		lincRNA	Novel_lncRNA	NC_030809.1	chromosome 2	87393765	87445516	-	2	2352
LNC_001917	XLOC_022216		intronic_lncRNA	Novel_lncRNA	NC_030809.1	chromosome 2	88352569	88497245	-	4	1364
LNC_001918	XLOC_022216		intronic_lncRNA	Novel_lncRNA	NC_030809.1	chromosome 2	88352569	88507775	-	8	1398
LNC_001919	XLOC_022232		intronic_lncRNA	Novel_lncRNA	NC_030809.1	chromosome 2	88887053	88974421	-	9	1124
LNC_001920	XLOC_022233		intronic_lncRNA	Novel_lncRNA	NC_030809.1	chromosome 2	88974913	89001387	-	4	742
LNC_001921	XLOC_022233		intronic_lncRNA	Novel_lncRNA	NC_030809.1	chromosome 2	89017519	89047654	-	10	1827
LNC_001922	XLOC_022235		intronic_lncRNA	Novel_lncRNA	NC_030809.1	chromosome 2	89060445	89312748	-	6	3694
LNC_001923	XLOC_022236		antisense_lncRNA	Novel_lncRNA	NC_030809.1	chromosome 2	89277566	89287923	-	2	300
LNC_001924	XLOC_022237		antisense_lncRNA	Novel_lncRNA	NC_030809.1	chromosome 2	89296260	89327970	-	2	211
LNC_001925	XLOC_022275		lincRNA	Novel_lncRNA	NC_030809.1	chromosome 2	89377496	89514425	-	2	438
LNC_001926	XLOC_022275		intronic_lncRNA	Novel_lncRNA	NC_030809.1	chromosome 2	89434979	89652003	-	7	4197
LNC_001927	XLOC_022319		lincRNA	Novel_lncRNA	NC_030809.1	chromosome 2	89731238	89879921	-	3	404
LNC_001928	XLOC_022331		lincRNA	Novel_lncRNA	NC_030809.1	chromosome 2	90152570	90153416	-	2	547
LNC_001929	XLOC_022364		lincRNA	Novel_lncRNA	NC_030809.1	chromosome 2	90716462	90724282	-	3	3452
LNC_001930	XLOC_022364		lincRNA	Novel_lncRNA	NC_030809.1	chromosome 2	90716462	90724320	-	2	3696
LNC_001931	XLOC_022364		lincRNA	Novel_lncRNA	NC_030809.1	chromosome 2	90716462	90724386	-	3	2796
LNC_001932	XLOC_022373		lincRNA	Novel_lncRNA	NC_030809.1	chromosome 2	91115431	91144031	-	3	314
LNC_001933	XLOC_022379		intronic_lncRNA	Novel_lncRNA	NC_030809.1	chromosome 2	91438326	91444298	-	3	238
LNC_001934	XLOC_022397		lincRNA	Novel_lncRNA	NC_030809.1	chromosome 2	91998766	92007743	-	2	2640
LNC_001935	XLOC_022425		lincRNA	Novel_lncRNA	NC_030809.1	chromosome 2	92128428	92135092	-	2	6552
LNC_001936	XLOC_022432		intronic_lncRNA	Novel_lncRNA	NC_030809.1	chromosome 2	92706222	92743064	-	5	1854
LNC_001937	XLOC_022432		intronic_lncRNA	Novel_lncRNA	NC_030809.1	chromosome 2	92706222	92743064	-	4	1793
LNC_001938	XLOC_022452		intronic_lncRNA	Novel_lncRNA	NC_030809.1	chromosome 2	93835125	93905796	-	3	343
LNC_001939	XLOC_022459		intronic_lncRNA	Novel_lncRNA	NC_030809.1	chromosome 2	94800955	94817580	-	3	6512
LNC_001940	XLOC_022519		lincRNA	Novel_lncRNA	NC_030809.1	chromosome 2	96272174	96278712	-	3	260
LNC_001941	XLOC_022534		intronic_lncRNA	Novel_lncRNA	NC_030809.1	chromosome 2	97117582	97122265	-	3	417
LNC_001942	XLOC_022633		lincRNA	Novel_lncRNA	NC_030809.1	chromosome 2	97724210	97740830	-	3	1086
LNC_001943	XLOC_022633		lincRNA	Novel_lncRNA	NC_030809.1	chromosome 2	97841791	97850508	-	2	5277
LNC_001944	XLOC_022633		intronic_lncRNA	Novel_lncRNA	NC_030809.1	chromosome 2	98293577	98461248	-	4	1644
LNC_001945	XLOC_022633		antisense_lncRNA	Novel_lncRNA	NC_030809.1	chromosome 2	98410929	98519250	-	3	593
LNC_001946	XLOC_022633		antisense_lncRNA	Novel_lncRNA	NC_030809.1	chromosome 2	98410929	98519307	-	4	770
LNC_001947	XLOC_022633		antisense_lncRNA	Novel_lncRNA	NC_030809.1	chromosome 2	98423549	98519307	-	4	1474
LNC_001948	XLOC_022633		antisense_lncRNA	Novel_lncRNA	NC_030809.1	chromosome 2	98438517	98519274	-	4	1100
LNC_001949	XLOC_022633		antisense_lncRNA	Novel_lncRNA	NC_030809.1	chromosome 2	98463919	98519274	-	3	1421
LNC_001950	XLOC_022712		lincRNA	Novel_lncRNA	NC_030809.1	chromosome 2	97877979	97883146	-	2	5137
LNC_001951	XLOC_022722		lincRNA	Novel_lncRNA	NC_030809.1	chromosome 2	98233710	98234321	-	2	592
LNC_001952	XLOC_022723		lincRNA	Novel_lncRNA	NC_030809.1	chromosome 2	98274358	98276846	-	2	1730
LNC_001953	XLOC_022750		intronic_lncRNA	Novel_lncRNA	NC_030809.1	chromosome 2	98798222	98915240	-	5	2692
LNC_001954	XLOC_022789		lincRNA	Novel_lncRNA	NC_030809.1	chromosome 2	100837667	100916770	-	3	1329
LNC_001955	XLOC_022822		intronic_lncRNA	Novel_lncRNA	NC_030809.1	chromosome 2	100937126	101016150	-	6	1323
LNC_001956	XLOC_022822		intronic_lncRNA	Novel_lncRNA	NC_030809.1	chromosome 2	100937126	101016184	-	8	1545
LNC_001957	XLOC_022822		intronic_lncRNA	Novel_lncRNA	NC_030809.1	chromosome 2	100937126	101016184	-	8	1547
LNC_001958	XLOC_022822		intronic_lncRNA	Novel_lncRNA	NC_030809.1	chromosome 2	100937877	101016150	-	9	1925
LNC_001959	XLOC_022824		lincRNA	Novel_lncRNA	NC_030809.1	chromosome 2	101025521	101029386	-	2	249
LNC_001960	XLOC_022833		intronic_lncRNA	Novel_lncRNA	NC_030809.1	chromosome 2	101669234	101676225	-	3	261
LNC_001961	XLOC_022842		intronic_lncRNA	Novel_lncRNA	NC_030809.1	chromosome 2	102099406	102110620	-	5	423
LNC_001962	XLOC_022842		intronic_lncRNA	Novel_lncRNA	NC_030809.1	chromosome 2	102099406	102117190	-	8	3293
LNC_001963	XLOC_023015		lincRNA	Novel_lncRNA	NC_030809.1	chromosome 2	105019939	105056049	-	2	3208
LNC_001964	XLOC_023015		lincRNA	Novel_lncRNA	NC_030809.1	chromosome 2	105054841	105056049	-	2	379
LNC_001965	XLOC_023023		lincRNA	Novel_lncRNA	NC_030809.1	chromosome 2	104985108	104997508	-	2	718
LNC_001966	XLOC_023067		lincRNA	Novel_lncRNA	NC_030809.1	chromosome 2	105759976	105780702	-	2	7733
LNC_001967	XLOC_023068		lincRNA	Novel_lncRNA	NC_030809.1	chromosome 2	105762158	105764842	-	2	2569
LNC_001968	XLOC_023074		lincRNA	Novel_lncRNA	NC_030809.1	chromosome 2	105859045	105861046	-	2	1979
LNC_001969	XLOC_023094		lincRNA	Novel_lncRNA	NC_030809.1	chromosome 2	107360329	107362247	-	2	639
LNC_001970	XLOC_023095		lincRNA	Novel_lncRNA	NC_030809.1	chromosome 2	107362371	107450909	-	2	488
LNC_001971	XLOC_023095		lincRNA	Novel_lncRNA	NC_030809.1	chromosome 2	107362371	107575184	-	3	450
LNC_001972	XLOC_023095		lincRNA	Novel_lncRNA	NC_030809.1	chromosome 2	107362371	107700520	-	3	520
LNC_001973	XLOC_023128		antisense_lncRNA	Novel_lncRNA	NC_030809.1	chromosome 2	107977927	107986221	-	2	478
LNC_001974	XLOC_023141		antisense_lncRNA	Novel_lncRNA	NC_030809.1	chromosome 2	108425362	108579247	-	3	1286
LNC_001975	XLOC_023219		intronic_lncRNA	Novel_lncRNA	NC_030809.1	chromosome 2	108577116	108755761	-	4	1724
LNC_001976	XLOC_023219		intronic_lncRNA	Novel_lncRNA	NC_030809.1	chromosome 2	108577116	108922850	-	10	3906
LNC_001977	XLOC_023220		antisense_lncRNA	Novel_lncRNA	NC_030809.1	chromosome 2	108917183	108928559	-	2	223
LNC_001978	XLOC_023225		intronic_lncRNA	Novel_lncRNA	NC_030809.1	chromosome 2	108949059	109014919	-	16	1581
LNC_001979	XLOC_023225		intronic_lncRNA	Novel_lncRNA	NC_030809.1	chromosome 2	108949059	109015007	-	16	1672
LNC_001980	XLOC_023225		intronic_lncRNA	Novel_lncRNA	NC_030809.1	chromosome 2	109004484	109015006	-	6	717
LNC_001981	XLOC_023233		intronic_lncRNA	Novel_lncRNA	NC_030809.1	chromosome 2	109523108	109543325	-	12	1330
LNC_001982	XLOC_023234		antisense_lncRNA	Novel_lncRNA	NC_030809.1	chromosome 2	109532875	109541479	-	2	2906
LNC_001983	XLOC_023249		intronic_lncRNA	Novel_lncRNA	NC_030809.1	chromosome 2	109748294	109752822	-	5	1041
LNC_001984	XLOC_023251		intronic_lncRNA	Novel_lncRNA	NC_030809.1	chromosome 2	110088621	110101205	-	4	432
LNC_001985	XLOC_023252		intronic_lncRNA	Novel_lncRNA	NC_030809.1	chromosome 2	110103307	110276786	-	9	1159
LNC_001986	XLOC_023252		antisense_lncRNA	Novel_lncRNA	NC_030809.1	chromosome 2	110272998	110276814	-	2	288
LNC_001987	XLOC_023266		intronic_lncRNA	Novel_lncRNA	NC_030809.1	chromosome 2	110614096	110649742	-	7	909
LNC_001988	XLOC_023266		intronic_lncRNA	Novel_lncRNA	NC_030809.1	chromosome 2	110614096	110649982	-	6	1019
LNC_001989	XLOC_023266		intronic_lncRNA	Novel_lncRNA	NC_030809.1	chromosome 2	110614096	110649982	-	6	1112
LNC_001990	XLOC_023294		intronic_lncRNA	Novel_lncRNA	NC_030809.1	chromosome 2	111279019	111293506	-	6	497
LNC_001991	XLOC_023301		intronic_lncRNA	Novel_lncRNA	NC_030809.1	chromosome 2	111477073	111531699	-	16	2674
LNC_001992	XLOC_023316		intronic_lncRNA	Novel_lncRNA	NC_030809.1	chromosome 2	111815913	111818509	-	3	1559
LNC_001993	XLOC_023330		lincRNA	Novel_lncRNA	NC_030809.1	chromosome 2	111920126	111920570	-	2	324
LNC_001994	XLOC_023333		lincRNA	Novel_lncRNA	NC_030809.1	chromosome 2	111944370	111958390	-	2	411
LNC_001995	XLOC_023333		lincRNA	Novel_lncRNA	NC_030809.1	chromosome 2	111944370	111964947	-	2	421
LNC_001996	XLOC_023333		lincRNA	Novel_lncRNA	NC_030809.1	chromosome 2	111944370	111975634	-	2	384
LNC_001997	XLOC_023356		lincRNA	Novel_lncRNA	NC_030809.1	chromosome 2	112056231	112064734	-	3	232
LNC_001998	XLOC_023379		intronic_lncRNA	Novel_lncRNA	NC_030809.1	chromosome 2	112214445	112262509	-	10	4273
[truncated: 23,960 more rows]
