# Supplementary material for: Oviduct Transcriptomic Reveals the Regulation of mRNAs and lncRNAs Related to Goat Prolificacy in the Luteal Phase
Source: Animals (Basel). 2022 Oct 18;12(20):2823. doi: 10.3390/ani12202823 (PMC9597788; doi:10.3390/ani12202823)
Supplement: Supplementary file 1 [file animals-12-02823-s001.zip › Table S4.xlsx]

## Sheet: Sheet1
Table S4 FPKM value distribution of samples
FPKM Interval	LL1	LL2	LL3	LL4	LL5	LH1	LH2	LH3	LH4	LH5
0~1	71697(76.19%)	71345(75.81%)	72000(76.51%)	72281(76.81%)	72920(77.49%)	70308(74.71%)	72577(77.12%)	73690(78.30%)	71830(76.33%)	70890(75.33%)
1~3	8823(9.38%)	8968(9.53%)	8615(9.15%)	8688(9.23%)	8178(8.69%)	9754(10.36%)	8894(9.45%)	8172(8.68%)	8858(9.41%)	9611(10.21%)
3~15	9335(9.92%)	9496(10.09%)	9254(9.83%)	8787(9.34%)	8786(9.34%)	9719(10.33%)	8680(9.22%)	8096(8.60%)	9014(9.58%)	9331(9.92%)
15~60	3440(3.66%)	3582(3.81%)	3498(3.72%)	3498(3.72%)	3505(3.72%)	3592(3.82%)	3329(3.54%)	3330(3.54%)	3477(3.69%)	3527(3.75%)
>60	812(0.86%)	716(0.76%)	740(0.79%)	853(0.91%)	718(0.76%)	734(0.78%)	627(0.67%)	819(0.87%)	928(0.99%)	748(0.79%)
