# Supplementary material for: Oviduct Transcriptomic Reveals the Regulation of mRNAs and lncRNAs Related to Goat Prolificacy in the Luteal Phase
Source: Animals (Basel). 2022 Oct 18;12(20):2823. doi: 10.3390/ani12202823 (PMC9597788; doi:10.3390/ani12202823)
Supplement: Supplementary file 1 [file animals-12-02823-s001.zip › Table S5.xlsx]

## Sheet: LL vs. LH
Table S5 DEGs transcripts in the luteal phase of oviduct
Transcript_id	Gene_id	Gene_name	Feature_id	LL_ovi_FPKM	LH_ovi_FPKM	Log2(foldchange)	p-value	q-value	Up/Down	FL1-FPKM	FL2-FPKM	FL3-FPKM	FL4-FPKM	FL5-FPKM	FH1-FPKM	FH2-FPKM	FH3-FPKM	FH4-FPKM
NM_001285584.1	gene-OVN	OVN	transcript	1041.42	29.8577	-5.13015	6.737e-09	4.2835e-07	down	0.447813	1212.97	0.654635	0	1.4687	0.06401	0.420081	2.45951	0.057661
XM_018051875.1	gene-LOC102182127	LOC102182127	transcript	675.258	325.664	-1.0771	0.00022221	0.00983981	down	0.389573	974.968	5.42958	0.143017	1.00255	0.343321	0.730829	0.994442	0
XM_005687554.3	gene-RPL21	RPL21	transcript	210.613	33.1779	-2.76978	0.00109497	0.0391506	down	0	437.736	0.077258	0	0.102076	0	0	0.355626	0
XM_018050346.1	gene-SPOCK1	SPOCK1	transcript	90.0111	34.2723	-1.42955	6.9684e-10	4.4961e-08	down	0.790776	336.295	0.448821	0.479276	0.255849	0.960523	0.39691	2.14805	1.37203
XM_018061975.1	gene-GPT2	GPT2	transcript	85.2012	42.8852	-1.02909	0.00027189	0.011759	down	0	330.791	0.047446	0	0.043145	0	0	0.268455	0
XM_005675093.3	gene-APOD	APOD	transcript	65.7002	154.755	1.22886	1.4251e-05	0.00077795	up	53.2504	53.046	74.5835	69.9159	67.6105	25.5968	45.5591	20.4762	27.7904
XM_005680100.3	gene-KRT7	KRT7	transcript	64.7421	33.3836	-1.01667	0.00062812	0.0242769	down	0.512286	227.153	1.70367	0.552101	0.935013	0.485265	0.80247	0.973504	0.764392
XM_013972225.2	gene-JUP	JUP	transcript	63.5616	29.4129	-1.17152	2.1311e-06	0.00012544	down	0.469729	184.979	0.866394	0.634584	0.401248	0.56289	0.559071	0.795667	0.571234
XM_018066365.1	gene-LMAN1L	LMAN1L	transcript	61.7422	9.30769	-2.79293	0.00015439	0.00711445	down	0	167.19	2.1271	0	0	0	0	0	0
XM_005700407.3	gene-ZNF75D	ZNF75D	transcript	57.4605	0	-15.2439	7.8205e-61	6.8221e-56	down	0.035125	106.73	0	0.078807	0.041079	0.034025	0	0.423621	0.024001
XM_005697863.3	gene-AZGP1	AZGP1	transcript	56.2638	16.926	-1.77985	1.3332e-08	8.4274e-07	down	1.43958	7.51856	0.118195	0.221995	78.2767	0.096273	0.041608	0.849497	0.154482
XM_018058351.1	gene-PKHD1L1	PKHD1L1	transcript	49.7029	15.7928	-1.71235	5.2942e-05	0.00266493	down	27.1356	1.32384	18.6735	22.712	12.6454	1.4909	0.533741	1.02516	0.502173
XM_018038534.1	gene-LOC102180173	LOC102180173	transcript	40.9516	10.485	-1.9787	8.1036e-05	0.00393599	down	9.4852	49.4221	9.59084	2.15003	7.48086	5.06976	1.47087	1.4191	1.99503
XM_018061042.1	gene-KREMEN1	KREMEN1	transcript	36.2841	17.4139	-1.1075	2.54e-05	0.00134939	down	5.59023	53.3027	7.74177	0.937886	5.29516	1.7103	0.896956	1.84138	1.33549
XM_018046233.1	gene-MUC1	MUC1	transcript	35.8728	17.3718	-1.11434	0.000603	0.023409	down	0.652247	0.765037	14.7049	22.1161	27.9764	0.52492	0.912007	0.49699	1.20016
XM_018066552.1	gene-RHCG	RHCG	transcript	30.5781	6.49738	-2.27569	3.1109e-05	0.00162695	down	10.1579	39.3362	5.17373	0.476481	7.00755	1.9685	0.515812	0.883943	1.66124
XM_005697656.3	gene-NUPR1	NUPR1	transcript	28.7796	61.0622	1.0448	0.00081906	0.0306779	up	0.726974	0.782885	0.568994	53.9394	0.971001	0.69015	0.771639	0.81495	0.863188
XM_018052498.1	gene-SUSD3	SUSD3	transcript	27.6986	13.5987	-1.05252	0.00035773	0.0149744	down	1.10535	0.724121	19.2194	28.5	0.928913	0.552165	0.739657	1.02357	0.862619
XM_018051689.1	gene-ABCG1	ABCG1	transcript	26.4307	10.8576	-1.34677	0.00021978	0.0097469	down	0	0	26.3919	23.8409	0	0	0	0	0
XM_018061366.1	gene-TMED2	TMED2	transcript	25.524	0.444303	-5.89823	1.7045e-05	0.00092525	down	0.138466	49.069	0.272945	0.092461	0.407056	0.107132	0.279317	0.290747	0.564587
XM_018051686.1	gene-ABCG1	ABCG1	transcript	22.812	9.61243	-1.2926	0.00127582	0.0441815	down	0	19.4408	28.3999	0	0	0	0	0	0
XM_005690613.3	gene-DPT	DPT	transcript	21.443	44.5346	1.02296	4.6523e-05	0.00238059	up	0	0	47.5105	0	0	0	0	0	0
Novel_003000	XLOC_033779	.	transcript	19.6629	0.864974	-4.56349	1.6916e-06	0.00010034	down	15.3249	2.51875	2.63247	12.9725	13.6009	3.01785	0.947535	1.9081	0.156746
XM_018051724.1	gene-CHODL	CHODL	transcript	18.2908	2.33238	-2.98703	7.6902e-06	0.00042975	down	0.028347	43.7112	0.125749	0.086236	0.022173	0.065823	0.041176	0.331987	0.058719
XM_013974103.2	gene-LOC102180173	LOC102180173	transcript	17.985	2.82192	-2.69091	1.0657e-12	9.9216e-11	down	8.65527	8.02138	7.38264	8.50307	8.6613	24.5412	7.39237	20.0086	42.1653
XM_018038897.1	gene-ITPR3	ITPR3	transcript	17.6904	8.15774	-1.16652	2.7447e-06	0.00016048	down	36.0681	0	0	0	0	0	0	0	0
XM_005677961.3	gene-KIAA1324	KIAA1324	transcript	16.7083	7.26574	-1.22294	0.00099902	0.0363418	down	9.62472	7.63337	8.1762	3.07685	6.96967	3.87828	2.92022	2.81533	3.70044
Novel_014776	XLOC_160894	.	transcript	16.4704	0.0717092	-7.58755	3.9112e-07	2.3793e-05	down	6.79737	3.53641	9.24763	6.48804	6.82161	1.71516	1.35518	2.09333	2.56901
XM_018042154.1	gene-PABPC4	PABPC4	transcript	15.5675	6.07399	-1.40314	2.1851e-06	0.00012844	down	0	31.9557	0	0	0	0	0	0	0
XM_018065097.1	gene-JUP	JUP	transcript	15.4653	5.52622	-1.5453	0.00044998	0.0182998	down	0.56455	0.454952	29.4797	0.440804	0.468294	0.448247	0.395324	0.448511	0.337883
NM_001285623.1	gene-LOC100861279	LOC100861279	transcript	14.7509	44.2597	1.58728	0.00024802	0.0108665	up	2.7909	12.6467	3.02061	6.56191	2.81147	1.2349	1.57327	2.3796	1.60985
XM_018047335.1	gene-CDCA7L	CDCA7L	transcript	12.923	0.410609	-5.09344	3.3563e-05	0.00175109	down	0.642682	0.23808	1.0514	24.8058	1.07104	0.220445	0.5213	0.181131	1.00539
XM_018054039.1	gene-PLEKHD1	PLEKHD1	transcript	11.4758	5.25976	-1.15473	0.0001046	0.00497503	down	0.102537	27.1099	0.373238	0.097841	0.078669	0.031738	0.057546	0.151098	0.213321
XM_018055167.1	gene-EML4	EML4	transcript	10.8951	0.022128	-8.93899	2.3203e-05	0.00123794	down	0.029076	10.3817	0.110123	0.092272	15.8053	0.033949	0.046885	0.042559	0.091606
XM_005683081.3	gene-SPRY4	SPRY4	transcript	10.8828	4.91379	-1.19434	9.0931e-10	5.8626e-08	down	0	0	0	15.7065	10.324	0	0	0	0
XM_005687493.3	gene-POSTN	POSTN	transcript	10.6972	29.0466	1.40308	0.00010294	0.00490426	up	24.5824	0.00514	0.035026	0.016023	0.037143	0	0	0.093046	0.021671
XM_005684878.3	gene-SF3B5	SF3B5	transcript	10.4097	0.242039	-5.35643	4.9348e-06	0.00028209	down	2.46971	5.92481	3.49746	8.13588	3.6738	37.651	3.62102	28.2783	5.18976
XM_005678695.3	gene-THRAP3	THRAP3	transcript	10.1482	0.94756	-3.45932	0.00123327	0.0431226	down	3.57747	5.36493	5.91204	5.37201	3.19357	1.73492	0.853259	1.24433	2.27271
XM_018048018.1	gene-PIP4K2C	PIP4K2C	transcript	9.55162	4.09331	-1.27321	0.00030931	0.0131493	down	0	23.1674	0	0	0	0	0	0	0
XM_018053898.1	gene-DIO2	DIO2	transcript	9.48815	3.39401	-1.51274	1.5421e-08	9.7339e-07	down	1.95027	3.33718	2.73825	11.4515	3.18791	1.29458	1.2759	1.31822	0.968679
XM_018066309.1	gene-ARNT2	ARNT2	transcript	9.31806	4.6262	-1.05494	4.1065e-06	0.00023583	down	1.84326	3.54751	2.55482	10.7203	3.43937	1.33795	1.25652	1.36021	1.00671
NM_001314346.1	gene-PID1	PID1	transcript	9.08611	23.2191	1.306	0.00117964	0.0416526	up	3.77553	2.5764	4.51958	3.33973	7.59687	0.624187	0.620523	0.523654	0.888053
Novel_016634	XLOC_177058	.	transcript	8.40556	0	-26.4853	2.1007e-18	8.3294e-15	down	0	0	0	0	20.2192	0	0	0.00486	0
XR_001917230.1	gene-SRRM2	SRRM2	transcript	8.00117	0.733709	-3.5013	0.00033183	0.0140226	down	0	19.6703	0	0	0	0	0	0	0
XM_018048843.1	gene-LOC102169002	LOC102169002	transcript	7.71317	0.369519	-4.44908	0.00042257	0.017306	down	0.416558	3.85439	1.77007	1.2776	12.3242	0.347266	0.31273	0.651182	0.427675
XM_013969151.2	gene-SLCO5A1	SLCO5A1	transcript	7.47801	2.48753	-1.62659	7.8163e-07	4.6959e-05	down	1.01476	1.11595	2.59408	5.7957	8.83696	1.12685	0.852979	0.669314	0.595137
XM_018044138.1	gene-ZNF75D	ZNF75D	transcript	7.46585	73.2835	3.27963	4.0908e-52	1.7843e-47	up	4.3129	3.7999	5.59109	2.82247	2.45674	16.8104	9.49842	5.34193	9.12246
XM_018045876.1	gene-LOC102185621	LOC102185621	transcript	7.05622	17.6533	1.30115	0.00029595	0.0126491	up	0	0	0	18.7596	0	0	0	0	0
XM_005689134.3	gene-SAMD12	SAMD12	transcript	7.00921	3.14733	-1.21244	0.00026542	0.011502	down	3.76695	3.32815	6.587	5.07711	0	0	0	0	0
XM_018057973.1	gene-ZMYND8	ZMYND8	transcript	6.83766	2.39813	-1.54071	9.1826e-05	0.00441337	down	6.29336	3.31572	1.85314	4.0605	3.18676	7.52798	6.24533	8.95987	13.7548
XM_013975677.2	gene-GHITM	GHITM	transcript	6.80378	0	-26.9225	5.7742e-19	3.1481e-15	down	2.02014	2.07099	5.13314	2.4679	6.90883	0.673951	1.42853	0.690891	1.72966
XM_005694678.3	gene-PDE4D	PDE4D	transcript	6.38323	0.879392	-2.91546	7.7757e-06	0.00043425	down	0	18.0347	0	0	0	0	0	0	0
XM_013969273.2	gene-TPD52	TPD52	transcript	6.32873	0	-27.2885	1.9278e-19	1.4014e-15	down	0.008778	17.9013	0	0	0	0.005922	0.000333	0	0
XM_005684320.3	gene-PRPF4	PRPF4	transcript	5.77397	2.60179	-1.18988	0.00012178	0.00573284	down	2.41221	3.78561	2.8209	4.28165	4.48567	2.07164	2.09763	1.94523	0.843957
XM_018054820.1	gene-MAL	MAL	transcript	5.76233	13.6153	1.20899	1.3427e-05	0.00073667	up	3.81507	0.522604	7.37802	4.32249	0.550602	0.303682	0.27782	0.179961	0.611118
XM_005679391.3	gene-CPED1	CPED1	transcript	5.73935	17.5556	1.5813	0.0001708	0.0077761	up	0	16.4273	0	0	0	0	0	0	0
Novel_001246	XLOC_014617	.	transcript	5.71446	13.1696	1.14831	0.0010888	0.0389737	up	16.3146	0	0	0	0	0	0	0	0
XM_018047546.1	gene-RERG	RERG	transcript	5.50748	14.5411	1.37841	0.00023602	0.0103824	up	5.14096	5.58775	2.11777	1.13143	1.55094	0.645547	0.730603	0.760915	0.770325
XM_005677460.3	gene-TPM3	TPM3	transcript	5.29643	0.375772	-3.77122	0.00096948	0.0354148	down	0	7.11453	0	8.29675	0	0	0	0	0
XM_005699158.3	gene-PSAP	PSAP	transcript	5.24786	0.0012108	-10.0005	6.3405e-09	4.0373e-07	down	2.82063	4.67015	2.22587	3.51685	1.63594	1.66607	0.687253	1.0021	1.03098
XM_005690019.3	gene-FIBIN	FIBIN	transcript	5.14417	11.3406	1.10561	1.547e-06	9.1991e-05	up	0	14.8103	0	0	0	0	0	0	0
XM_018055914.1	gene-ZER1	ZER1	transcript	5.11121	1.74687	-1.62681	0.00016148	0.00740205	down	2.38352	2.27246	3.57694	3.65651	2.35571	4.79793	3.96448	6.40719	6.90566
XM_005685161.3	gene-UACA	UACA	transcript	5.03675	28.8216	2.5667	0.00039802	0.0164087	up	2.54924	2.26807	4.10067	2.32631	2.99194	17.0706	3.91085	16.3719	4.16672
XM_013968944.2	gene-UBR3	UBR3	transcript	4.80907	0.0080296	-8.95337	1.7503e-06	0.00010365	down	0.790833	1.30636	0.942413	1.52538	9.39191	0.342421	0.62892	0.598021	0.483402
XM_005683160.3	gene-SLC26A2	SLC26A2	transcript	4.79226	15.7708	1.7082	0.00115437	0.0409015	up	0.245322	0.129556	6.30146	6.85221	0.227383	0.147519	0.379624	0.173126	0.063867
XM_018067130.1	gene-SEMA3F	SEMA3F	transcript	4.72441	1.85408	-1.39892	5.7931e-08	3.6097e-06	down	4.04572	1.9787	3.19673	1.42703	2.461	0.824961	1.61945	0.826824	1.18547
XM_018040182.1	gene-ZBTB20	ZBTB20	transcript	4.56908	1.90277	-1.31686	0.00125607	0.0436885	down	0	12.379	0	0	0	0	0	0	0
XM_018042923.1	gene-PTPRF	PTPRF	transcript	4.56883	1.96042	-1.28042	0.00018035	0.00816946	down	0.000956	0	0	0	12.1109	0.00033	0.001124	0.000772	0.00218
XM_018046244.1	gene-ASH1L	ASH1L	transcript	4.56605	2.0548	-1.22463	0.00095042	0.0348352	down	1.97599	3.46967	1.60105	1.96965	2.97721	7.99097	3.48958	9.40621	7.82332
XM_018058035.1	gene-ADNP	ADNP	transcript	4.50309	1.34954	-1.81217	0.00129405	0.0447305	down	0.11425	1.14232	3.99222	2.37121	4.20448	0.031023	0.059584	0.656127	0.042711
Novel_016051	XLOC_173730	.	transcript	4.5029	0	-24.7284	3.0696e-16	2.6512e-13	down	0	0.003765	11.6159	0.002708	0	0	0	0	0.009831
XM_018054770.1	gene-EMC1	EMC1	transcript	4.48017	1.93013	-1.26262	0.00090837	0.0336103	down	0.810101	2.23416	3.22646	0.805635	4.53039	0.564078	0.732594	0.447405	0.930449
XM_013967586.2	gene-EML4	EML4	transcript	4.41268	0.9132	-2.34793	0.00051757	0.0205503	down	0.000512	1.25195	1.84174	5.40216	2.99487	0.000172	0	0	0
XM_018050900.1	gene-SAFB	SAFB	transcript	4.26095	0.0880278	-5.61239	3.1098e-05	0.00162695	down	0	10.2933	0	0.679803	0	0	0	0	0
XM_018053745.1	gene-APC	APC	transcript	4.2506	0	-28.6168	3.1897e-21	4.211e-17	down	1.82371	1.30344	3.60277	2.12584	2.10052	10.9625	3.08385	8.28262	15.9173
XM_018067086.1	gene-PDZRN3	PDZRN3	transcript	4.20947	11.9264	1.45611	0.00054212	0.0213504	up	0	0	3.64116	0	7.00913	0	0	0	0
XM_018039527.1	gene-ATP9B	ATP9B	transcript	4.15051	11.9691	1.50241	1.1554e-11	7.8256e-10	up	0	10.4607	0	0	0	0	0	0	0
XM_005680784.3	gene-KCNJ8	KCNJ8	transcript	4.01614	9.08314	1.16082	0.0002312	0.0102013	up	0	10.2142	0.096127	0.007404	0	0	0	0	0
XR_001917224.1	gene-SRRM2	SRRM2	transcript	3.89286	0.0030294	-10.2672	3.1036e-08	1.945e-06	down	4.47507	3e-06	0.024953	9.8e-05	5.27144	0.000908	0.00049	0.065465	0.025446
XR_001917221.1	gene-SRRM2	SRRM2	transcript	3.79519	0.207655	-4.2587	1.5973e-05	0.00087033	down	0	0	0	9.61441	0	0	0	0	0
XM_018048658.1	gene-WNK1	WNK1	transcript	3.7841	0	-27.9394	2.6454e-20	2.5641e-16	down	0.00948	0.014062	0.001314	5.8e-05	9.24522	0	0.001238	0	0
XM_018039166.1	gene-CLIC5	CLIC5	transcript	3.76597	7.9643	1.02906	0.00136802	0.0470013	up	2.95221	0	0	4.66655	1.30777	0	0	0	0
XM_005681537.3	gene-RBM47	RBM47	transcript	3.69689	1.03239	-1.87526	0.00020803	0.00930147	down	0.966164	0	2.43302	3.26312	2.10523	0	0	0	0
Novel_014568	XLOC_159518	.	transcript	3.69603	0.0775426	-5.45029	0.00081272	0.0304927	down	1.06457	1.14249	0	2.11446	4.41852	0	0	0	0
XM_005676013.3	gene-NOSTRIN	NOSTRIN	transcript	3.68315	7.70082	1.02925	0.00021175	0.0094435	up	0	2.40943	5.88934	0.354205	0	0	0	0	0
XM_018044267.1	gene-ARMCX1	ARMCX1	transcript	3.63352	1.0729	-1.80078	0.0003769	0.0156636	down	1.6793	2.47744	2.10462	1.3021	1.05113	0.991847	0.812655	0.342032	0.58246
XM_018048806.1	gene-SGSM3	SGSM3	transcript	3.57509	0	-26.2159	4.6083e-18	1.34e-14	down	5.70042	0	1.39354	1.39609	0	0	0	0	0
XM_005691243.3	gene-SLC7A11	SLC7A11	transcript	3.46233	1.64327	-1.11401	0.00096028	0.0351154	down	0.029725	7.91487	0.072759	0.231954	0.106297	0.04169	0.013607	0.107008	0.075663
XM_018065914.1	gene-LOC108638473	LOC108638473	transcript	3.40752	0.918083	-1.86102	0.00036909	0.015376	down	4.86503	0.179026	2.59968	0.165779	0.160212	0.144244	0.173663	0.161735	0.162232
XM_018055558.1	gene-ZNF436	ZNF436	transcript	3.40148	10.1002	1.53122	5.9433e-08	3.7006e-06	up	3.58535	2.12813	0	0	2.0013	0	0	0	0
XM_018051245.1	gene-NFIX	NFIX	transcript	3.393	1.09693	-1.65436	0.00092977	0.034185	down	1.2796	0.041176	3.79486	1.21902	1.18565	0.133974	0.190449	0.356099	0.401136
XM_018050281.1	gene-APBB3	APBB3	transcript	3.35674	0.0421024	-6.1629	0.00119885	0.0421598	down	1.7912	1.04227	1.77105	2.73911	0	0	0	0	0
XM_018058266.1	gene-MATN2	MATN2	transcript	3.34584	8.15755	1.25185	0.00021997	0.00975038	up	0	2.65101	0	4.64379	0	0	0	0	0
XM_005676369.3	gene-TRAK2	TRAK2	transcript	3.22664	0	-27.2301	2.2991e-19	1.4325e-15	down	0.358673	5.97816	0.106569	0.420261	0.380952	0.127943	0.038225	0.063892	0.219749
Novel_019473	XLOC_202982	.	transcript	3.18186	0	-24.7925	2.5736e-16	2.3144e-13	down	0	1.18355	0	6.05037	0	0	0	0	0
XM_018058230.1	gene-GEM	GEM	transcript	3.14051	10.8433	1.78567	0.00025418	0.0110817	up	1.28314	1.63662	1.09213	1.18737	2.02114	0.586158	0.907955	0.675944	0.444325
XM_018065322.1	gene-TANC2	TANC2	transcript	3.12273	1.1066	-1.54147	0.00105462	0.0379685	down	0.080198	6.84262	0.190104	0.070092	0	0.045581	0.012244	0.055603	0
XM_018058224.1	gene-PDP1	PDP1	transcript	3.09228	7.28177	1.22323	0.00068532	0.0262548	up	1.02759	1.03496	2.21885	1.11231	1.46086	2.89066	3.15614	2.91809	3.23495
XR_001917222.1	gene-SRRM2	SRRM2	transcript	3.02294	0.0416754	-6.22059	6.9829e-06	0.00039223	down	3.04345	0.11946	3.35976	0.123324	0.135895	0.096374	0.159086	0.108118	0.163132
XM_018042597.1	gene-HKDC1	HKDC1	transcript	3.00789	1.0345	-1.56254	0.00035297	0.0148104	down	1.06606	1.76087	1.81597	0.857648	1.26758	0.608629	0.160395	0.237049	0.78329
XM_018047685.1	gene-CSAD	CSAD	transcript	2.99798	0.120813	-4.61131	2.5785e-10	1.6711e-08	down	2.1131	4.63224	0.010338	0.006655	0	0	0	0.019232	0.004198
XM_018057970.1	gene-ZMYND8	ZMYND8	transcript	2.97675	1.04019	-1.5681	0.00012759	0.00597121	down	1.13576	1.80275	1.98988	0.902768	0.844627	0.093706	0.182729	0.166878	0.53366
XM_018038290.1	gene-BAP1	BAP1	transcript	2.95661	0	-26.2206	4.5458e-18	1.34e-14	down	0	6.66529	0	0	0	0	0	0	0
XM_018055345.1	gene-PAX8	PAX8	transcript	2.9535	1.19208	-1.3764	2.6649e-05	0.00140875	down	0	6.61163	0	0	0	0	0	0	0
XM_005679390.3	gene-CPED1	CPED1	transcript	2.93063	10.2262	1.77004	6.482e-06	0.00036575	up	0.045718	0.255404	2.51359	2.28464	1.43435	0.011559	0.148853	0.17689	0.037604
XR_001917228.1	gene-SRRM2	SRRM2	transcript	2.91591	0.403138	-2.80809	0.00025858	0.0112447	down	1.13839	2.46654	2.04891	0.751479	0	0	0	0	0
XM_018042270.1	gene-B3GALNT2	B3GALNT2	transcript	2.89485	0	-11.1092	4.376e-10	2.8297e-08	down	0	0	6.37949	0	0	0	0	0	0
XM_018041864.1	gene-PSD3	PSD3	transcript	2.86326	6.38843	1.10473	9.2214e-05	0.00442847	up	0	2.52271	3.70828	0	0.000931	0	0	0	0
XM_005675429.3	gene-MBNL1	MBNL1	transcript	2.8529	7.33382	1.32757	5.2399e-05	0.00264461	up	0.859225	0.843347	0.87632	2.40277	1.03568	2.80243	1.58715	2.72756	4.62924
XM_018066829.1	gene-PRRT3	PRRT3	transcript	2.84834	0.742789	-1.97628	5.1164e-05	0.00259488	down	0	5.96625	0	0	0	0	0	0	0
XM_018051787.1	gene-PALLD	PALLD	transcript	2.7612	0	-26.8277	7.6516e-19	3.7082e-15	down	0	5.93619	0	0	0	0	0	0	0
XM_018042951.1	gene-NAP1L4	NAP1L4	transcript	2.7448	0.000843	-10.7214	0.00039612	0.0163533	down	0	5.88826	0	0	0	0	0	0	0
XM_018048958.1	gene-IGSF10	IGSF10	transcript	2.70885	0.354198	-2.98728	4.9548e-06	0.00028305	down	0	5.81972	0	0	0	0	0	0	0
XM_018044717.1	gene-ZNF185	ZNF185	transcript	2.70438	1.02692	-1.44559	0.00045232	0.0183778	down	0	0	0	0	5.7902	0	0	0	0
XM_018050723.1	gene-FNIP1	FNIP1	transcript	2.70387	11.0231	2.02793	0.0002516	0.0110069	up	1.86589	0.702208	2.07922	1.10241	0.005194	0	0	0	0.002967
XM_005685056.3	gene-POLK	POLK	transcript	2.54507	0.250737	-3.34877	0.00030286	0.0129172	down	0.672665	1.7243	1.36772	0.7842	1.14175	0.38491	0.640932	0.300023	0.571605
Novel_016520	XLOC_176467	.	transcript	2.49952	5.6821	1.16382	0.00078354	0.0295124	up	1.61935	0.711905	0.675787	1.65939	0.925601	2.49074	3.41925	3.38646	1.67281
XM_018053231.1	gene-SGK1	SGK1	transcript	2.43389	6.05367	1.25877	0.00043396	0.0177229	up	0.004319	0	2.33266	0.005026	3.12292	0	0	0	0.016807
XM_013967229.2	gene-GALNT15	GALNT15	transcript	2.42176	7.69827	1.63141	7.2355e-06	0.00040564	up	0	2.97772	0	0	2.28915	0	0	0	0
XM_018038847.1	gene-PPP1R10	PPP1R10	transcript	2.41036	0	-26.1791	5.1247e-18	1.397e-14	down	1.06382	1.04564	1.79121	0.138131	1.22049	0	0	0	0.056703
XM_013966062.2	gene-INVS	INVS	transcript	2.38952	0.0150064	-7.2337	3.9522e-06	0.00022775	down	1.42797	0.103798	3.58912	0.077748	0.028129	0.070003	0.038499	0.016035	0.112726
XM_018048786.1	gene-SYNGR1	SYNGR1	transcript	2.33716	0.224831	-3.34926	0.00026504	0.0114911	down	4.38016	0.317594	0.21579	0.086355	0.213191	0.167893	0.016575	0.109823	0.005539
XM_018040278.1	gene-CUX1	CUX1	transcript	2.31302	0.603849	-1.95205	0.00076313	0.0288558	down	5.09704	0.003036	0.018029	0.003691	0.013544	0.003568	0.009512	0.077774	0.014787
XM_018059522.1	gene-DENND5A	DENND5A	transcript	2.27907	0	-26.2763	3.8661e-18	1.2491e-14	down	0.022624	2.92266	0.003249	0.010121	2.1503	0.003816	0.009949	0.104789	0.005978
XM_005683163.3	gene-SLC26A2	SLC26A2	transcript	2.22094	5.33032	1.22796	0.00062934	0.024313	up	0.106383	1.05286	0.539099	1.38323	2.02621	0.141136	0.09745	0.008625	0.020107
Novel_018499	XLOC_194799	.	transcript	2.20809	0	-24.3335	8.9994e-16	5.9552e-13	down	0	0	0	5.08875	0	0	0	0	0
XM_018042145.1	gene-GHITM	GHITM	transcript	2.19481	0	-25.3788	5.0366e-17	7.3226e-14	down	0.873387	0.86438	0.986844	0.900117	1.41957	0.782393	6.58337	3.57847	8.83127
XM_018050735.1	gene-KIF3A	KIF3A	transcript	2.08506	0	-26.2771	3.8566e-18	1.2491e-14	down	2.054	0.546915	0.886359	0.862813	0.650305	2.31668	3.59212	2.27423	1.37195
Novel_013820	XLOC_152877	.	transcript	2.03864	0.457263	-2.15169	5.209e-05	0.00263263	down	4.97725	0	0	0	0	0	0	0	0
Novel_016096	XLOC_174055	.	transcript	2.03573	0	-26.7199	1.0532e-18	4.8353e-15	down	0.164591	4.79221	0.0057	0	0.000954	0.004493	0	0.009649	0.003198
XM_018058593.1	gene-ST3GAL1	ST3GAL1	transcript	1.99293	1.00664	-1.03399	0.00064972	0.0250341	down	0	0	0	4.88502	0	0	0	0	0
Novel_001584	XLOC_019137	.	transcript	1.98405	0	-23.4268	1.3357e-16	1.4938e-13	down	1.32352	0.669638	1.11784	0.921256	0.827327	0.377001	0.445574	0.671435	0.523067
XM_018048885.1	gene-KIAA1644	KIAA1644	transcript	1.97497	4.27801	1.05927	3.9554e-05	0.00204169	up	0.198653	0.482258	1.13598	2.01771	0.847498	0.00022	0.001126	0.004168	0.003497
XM_018066107.1	gene-FES	FES	transcript	1.96846	0	-10.7743	1.024e-09	6.5972e-08	down	0	4.57219	0	0	0	0	0	0	0
XM_005677672.3	gene-PRPF3	PRPF3	transcript	1.94185	0.058018	-4.95365	0.00081346	0.0304945	down	0.979014	1.79487	1.37502	0.052912	0.254564	0.013037	0.059327	0.205097	0.023027
XM_005701076.3	gene-VEGFD	VEGFD	transcript	1.93856	4.2898	1.12015	5.37e-05	0.0026984	up	0.877335	0	0	2.35948	1.19859	0	0	0	0
XM_018046834.1	gene-EIF4A2	EIF4A2	transcript	1.84719	35.476	4.1374	0.00039514	0.0163208	up	1.10937	0.8804	0	0	2.43782	0	0	0	0
XM_018058457.1	gene-LOC102191152	LOC102191152	transcript	1.8182	3.7578	1.02808	0.00076206	0.028828	up	0.261314	0.036498	0.171326	0.795676	3.14012	0	0	0	0
XM_018061363.1	gene-ANKRD44	ANKRD44	transcript	1.81208	3.73433	1.02179	0.00136985	0.0470458	up	0	0.028717	4.22211	0	0	0	0	0	0
XM_018052347.1	gene-PPP2R2A	PPP2R2A	transcript	1.75429	0.106784	-4.03976	2.5748e-05	0.00136625	down	0	0	0	4.20317	0	0	0	0	0
XM_013962444.2	gene-PRPF3	PRPF3	transcript	1.75076	0	-25.0043	1.4339e-16	1.5833e-13	down	0	3.80872	0.365289	0	0	0	0	0	0
XM_018061465.1	gene-ZNF605	ZNF605	transcript	1.74265	0.0172884	-6.42257	0.00034669	0.014582	down	1.97233	0.043651	0.067246	1.96641	0.118984	0.055804	0.084214	0.05586	0.091272
XM_018057160.1	gene-TMEM200B	TMEM200B	transcript	1.72595	4.03213	1.17408	8.5041e-05	0.00411218	up	0.560608	0.760999	0.616744	1.49112	0.728777	1.34446	2.58359	2.24344	1.3318
XM_018065418.1	gene-GPS1	GPS1	transcript	1.72458	0.519687	-1.78624	2.209e-06	0.00012967	down	0.339275	1.06417	0.977106	0.985608	0.780809	0.13289	0.232139	0.245752	0.401821
XM_018042290.1	gene-ARID4B	ARID4B	transcript	1.71967	0	-26.2278	4.4509e-18	1.34e-14	down	0	0	4.07184	0	0	0	0	0	0
XM_018039052.1	gene-FOXP4	FOXP4	transcript	1.67241	0.554754	-1.59115	0.00025295	0.0110492	down	0	1.40734	1.51941	1.13078	0	0	0	0.003786	0
Novel_020600	XLOC_213556	.	transcript	1.65908	3.80769	1.15559	0.0007831	0.0295085	up	0	4.00931	0	0	0	0	0	0	0
Novel_001697	XLOC_019913	.	transcript	1.65529	0	-10.9167	3.8424e-06	0.00022183	down	0.399127	0.608077	1.37274	1.33686	0.288396	0.223212	0.188432	0.26918	0.360857
XM_005682296.3	gene-LOC102184710	LOC102184710	transcript	1.60452	0.476228	-1.77706	0.00024786	0.0108649	down	0.659705	0.791923	1.03094	0.843534	0.671622	0.414891	0.203171	0.352321	0.605898
XM_013966404.2	gene-FAM184A	FAM184A	transcript	1.59481	0	-25.4812	3.7743e-17	5.9133e-14	down	0	3.27555	0.695894	0	0	0	0	0	0
XM_018045460.1	gene-LOC102183132	LOC102183132	transcript	1.58359	5.80872	1.85287	2.3339e-05	0.00124371	up	0.711562	0.374793	1.16534	0.764109	0.92597	0.077789	0	0.275504	0.141336
XM_018053748.1	gene-APC	APC	transcript	1.56898	0.0075826	-7.72115	8.6383e-07	5.1825e-05	down	0	0	3.8287	0	0.004171	0	0	0	0
XM_018051423.1	gene-MAST3	MAST3	transcript	1.56689	0.783695	-1.02351	0.00067657	0.0259425	down	3.78679	0	0	0	0	0	0	0	0
Novel_011672	XLOC_129926	.	transcript	1.52274	9.06e-05	-9.90691	8.3376e-05	0.00404066	down	0	0	0	1.76597	2.01277	0	0	0	0
Novel_000120	XLOC_001916	.	transcript	1.50487	4.18221	1.44498	0.00024027	0.0105591	up	0.00899	3.73532	0.005187	0.00182	0.006641	0	0	0	0.007271
XM_018039002.1	gene-ENPP4	ENPP4	transcript	1.45493	3.81049	1.34996	0.00038655	0.016004	up	0	1.15434	0	0	2.56779	0	0	0	0
XM_018060274.1	gene-PLD5	PLD5	transcript	1.45018	0.365776	-1.98556	0.00061731	0.0239062	down	0	0	2.08107	0	1.63017	0	0	0	0
XM_018049706.1	gene-AFF1	AFF1	transcript	1.40517	0.266318	-2.41403	0.00065101	0.0250728	down	1.9681	0.047138	0.543772	1.03483	0.095668	0.159127	0.148401	0.033793	0.103538
XM_013965328.2	gene-KIF3A	KIF3A	transcript	1.4039	0	-25.7345	1.8399e-17	3.7326e-14	down	0	0	1.42496	1.0052	1.25132	0	0	0	1e-06
XM_005695358.3	gene-SERPINA5	SERPINA5	transcript	1.39002	0.0758782	-4.19395	3.3332e-06	0.00019385	down	0	2.86371	0	0	0.815665	0	0	0	0
XM_018058188.1	gene-DIS3L2	DIS3L2	transcript	1.35511	0.551296	-1.36184	0.00141791	0.0481277	down	0	1.97798	0	1.12123	0.569242	0	0	0	0
Novel_019709	XLOC_205413	.	transcript	1.35391	0.00861	-6.92273	0.00014622	0.00677741	down	0.076435	2.73341	0	0.706156	0.045655	0	0	0	0
XM_005679323.3	gene-OGDH	OGDH	transcript	1.34973	0.0063302	-7.55505	7.2412e-06	0.0004057	down	0	3.48848	0	0	0	0	0	0	0
XM_018055556.1	gene-EFR3B	EFR3B	transcript	1.33137	0	-11.4524	0.00015416	0.0071078	down	0.826978	0.531382	0.459674	0.807771	0.827249	7.1e-05	0.000974	0.001508	0.125759
XM_018038722.1	gene-KIF13A	KIF13A	transcript	1.32229	0	-26.0995	6.4547e-18	1.6142e-14	down	0	2.38429	1.0599	0	0	0	0	0	0
XM_018044171.1	gene-ZBTB33	ZBTB33	transcript	1.29436	8.49166	2.69863	0.00147579	0.0497441	up	0	0	0	1.68722	1.75151	0	0	0	0
XM_005684537.3	gene-FAM26E	FAM26E	transcript	1.27501	2.85331	1.12902	0.00086004	0.0320753	up	0	3.41791	0	0	0	0	0	0	0
XM_018060925.1	gene-DEPDC5	DEPDC5	transcript	1.26265	0	-11.0629	3.7705e-10	2.4418e-08	down	0.565889	0.295811	1.28889	0.632482	0.541695	2.48466	1.59241	3.59248	0.579792
XM_018044337.1	gene-TMEM164	TMEM164	transcript	1.25372	0	-25.581	2.846e-17	4.8679e-14	down	0	1.05953	0	2.25249	0	0	0	0	0
Novel_022376	XLOC_232196	.	transcript	1.24271	0.101488	-3.60167	0.00030296	0.0129172	down	0	3.27511	0.036825	0	0	0	0	0	0
XM_018061463.1	gene-ZNF605	ZNF605	transcript	1.2391	0.0021888	-8.87558	2.3308e-05	0.00124279	down	0.002669	0.204852	0.013713	3.08112	0.003347	0.002724	0.007056	0.002282	0.00854
XM_018038414.1	gene-LRRN1	LRRN1	transcript	1.23165	3.22833	1.33817	0.00034598	0.0145592	up	0	1.06455	1.54503	0.683196	0.005195	0	0	0	0
XR_001917223.1	gene-SRRM2	SRRM2	transcript	1.21771	0.0232418	-5.74565	4.0806e-07	2.4806e-05	down	0	0	0	1.1562	2.09892	0	0	0	0
Novel_024138	XLOC_252841	.	transcript	1.21536	0	-7.37305	0.0007037	0.0268647	down	0	3.24526	0	0	0	0	0	0	0
XM_018041606.1	gene-MFSD13A	MFSD13A	transcript	1.21327	0	-23.6783	5.1431e-15	2.058e-12	down	0	0	0	1.45518	1.78729	0	0	0	0
XM_018052530.1	gene-PRMT2	PRMT2	transcript	1.19387	0	-24.2826	1.0325e-15	6.4948e-13	down	0.730488	0.692561	0.558336	0.75082	0.494599	0.339038	0.288763	0.218805	0.335068
XM_018042216.1	gene-ZMIZ1	ZMIZ1	transcript	1.18861	0	-25.9675	9.4413e-18	2.015e-14	down	0.571005	0.530989	0.865887	0.417069	0.819666	1.04505	1.76963	3.9243	7.76574
XM_018059432.1	gene-PGAP2	PGAP2	transcript	1.17533	0	-24.2425	1.1504e-15	6.9209e-13	down	3.17809	0	0	0	0	0	0	0	0
XM_018050739.1	gene-KIF3A	KIF3A	transcript	1.16511	0.0134362	-6.43005	8.7738e-05	0.00423086	down	0	3.10305	0	0	0	0	0	0	0
Novel_024355	XLOC_255908	.	transcript	1.1648	0	-25.3488	5.4804e-17	7.7108e-14	down	0.919263	0	1.23669	0.946913	0	0	0	0	0
Novel_019707	XLOC_205413	.	transcript	1.13529	0	-23.2955	1.404e-14	4.0288e-12	down	0.130448	1.02315	0.995542	0.107916	0.81866	0.091728	0.129233	0.14187	0.115163
Novel_002742	XLOC_030585	.	transcript	1.0984	0.121331	-3.20224	9.5502e-06	0.00053063	down	0.730286	0.339745	1.67863	0	0.314866	0	0	0	0
XM_018063054.1	gene-ZNF524	ZNF524	transcript	1.08359	0.24541	-2.19951	0.00142997	0.0484617	down	0.399916	0	2.12284	0.472399	0	0	0	0	0
XM_013963965.2	gene-RDH5	RDH5	transcript	1.07538	0.374077	-1.54785	0.00073042	0.0277632	down	0	0	0	2.94003	0	0	0	0	0
XM_018064838.1	gene-MBTD1	MBTD1	transcript	1.06829	3.74234	1.77744	1.7757e-05	0.00096089	up	0	0	2.61069	0	0.319285	0	0	0	0
XM_018064623.1	gene-ARHGEF15	ARHGEF15	transcript	1.05402	0	-25.2051	8.1986e-17	1.0823e-13	down	2.78849	0.030965	0.019603	0.013613	0.038938	0.023169	0.011028	0.044116	0
XM_018059134.1	gene-CKAP5	CKAP5	transcript	1.04957	3.59461	1.75293	0.00028126	0.0120742	up	1.3629	0.001269	0.474649	0.712923	0.314165	0	0	0.01062	0.016904
Novel_004674	XLOC_050842	.	transcript	1.04294	0	-9.37641	0.00016375	0.00749834	down	0.65915	0.760303	0.622972	0.309213	0.513412	0.279661	0.19823	0.241853	0.211667
Novel_016967	XLOC_179370	.	transcript	1.04115	0	-25.9665	9.4704e-18	2.015e-14	down	0.924376	0.527937	0.434742	0.442627	0.522198	0.918521	1.16452	1.38434	1.30381
XM_018048286.1	gene-IFT80	IFT80	transcript	1.0339	4.0202	1.95888	0.00019167	0.00862299	up	0.524097	0.934536	0.666491	0.003038	0.714386	0.044148	0.021866	0.006821	0.029673
XM_018052686.1	gene-TRIM32	TRIM32	transcript	1.0071	4.12e-05	-9.9093	8.4825e-05	0.00410627	down	0	0.491882	0.167174	1.01696	1.14389	0	0	0	0
XM_018043743.1	gene-XG	XG	transcript	0.998882	0	-24.9892	1.495e-16	1.61e-13	down	0	0	2.77241	0	0	0	0	0	0
XM_018066242.1	gene-PPIP5K1	PPIP5K1	transcript	0.998709	0.013885	-6.01415	2.9149e-06	0.00017008	down	0	1.52882	0	0.526601	0.704474	9.7e-05	0	0.000244	0.007663
XM_018061526.1	gene-JADE1	JADE1	transcript	0.992852	0	-25.4765	3.825e-17	5.9133e-14	down	0.000259	0.759867	1.99108	7.5e-05	0	0	0.000191	0.000325	0
XM_018054247.1	gene-IGFBP5	IGFBP5	transcript	0.991321	0.0498764	-4.39506	5.5464e-05	0.00277105	down	0.101318	0.834017	0.920102	0.101253	0.783617	0.088893	0.120801	0.13644	0.111491
Novel_024143	XLOC_252855	.	transcript	0.987468	0.0021006	-7.69533	5.8673e-05	0.00292138	down	2.73247	0	0	0	0	0	0	0	0
XM_018051773.1	gene-HNRNPK	HNRNPK	transcript	0.981648	61.8628	6.00112	3.5293e-06	0.00020484	up	1.45474	0.700938	0.566725	0	0	0	0	0	0
XM_018049192.1	gene-CAMK2D	CAMK2D	transcript	0.979947	5.20638	2.43392	8.1419e-05	0.0039524	up	0	0	0	0	2.67996	0	0	0	0
XM_018053487.1	gene-PHF10	PHF10	transcript	0.974314	7.11309	2.91334	0.00049948	0.0199961	up	0	2.67792	0	0	0	0	0	0	0
XM_005680666.3	gene-PVALB	PVALB	transcript	0.97324	0	-22.3681	1.5026e-13	2.1309e-11	down	0.358255	0.406378	0.885204	0.666168	0.359279	0.002365	0.061762	0.003452	0
XM_005690643.3	gene-MYOC	MYOC	transcript	0.965291	2.35165	1.20331	0.0009503	0.0348352	up	0.584441	0.850377	0.577571	0.593137	0.042994	0	0.019273	0.003462	0.009775
XM_018050930.1	gene-KHSRP	KHSRP	transcript	0.939391	0.0311042	-4.99309	0.00050122	0.0200565	down	0.132208	0.918454	0.448205	0.436425	0.699175	0.003774	0.007706	0.104506	0.059042
XM_013964000.2	gene-APAF1	APAF1	transcript	0.937017	0	-25.6709	2.2047e-17	4.181e-14	down	0	0	0	2.63344	0	0	0	0	0
XM_018056756.1	gene-LRCH1	LRCH1	transcript	0.936376	0.0121944	-6.14823	3.6039e-05	0.00187131	down	0	0	0	1.65234	0.952575	0	0	0	0
XM_018050175.1	gene-CSNK1A1	CSNK1A1	transcript	0.93208	0	-24.2338	1.1719e-15	6.9541e-13	down	0.180197	2.16807	0.093946	0.037641	0.116256	0.047547	0.069986	0.042087	0.044392
XM_018042144.1	gene-LOC102169353	LOC102169353	transcript	0.927169	0	-26.8509	7.1439e-19	3.6658e-15	down	0	2.5698	0	0	0	0	0	0	0
XR_001917471.1	gene-TAF1D	TAF1D	transcript	0.923433	0	-23.7622	4.1462e-15	1.7729e-12	down	0.000677	2.55163	0.001072	0.00053	0.006514	0	0.014635	0.021072	0.010948
XM_005680381.3	gene-DGKA	DGKA	transcript	0.906839	2.51271	1.46843	0.00119537	0.0420637	up	0.379508	0	0	0.332068	1.79109	0	0	0	0
Novel_024168	XLOC_252956	.	transcript	0.900825	0	-23.0695	2.528e-14	6.0918e-12	down	0	2.47546	0.016915	0	0	0	0	0	0
XM_018042139.1	gene-LOC102169353	LOC102169353	transcript	0.890566	0	-11.9324	8.0484e-05	0.00391352	down	0.665817	0.503105	0.199873	0.320221	0.787563	2.14741	3.63019	2.91487	0.151572
XM_013964618.2	gene-MAP3K7CL	MAP3K7CL	transcript	0.890305	2.10301	1.21094	5.8061e-05	0.00289253	up	0.652503	0.803854	0.226515	0.485617	0.306619	0.182755	0.163771	0.217009	0.22462
XM_013971147.2	gene-LOC106501765	LOC106501765	transcript	0.886296	2.63555	1.502	0.00023261	0.0102561	up	0	0	0	0	2.45314	0	0	0	0
XM_005690519.3	gene-WDR26	WDR26	transcript	0.881132	6.02863	2.7992	0.00039512	0.0163208	up	0.585944	0	0	0	1.86582	0	0	0	0
Novel_017115	XLOC_180012	.	transcript	0.87219	0.319549	-1.45037	0.00092571	0.0340652	down	0.049087	0.011074	0.043128	0	2.33806	0	0	0	0
XM_018042340.1	gene-TYSND1	TYSND1	transcript	0.866479	0.286745	-1.64124	0.00087972	0.0326869	down	0.854022	1.58596	0	0	0	0	0	0	0
XM_018061464.1	gene-ZNF605	ZNF605	transcript	0.855027	0.0125354	-6.02465	0.00065139	0.0250761	down	0.005724	0	0	0	2.40626	0	0	0	0
XM_013963004.2	gene-ZMYM1	ZMYM1	transcript	0.837752	0.0018204	-7.42039	1.218e-07	7.5298e-06	down	0.381645	0.499407	0.609999	0.420323	0.493966	0.940619	1.41477	1.4994	0.823802
XM_018041592.1	gene-KIF20B	KIF20B	transcript	0.836637	0.0301272	-4.78612	0.0002744	0.0118498	down	2.38409	0.002683	0.003557	0.004827	0.00826	0.003281	0.011549	0.003261	0.005767
XM_018039801.1	gene-CHST9	CHST9	transcript	0.834486	0.382421	-1.16678	0.00052215	0.0207044	down	0.510737	0.966088	0.007789	0.012398	0.879508	0.022407	0.00633	0.015534	0.004074
XR_001918877.1	gene-SEC16A	SEC16A	transcript	0.832589	0	-25.7256	1.8873e-17	3.7417e-14	down	0.001556	0.068231	0.87156	0.008903	1.37328	0.012049	0.012576	0.003519	0.003107
XM_018066150.1	gene-RALGAPA1	RALGAPA1	transcript	0.829666	0.0691314	-3.64356	0.00026251	0.0113985	down	0.95596	0.002142	0.014239	0.014644	1.32977	0.018932	0.015596	0.009064	0.011533
XM_013976537.2	gene-KDM5C	KDM5C	transcript	0.819149	7.19276	3.15861	2.2677e-05	0.00121137	up	0.425051	0.247797	0.52698	0.518419	0.588676	0	0	0	0
XR_001919614.1	gene-PGS1	PGS1	transcript	0.816387	0	-9.05864	0.00027387	0.011833	down	0.729762	0.354751	0.043639	0.438137	0.72009	0.023784	0.011768	0.009825	0.037242
XM_018055725.1	gene-MRRF	MRRF	transcript	0.815484	0.0039104	-7.155	0.0001619	0.00741742	down	0	0.967908	0	1.30006	0	0	0	0	0
Novel_022672	XLOC_234588	.	transcript	0.799159	0	-23.0023	3.0044e-14	6.6689e-12	down	0	0.653624	0	0	1.61265	0	0	0	0
Novel_019097	XLOC_200397	.	transcript	0.795177	0.230038	-1.82703	0.0010867	0.0389308	down	0	0	0	0	2.24797	0	0	0	0
Novel_018576	XLOC_195930	.	transcript	0.791813	0.001573	-8.814	0.00050342	0.0201261	down	0	0.002305	0.298327	0.01108	1.92935	0.013765	0.012791	0.010872	0.009114
XM_018042346.1	gene-CCSER2	CCSER2	transcript	0.787279	0	-25.4729	3.8639e-17	5.9133e-14	down	1.05545	1.16369	0.000554	0.001003	0.000978	0.001939	0	0	0.000592
XM_018040863.1	gene-RHBDD2	RHBDD2	transcript	0.784378	0.0902694	-3.09866	9.0106e-05	0.00433787	down	1.16936	0.988171	0.040889	0	0	0	0	0	0
Novel_000865	XLOC_011400	.	transcript	0.774535	1.70013	1.07294	0.00076207	0.028828	up	0.384798	0.405304	0.470584	0.400656	0.532937	1.31698	0.505612	2.12005	2.14554
XM_018058490.1	gene-SP140	SP140	transcript	0.767721	0	-22.9988	2.9903e-14	6.6544e-12	down	0.017142	2.07521	0.043107	0.008764	0.028564	0.023012	0.023414	0.015472	0.015704
XM_018040274.1	gene-CLEC16A	CLEC16A	transcript	0.757898	0.0720614	-3.44039	2.1026e-06	0.00012393	down	0.332472	1.82556	0	0	0	0	0	0	0
XM_018060380.1	gene-CLSTN1	CLSTN1	transcript	0.752239	4.86155	2.68998	0.00086111	0.0320876	up	0	2.06616	0	0.020422	0	0	0	0	0
XM_018047657.1	gene-CALCOCO1	CALCOCO1	transcript	0.746832	0.0226346	-4.99641	0.00012335	0.00579764	down	0	0	2.08525	0	0	0	0	0	0
XM_018040074.1	gene-AUTS2	AUTS2	transcript	0.746737	0	-24.6921	3.3818e-16	2.8205e-13	down	0	2.078	0	0	0	0	0	0	0
XM_013973218.2	gene-SP140	SP140	transcript	0.744826	0	-24.1294	1.559e-15	8.5705e-13	down	0	0	1.57844	0.497398	0	0	0	0	0
XM_018039550.1	gene-GNAL	GNAL	transcript	0.743135	0.0806146	-3.23834	0.00139232	0.0475099	down	2.06215	0	0.006413	0	0	0	0	0	0
XM_018041153.1	gene-CTBP2	CTBP2	transcript	0.734387	0.0414284	-4.12483	0.00033802	0.0142655	down	0.575811	0.28013	0.355185	0.301469	0.540716	1.02853	1.47625	1.84216	0.956765
Novel_005732	XLOC_060970	.	transcript	0.731179	0.018362	-5.20654	0.00096048	0.0351154	down	0	2.0361	0	0	0	0	0	0	0
XM_018048324.1	gene-FGD4	FGD4	transcript	0.727612	2.27244	1.58905	2.8551e-08	1.7905e-06	up	0.186224	0.336569	0.673572	0.374676	0.449192	0.910871	1.06699	0.518671	1.23105
Novel_018599	XLOC_195930	.	transcript	0.724882	0.0001612	-11.2	5.5375e-05	0.00276941	down	0.574443	0	0	0.769505	0.675024	0	0	0	0
XM_018059027.1	gene-DTX4	DTX4	transcript	0.722473	0.0202034	-5.07167	0.00017989	0.00815611	down	0.01186	0.053086	0	1.90535	0.041848	0.006001	0.00708	0.004068	0.010501
XM_018049965.1	gene-SLC39A3	SLC39A3	transcript	0.716586	0	-23.2378	1.6363e-14	4.362e-12	down	0.352387	0.545654	0.80537	0	0.294682	0	0.006268	0.002885	0
XM_013973217.2	gene-SP140	SP140	transcript	0.711487	0	-23.288	1.4236e-14	4.0584e-12	down	0.261095	0.63862	1.05505	0	0.033959	0	0	0	0
Novel_022674	XLOC_234588	.	transcript	0.710265	0	-21.7134	7.4695e-13	7.4665e-11	down	0.228724	0.486886	0.235801	0.259733	0.742909	0.847472	2.4912	1.97402	2.73194
XM_005693774.3	gene-WIPF2	WIPF2	transcript	0.700311	0.001793	-8.44277	9.2317e-06	0.00051359	down	0	0	0	1.93702	0	0	0	0	0
XM_018054424.1	gene-RPAP1	RPAP1	transcript	0.699984	0.26614	-1.38847	0.00115203	0.0408947	down	0.352088	0.223603	0.592338	0.383031	0.383161	7.61157	0.28985	5.50824	17.2895
XM_018063095.1	gene-DNAAF3	DNAAF3	transcript	0.696063	0	-23.7343	4.4631e-15	1.8452e-12	down	0.354841	0.363503	0.150265	0.436699	0.623845	0.153202	0.181305	0.10136	0.124405
XM_018057184.1	gene-ZEB1	ZEB1	transcript	0.684233	0	-24.9151	1.8351e-16	1.703e-13	down	0	0	0.006151	0	1.9182	0	0	0	0
XM_005694147.3	gene-SLC16A5	SLC16A5	transcript	0.682244	0.008013	-6.10773	4.0616e-05	0.00209401	down	0	0.759241	0.5581	0	0.602562	0	0	0	0
XM_005684031.3	gene-DPYSL2	DPYSL2	transcript	0.675048	0	-8.94217	5.8756e-06	0.00033239	down	0	1.91747	0	0	0	0	0	0	0
XM_018063945.1	gene-AMZ2	AMZ2	transcript	0.673579	0	-8.16165	9.109e-05	0.00438039	down	0.813386	0.029709	0.451017	0.000952	0.616533	0.002318	0.001542	0.003225	0
XM_018046928.1	gene-KLHDC10	KLHDC10	transcript	0.672511	0.0345252	-4.35067	4.8116e-05	0.00245455	down	0	0.547395	0.639303	0.689116	0.018395	0.001501	0	0	0.000291
XM_018053191.1	gene-PTPRK	PTPRK	transcript	0.664671	0	-24.9168	1.8268e-16	1.703e-13	down	0.059628	1.81354	0.004899	0.007569	0	0.013763	0	0.001547	0
XM_018049737.1	gene-CPEB2	CPEB2	transcript	0.660758	0.007181	-6.26275	3.1128e-07	1.9015e-05	down	0	0.456852	0.210431	0	1.21367	0	0	0	0
Novel_000030	XLOC_000406	.	transcript	0.659405	0.0950642	-2.82375	0.00120114	0.0422157	down	0.167812	0	0.805554	0.871769	0.032171	0.017447	0	0.000227	0
XM_005676452.3	gene-MAP2	MAP2	transcript	0.65751	0.0001534	-11.148	0.00022995	0.0101514	down	0	0.604247	1.25443	0	0	0	0	0	0
XR_001917225.1	gene-SRRM2	SRRM2	transcript	0.656645	0.0009782	-9.01283	4.0405e-06	0.00023219	down	0.689511	0.124294	0.068499	0.070548	0.900765	0.027969	0.033684	0.020726	0.046435
XM_018042958.1	gene-TAF6L	TAF6L	transcript	0.655399	0.295035	-1.17505	0.0002951	0.012619	down	0	0.032923	0.854482	0.834819	0.125075	0.004486	0.046063	0.005937	0
XM_018060901.1	gene-SLC2A11	SLC2A11	transcript	0.652835	0.126825	-2.39237	7.8717e-09	5.0012e-07	down	0.370223	0	0	0.343246	1.12578	0	0	0	0
Novel_005782	XLOC_061510	.	transcript	0.648849	0	-9.44582	0.00018715	0.0084413	down	0	0	0	0.524969	1.31194	0	0	0	0		卵巢的生卵功能有月周期性变化，一般分为三个阶段，即卵泡期、排卵期和黄体期。 1. 卵泡期:是卵泡发育并成熟的阶段。原始卵泡在发育过程中，历经初级卵泡、次级卵泡的不同发育阶段，最终成为成熟卵泡。 2. 排卵:成熟卵泡在LH分泌高峰的作用下，向卵巢表面移动，卵泡壁破裂，出现排卵孔，卵细胞与透明带、放射冠及卵液排出，此过程称为排卵。排出的卵细胞被输卵管伞捕捉送入输卵管中。 3. 黄体期:排卵后进入黄体期。残余的卵泡壁内陷，血液进入卵泡腔，凝固形成血体。随着血液被吸收，颗粒细胞与内膜细胞增殖、黄体化，形成外观为黄色的黄体。若卵子受精成功，胚胎分泌hCG，使黄体继续发育为妊娠黄体。
Novel_023898	XLOC_250443	.	transcript	0.645918	0	-24.2662	1.0793e-15	6.725e-13	down	1.02517	0.570001	0.239017	0	0	0	0	0	0
Novel_008723	XLOC_095717	.	transcript	0.644422	0	-25.5167	3.4147e-17	5.6202e-14	down	0	1.83288	0	0	0	0	0	0	0
XM_018049581.1	gene-EREG	EREG	transcript	0.63227	0.0007226	-7.84681	1.2437e-06	7.416e-05	down	0	0	0	0	1.83218	0	0	0	0
XM_018057333.1	gene-PITRM1	PITRM1	transcript	0.631122	0	-24.0812	1.774e-15	9.513e-13	down	0.54337	0.53263	0.194121	0.396544	0.159805	0.108387	0.127456	0.089111	0.077967
XM_005689457.2	gene-LOC102177258	LOC102177258	transcript	0.629705	0	-22.8972	3.9297e-14	8.0093e-12	down	0.809066	0.160441	0	0	0.849755	0	0	0	0
XM_018053998.1	gene-PAPLN	PAPLN	transcript	0.619975	0	-24.9233	1.7944e-16	1.703e-13	down	0	1.80848	0	0	0	0	0	0	0
XM_018058063.1	gene-TMEM54	TMEM54	transcript	0.618729	0	-8.09198	1.0185e-13	1.5642e-11	down	0.418029	0.25334	0.381381	0.305769	0.436973	0.070788	0.178083	0.129073	0.010222
Novel_002550	XLOC_029171	.	transcript	0.615561	0	-10.8402	1.6403e-05	0.00089242	down	0.004314	1.4095	0.276854	0.048539	0.053409	0.01041	0.023273	0.029815	0.029946
XM_018045975.1	gene-GDAP2	GDAP2	transcript	0.61268	0.0022508	-7.81647	5.7404e-06	0.00032538	down	0.138179	0.003696	0.021723	0.04438	1.56716	0.000998	0.00249	0.017233	0.001927
XM_005688172.2	gene-C13H20orf196	C13H20orf196	transcript	0.610585	0	-21.6319	9.0415e-13	8.7055e-11	down	0.054898	1.34261	0.108854	0.201944	0.064054	0.005284	0.015848	0	0.041423
Novel_002019	XLOC_024021	.	transcript	0.605811	0	-24.729	3.0641e-16	2.6512e-13	down	0	0.450498	0.642188	0.000581	0.668861	0.000226	0	0.001027	0
XM_018066241.1	gene-PPIP5K1	PPIP5K1	transcript	0.603234	0.0010516	-8.41466	1.0449e-05	0.00057839	down	0	1.74535	0	0	0	0	0	0	0
XM_005680539.3	gene-IGF1	IGF1	transcript	0.601844	0	-25.0721	1.1877e-16	1.4e-13	down	0	0	1.74315	0	0	0	0	0	0
XM_018055648.1	gene-ROCK2	ROCK2	transcript	0.599466	0.008492	-5.91712	5.8757e-05	0.00292386	down	0.822373	0	0	0.90245	0	0	0	0	0
XM_018064834.1	gene-MBTD1	MBTD1	transcript	0.595147	0	-24.6916	3.395e-16	2.8205e-13	down	0.002028	0.478884	1.03181	0.154456	0.053789	0.001794	0.003659	0.001478	0.002373
XM_018050707.1	gene-SLC27A6	SLC27A6	transcript	0.592427	2.02465	1.73627	2.2953e-05	0.00122535	up	0	0	0	1.70666	0	0	0	0	0
XM_018044908.1	gene-SPECC1L	SPECC1L	transcript	0.58918	0	-24.0704	1.8202e-15	9.6232e-13	down	0.191408	0.15632	0.63039	0.47389	0.240242	0.058019	0.035448	0.17244	0.039521
XM_018062653.1	gene-BBX	BBX	transcript	0.587644	0.0814844	-2.89805	5.2417e-05	0.00264461	down	0	0.91176	0.402084	0.377655	0	0	0	0	0
XM_005693438.3	gene-RPAIN	RPAIN	transcript	0.587154	1.60533	1.3965	0.00125976	0.0437818	up	0.389785	0.532475	0.028565	0.30499	0.428501	0.012071	0.019629	0.072798	0.006518
XM_018048270.1	gene-LOC102171143	LOC102171143	transcript	0.584396	2.26217	1.93626	8.9435e-05	0.00430796	up	0.535443	0.937031	0.197426	0	0	0	0	0	0
XM_018049801.1	gene-RGS12	RGS12	transcript	0.582493	0	-24.143	1.503e-15	8.3732e-13	down	0.272493	0.516012	0.060042	0.193415	0.617071	0.489641	1.61912	1.34159	1.97915
XM_018044257.1	gene-LOC102182655	LOC102182655	transcript	0.578279	0	-22.8599	4.3271e-14	8.3882e-12	down	0.460768	0.001075	0.910975	0.147866	0.131486	0.00434	0.008875	0.000564	0.006357
XM_018046856.1	gene-AGK	AGK	transcript	0.572183	0	-23.5175	7.8943e-15	2.7212e-12	down	0.013497	0.24052	0.614877	0	0.77981	9e-06	0	0	0
XM_018058197.1	gene-DIS3L2	DIS3L2	transcript	0.567356	0.0029474	-6.50671	0.00035774	0.0149744	down	0	0	1.24147	0.402803	0	0	0	0	0
Novel_003613	XLOC_040789	.	transcript	0.564289	0.0005162	-9.97748	0.00096534	0.0352785	down	0.209656	0.360321	0.437013	0.227295	0.405045	2.04899	0.3145	0.895793	1.66777
XM_018052138.1	gene-TPM2	TPM2	transcript	0.560934	4.14932	2.88628	4.564e-05	0.00233932	up	0.005151	1.30675	0.118484	0.206624	0	0	0	0	0.003983
XM_018047578.1	gene-BBS10	BBS10	transcript	0.558483	1.23274	1.11343	0.00016442	0.00752104	up	0	1.63681	0	0	0	0	0	0	0
XM_018058363.1	gene-TRPS1	TRPS1	transcript	0.557049	5.30168	3.29394	9.6683e-05	0.00462386	up	0	1.62817	0	0	0	0	0	0	0
Novel_011206	XLOC_123615	.	transcript	0.554435	0	-22.759	5.5971e-14	1.0087e-11	down	0	0	1.15106	0	0.470196	0	0	0	0
Novel_021740	XLOC_223750	.	transcript	0.553771	0.0029332	-7.46504	0.00050282	0.0201111	down	0	0	0	1.6079	0	0	0	0	0
XM_018047930.1	gene-KIF21A	KIF21A	transcript	0.553366	3.6363	2.74503	0.0001456	0.0067558	up	0	0.429905	0	0	1.15991	0	0	0	0
Novel_004950	XLOC_053341	.	transcript	0.546788	0.0356242	-3.97573	1.4886e-05	0.0008121	down	0.341947	0	0	1.22551	0	0	0	0	0
XM_018044737.1	gene-SEPT6	SEPT6	transcript	0.546664	0.0253726	-4.11483	0.00038653	0.016004	down	0	0	0	1.55602	0	0	0	0	0
Novel_015103	XLOC_164932	.	transcript	0.544166	0	-24.2906	1.0104e-15	6.4336e-13	down	1.55051	0	0	0	0	0	0	0	0
XM_018044094.1	gene-LOC108634436	LOC108634436	transcript	0.543739	2.16731	1.97621	3.7049e-05	0.00192146	up	0.00121	0.007921	0	0	1.53404	0.000975	0.000505	0.000766	0.000511
Novel_016476	XLOC_175980	.	transcript	0.54279	0.0029584	-7.60406	0.00010392	0.00494547	down	1.07695	0.352506	0.021513	0.067463	0.022759	0.004747	0	0	0.020017
XM_005684754.3	gene-MED23	MED23	transcript	0.539824	1.46329	1.38648	0.00091948	0.0339294	up	0.001484	0.480317	0.341754	0.244585	0.471748	0.036442	0.010136	0.051786	0.059853
XM_013969574.2	gene-LOC102181614	LOC102181614	transcript	0.534106	0.004925	-6.03956	7.0455e-06	0.0003955	down	0	1.53364	0	0	0	0	0	0	0
XM_018054169.1	gene-SLC12A1	SLC12A1	transcript	0.533804	0.206167	-1.41958	0.00056043	0.0219819	down	0	0	0.934245	0.594699	0	0	0	0	0
XM_018058187.1	gene-DIS3L2	DIS3L2	transcript	0.533087	0.0449902	-3.48359	0.00143199	0.0484927	down	0	0	0.733306	0.793821	0	0	0	0	0
XM_018041411.1	gene-TIAL1	TIAL1	transcript	0.532398	0	-24.0537	1.9096e-15	1.0035e-12	down	0	0	0	1.22498	0.299184	0	0	0	0
XM_018060327.1	gene-MFN2	MFN2	transcript	0.528646	0.0136328	-4.99679	0.00018059	0.0081753	down	0.508774	0.513792	0.001023	0.477987	0.021696	0.006265	0	0.010552	0
Novel_011935	XLOC_131944	.	transcript	0.526934	0	-10.0987	2.225e-05	0.00118939	down	0.365228	0.517592	0.199559	0.431707	0.006035	0	0.007143	0	0
XM_018061544.1	gene-ELF2	ELF2	transcript	0.522914	3.25515	2.67331	0.00059911	0.0233	up	1.51626	0	0	0	0	0	0	0	0
XM_018064419.1	gene-RAP1GAP2	RAP1GAP2	transcript	0.522673	0.0407774	-3.61833	0.0006878	0.026327	down	0	1.51156	0	0	0	0	0	0	0
XM_018039073.1	gene-ZBTB9	ZBTB9	transcript	0.519367	0	-8.8075	0.00038914	0.0161032	down	0.142129	0	0.60152	0.763003	0	0	0	0	0
XM_018060382.1	gene-CLSTN1	CLSTN1	transcript	0.519011	3.6152	2.79899	0.00112862	0.0401848	up	0	0.468913	0.774217	0.241259	0	0	0	0	0
Novel_005960	XLOC_063033	.	transcript	0.515284	0	-10.9129	1.5968e-05	0.00087033	down	0.327729	0.342521	0.256815	0.516267	0.02819	0.021674	0.020141	0.036938	0
XM_018041463.1	gene-CPEB3	CPEB3	transcript	0.511679	0.0004982	-10.0918	0.00053186	0.021003	down	0	0	1.46897	0	0.001204	0	0	0	0
Novel_023853	XLOC_250147	.	transcript	0.511091	2.21696	2.14223	0.0004105	0.0168515	up	0.506886	0.858486	0.018166	0.021216	0.054228	0.005375	0.017221	0.022085	0.03323
XM_018042288.1	gene-ARID4B	ARID4B	transcript	0.510909	5.0509	3.28821	2.0357e-05	0.00109566	up	0	0	0	0.663123	0.79585	0	0	0	0
Novel_022022	XLOC_227697	.	transcript	0.510454	0	-23.1626	1.9881e-14	5.0375e-12	down	0	1.45564	0	0	0	0	0	0	0
XM_013968948.2	gene-UBR3	UBR3	transcript	0.509524	0	-24.9287	1.7677e-16	1.703e-13	down	0	0.573305	0	0.873167	0	0	0	0	0
XM_005683842.3	gene-TPM2	TPM2	transcript	0.506859	1.75524	1.75539	0.00109656	0.0391873	up	0	0.461398	0.982296	0	0	0	0	0	0
XM_013969550.2	gene-DPAGT1	DPAGT1	transcript	0.504494	0	-23.3757	1.1433e-14	3.5747e-12	down	0	0	0	1.44129	0	0	0	0	0
XM_013963556.2	gene-LOC102184403	LOC102184403	transcript	0.500873	0.0299308	-4.06662	0.00050534	0.0201563	down	0	0.327617	0.329831	0.781022	0	0	0	0	0
XM_018050172.1	gene-PPARGC1B	PPARGC1B	transcript	0.499953	0	-25.3257	3.3791e-21	4.211e-17	down	0	0.268419	1.1657	0	0	0	0	0	0
Novel_018504	XLOC_194799	.	transcript	0.49484	0	-22.1491	2.5971e-13	3.2181e-11	down	0.133099	0.088674	0.486117	0.50716	0.218945	0.036316	0.097003	0.100203	0.098448
Novel_000039	XLOC_000752	.	transcript	0.494601	0.0051796	-6.43846	0.00059962	0.0233097	down	0.49536	0.212673	0.263612	0.232402	0.229227	0.692764	0.542671	0.771336	0.89484
XM_018046358.1	gene-CFAP45	CFAP45	transcript	0.49247	0.002173	-6.51069	0.00143136	0.0484899	down	1.42637	0	0	0	0	0	0	0	0
Novel_023852	XLOC_250147	.	transcript	0.490722	0	-24.325	9.2083e-16	5.9946e-13	down	0	0.262981	0	0	1.15954	0	0	0	0
Novel_023743	XLOC_249107	.	transcript	0.489315	0.176754	-1.48284	1.3026e-06	7.7566e-05	down	0	0	1.40582	0	0	0	0	0	0
XM_018053414.1	gene-SERAC1	SERAC1	transcript	0.486776	0.0243958	-4.29597	0.00080049	0.0301116	down	0	0.591676	0.544733	0.265168	0	0	0	0	0
XM_018039064.1	gene-STK38	STK38	transcript	0.485002	2.62971	2.46355	6.1143e-05	0.00303911	up	0	0	0	1.33477	0.062677	0	0	0	0
XM_013976203.2	gene-TMEM164	TMEM164	transcript	0.482273	0.0098456	-5.50458	0.00046571	0.018808	down	0	1.07844	0.318161	0	0	0	0	0	0
XM_018066477.1	gene-MIPOL1	MIPOL1	transcript	0.479692	0	-23.1877	1.8632e-14	4.7944e-12	down	0	1.39392	0	0	0	0	0	0	0
XM_018062045.1	gene-ADGRG1	ADGRG1	transcript	0.479452	0.0312406	-3.92921	6.4302e-05	0.00317627	down	0.162898	0.752852	0	0.466363	0	0	0	0	0
XM_018057241.1	gene-DZANK1	DZANK1	transcript	0.478609	2.15168	2.11844	0.00072154	0.0274857	up	0	0.003384	0.604989	0	0.769261	0	0	0	0
XM_018049081.1	gene-WWTR1	WWTR1	transcript	0.478584	3.45363	2.8998	0.00048316	0.0194226	up	0.504624	0.352225	0	0.516144	0	0	0	0	0
XM_005685067.3	gene-SCAMP1	SCAMP1	transcript	0.474647	0.11158	-2.05952	4.6529e-05	0.00238059	down	0	1.37171	0	0	0	0	0	0	0
XM_018065682.1	gene-NPR3	NPR3	transcript	0.473888	1.38427	1.46573	0.00123877	0.0432418	up	0.01556	0.520792	0.325081	0.475883	0.020864	0.004864	0.002571	0.002986	0.009512
XM_018057504.1	gene-RTEL1	RTEL1	transcript	0.471546	0.0080578	-5.7531	4.3826e-07	2.6586e-05	down	0.288578	0.928332	0.121717	0	0.004976	0	0	0	0.00212
XR_001918124.1	gene-PLA2G6	PLA2G6	transcript	0.467577	0	-8.64879	1.3763e-08	8.6934e-07	down	0.232167	0.894734	0	0.208258	0	0	0.003042	0	0
Novel_001773	XLOC_020576	.	transcript	0.465738	0.0094756	-5.6487	1.7261e-05	0.00093584	down	0.262736	0.220127	0.265734	0.220081	0.361208	2.83061	0.464082	0.486796	0.317281
XM_005688773.3	gene-ZNF7	ZNF7	transcript	0.462027	0.974093	1.04631	0.00024154	0.0106095	up	0	1.32213	0.000891	0.001425	0	0.002282	0.002403	0.001377	0.000942
XM_018046424.1	gene-UAP1	UAP1	transcript	0.459638	0.010003	-5.30771	0.00027676	0.0119282	down	0	1.31694	0	0	0	0	0	0	0
XM_018049740.1	gene-CPEB2	CPEB2	transcript	0.459414	0	-9.94715	9.4614e-05	0.00453238	down	0.577641	0	0.712189	0	0	0	0	0	0
XM_018054667.1	gene-NEO1	NEO1	transcript	0.458764	0.0037396	-6.82547	3.6661e-05	0.00190247	down	0.245441	0	0	1.03432	0	0	0	0	0
Novel_017776	XLOC_187689	.	transcript	0.457097	0.0039568	-6.59553	2.6366e-06	0.00015436	down	0.252593	0.137361	0.28496	0.36113	0.24177	0.549142	0.512961	0.345893	0.515184
Novel_011541	XLOC_128196	.	transcript	0.454576	0.0009028	-8.65135	2.3146e-17	4.296e-14	down	0	1.25073	0	0	0.019321	0	0	0	0
XM_018054669.1	gene-NEO1	NEO1	transcript	0.449666	0	-24.7009	3.3093e-16	2.8027e-13	down	0	0.668643	0	0.598005	0	0	0	0	0
XM_018048026.1	gene-ARHGAP9	ARHGAP9	transcript	0.4493	0	-8.05906	4.8801e-06	0.00027915	down	0.740035	0.367993	0	0.154207	0	0	0	0	0
XM_018054100.1	gene-EXOC5	EXOC5	transcript	0.449153	0	-23.8737	3.0851e-15	1.4164e-12	down	0	0	1.24634	0	0.015649	0	0	0	0
XM_005687505.3	gene-SMAD9	SMAD9	transcript	0.447357	0.0061506	-5.91079	3.8571e-05	0.00199685	down	0.646682	0.268468	0.331556	0	0	0	0	0	0
Novel_017324	XLOC_181492	.	transcript	0.444668	0	-9.69124	5.4467e-06	0.00030992	down	0	0.712582	0	0.517487	0	0	0	0	0
Novel_023435	XLOC_245664	.	transcript	0.441698	0.0536466	-2.79105	8.5467e-07	5.1311e-05	down	0	1.13582	0	0.090977	0	0	0	0	0
XM_018060381.1	gene-CLSTN1	CLSTN1	transcript	0.441032	5.48926	3.63812	0.00020869	0.00932154	up	0	0	1.22556	0	0	0	0	0	0
Novel_017550	XLOC_184526	.	transcript	0.437758	0	-24.2441	1.1455e-15	6.9209e-13	down	1.22412	0	0	0	0	0	0	0	0
XM_018066244.1	gene-PPIP5K1	PPIP5K1	transcript	0.436286	0	-9.62371	0.00016553	0.0075678	down	0	0	0	1.21759	0	0	0	0	0
XM_018050434.1	gene-REEP6	REEP6	transcript	0.435073	0.174061	-1.3519	0.00090384	0.0334656	down	1.21076	0	0	0	0	0	0	0	0
Novel_000153	XLOC_002096	.	transcript	0.4341	0.899299	1.01055	0.0003456	0.0145501	up	0	0	0.808398	0	0.398586	0	0	0	0
XM_018051151.1	gene-PNPLA6	PNPLA6	transcript	0.433174	0	-9.21226	1.2283e-07	7.5885e-06	down	0	0	1.20448	4e-05	0	0	0	0	0
Novel_000221	XLOC_002719	.	transcript	0.431458	0	-24.2108	1.2529e-15	7.3351e-13	down	0	0.060391	0	0.711298	0.425615	0	0	0	0
Novel_001529	XLOC_018863	.	transcript	0.429707	0.099544	-2.12525	2.5607e-06	0.00015002	down	0	0	0	0.421981	0.770603	0	0	0	0
Novel_003757	XLOC_041781	.	transcript	0.426796	0.0018082	-7.46119	0.00055865	0.021922	down	1.19229	0	0	0	0	0	0	0	0
XM_005697319.2	gene-LOC102181826	LOC102181826	transcript	0.425642	3.10117	2.8255	0.00013886	0.00646747	up	0	0	0	0	1.18865	0	0	0	0
XM_018066319.1	gene-FURIN	FURIN	transcript	0.425157	0.0263232	-4.02765	5.5083e-05	0.00275834	down	0	0	0	0	1.18784	0	0	0	0
XM_018044990.1	gene-DOCK7	DOCK7	transcript	0.422389	0	-24.5768	4.6476e-16	3.6856e-13	down	0	0	0	0	1.18195	0	0	0	0
XM_005688053.3	gene-C1QL3	C1QL3	transcript	0.419116	2.36949	2.42413	4.2766e-06	0.00024528	up	0	0.106968	0.634363	0.436148	0	0	0	0	0
Novel_001001	XLOC_012426	.	transcript	0.417659	0	-9.12312	0.0002615	0.0113603	down	0	0	0	0	1.17243	0	0	0	0
XM_018058260.1	gene-MTDH	MTDH	transcript	0.414588	1.54182	1.8967	0.00139263	0.0475099	up	0	0	1.16866	0	0	0	0	0	0
XM_018040328.1	gene-TMEM8A	TMEM8A	transcript	0.413132	0	-23.0588	2.5979e-14	6.2088e-12	down	0	0	0	0	1.16783	0	0	0	0
Novel_009694	XLOC_106465	.	transcript	0.4107	0.0009292	-8.38166	2.1326e-05	0.00114273	down	1.16148	0	0	0	0	0	0	0	0
XM_018043565.1	gene-DEUP1	DEUP1	transcript	0.408337	0	-23.1235	2.1991e-14	5.4967e-12	down	0.125728	0	0.005271	0.461923	0.567651	0	0	0	0
XM_018058541.1	gene-FAM91A1	FAM91A1	transcript	0.407447	0	-23.0263	2.8133e-14	6.4923e-12	down	0.362212	0	0.795553	0	0	0	0	0	0
Novel_020624	XLOC_213586	.	transcript	0.405789	0	-22.8921	3.9857e-14	8.0112e-12	down	0	1.15092	0	0	0	0	0	0	0
XM_018059008.1	gene-NCAPD3	NCAPD3	transcript	0.405011	0	-9.41368	9.8725e-08	6.1166e-06	down	0	0	1.14865	0	0	0	0	0	0
XM_018049692.1	gene-PTPN13	PTPN13	transcript	0.404099	5.42777	3.7589	7.7154e-05	0.00376422	up	0.339231	0.80934	0	0	0	0	0	0	0
XM_018045469.1	gene-SRSF11	SRSF11	transcript	0.403436	8.26898	4.47031	0.00098458	0.0358764	up	0	0	1.13687	0	0	0	0	0	0
Novel_000564	XLOC_005759	.	transcript	0.402789	1.56373	1.89774	0.0012655	0.0439115	up	0	0	0	1.12676	0	0	0	0	0
XM_013966825.2	gene-RIPK3	RIPK3	transcript	0.401063	0	-22.5999	8.3806e-14	1.3414e-11	down	0.181567	0.175735	0.424678	0.186663	0.157994	0.030632	0.073045	0.084058	0.07415
Novel_008021	XLOC_087867	.	transcript	0.39713	0	-22.7571	5.6232e-14	1.0093e-11	down	0	1.11475	0	0	0	0	0	0	0
Novel_023767	XLOC_249424	.	transcript	0.396806	0.970426	1.23856	0.00081306	0.0304927	up	0.586971	0.261142	0.110176	0.09694	0.057723	0.489123	0.639136	1.39367	4.54085
XM_018059330.1	gene-UVRAG	UVRAG	transcript	0.392051	2.70122	2.79137	0.00057343	0.0224441	up	0	0	1.11278	0	0	0	0	0	0
XM_018058609.1	gene-TRAPPC9	TRAPPC9	transcript	0.390147	0	-8.99437	0.0003193	0.0135342	down	0.007232	0	0.814094	0.260678	0.01623	0	0	0.005207	0
XR_001917220.1	gene-SRRM2	SRRM2	transcript	0.38912	0	-10.2056	7.9379e-09	5.0397e-07	down	0	0	0	1.09702	0	0	0	0	0
XM_018054109.1	gene-KTN1	KTN1	transcript	0.384824	13.7144	5.22072	2.2544e-06	0.00013225	up	0.154731	0.326673	0	0.108999	0.500252	0	0	0	0
XM_005687205.3	gene-ZER1	ZER1	transcript	0.383304	1.07247	1.45093	8.6421e-05	0.0041766	up	0	0	0	0.180951	0.908872	0	0	0	0
Novel_015072	XLOC_164420	.	transcript	0.383065	0.050591	-2.86874	5.7935e-07	3.4902e-05	down	0	0	1.08303	0	0	0	0	0	0
XM_018042247.1	gene-ZSWIM8	ZSWIM8	transcript	0.382884	0.0001134	-8.44412	6.1198e-05	0.00304015	down	0.00613	1.01772	0.005578	0.012427	0.039826	0.005906	0.015346	0.006772	0.007685
XM_018049693.1	gene-PTPN13	PTPN13	transcript	0.382395	5.75797	3.92414	5.5709e-05	0.00278174	up	0	1.3e-05	0.660717	1.7e-05	0.420237	2.6e-05	1.4e-05	0	0
XM_018048966.1	gene-PPP6R2	PPP6R2	transcript	0.381064	0	-23.203	1.7906e-14	4.6626e-12	down	0	1.07384	0	0	0	0	0	0	0
XM_013968879.2	gene-DSN1	DSN1	transcript	0.381013	0.000232	-7.01605	0.0005286	0.0209025	down	0.81394	0	0.157096	0.101287	0	0	0	0	0
XM_005685646.3	gene-FRMD6	FRMD6	transcript	0.380849	0	-22.7256	5.9921e-14	1.0539e-11	down	0	0	0	0	1.0658	0	0	0	0
XM_018065357.1	gene-TEX2	TEX2	transcript	0.380183	4.86369	3.64891	0.00027473	0.0118583	up	0	0	1.0649	0	0	0	0	0	0
Novel_021822	XLOC_224103	.	transcript	0.378743	0	-24.2614	1.0932e-15	6.7636e-13	down	0.348818	0.713547	0	0	0	0	0	0	0
XM_018054105.1	gene-KTN1	KTN1	transcript	0.376273	11.9242	5.01271	5.1205e-06	0.00029233	up	0	1.0576	0	0	0	0	0	0	0
XM_018042289.1	gene-ARID4B	ARID4B	transcript	0.373886	0	-24.1636	1.4222e-15	8.0041e-13	down	0	1.00662	0.049492	0	0	0	0	0	0
XM_018054422.1	gene-RPAP1	RPAP1	transcript	0.373508	0	-9.13056	1.507e-15	8.3732e-13	down	0	0	0	1.05063	0	0	0	0	0
Novel_000269	XLOC_003196	.	transcript	0.373329	0	-22.8258	4.7208e-14	8.9083e-12	down	0.035529	0.149916	0.812284	0.024663	0.025174	0.019248	0.01062	0.017298	0.019343
XM_018052371.1	gene-UBAP2	UBAP2	transcript	0.369753	0.0044254	-5.22887	0.00063283	0.0244266	down	0.170324	0	0	0.347405	0.527559	0.000583	0	0	0
XM_018049694.1	gene-PTPN13	PTPN13	transcript	0.368555	7.07322	4.28712	1.6836e-05	0.00091505	up	0	0.442586	0.600796	0	0	0	0	0	0
XM_005681906.3	gene-C1QTNF7	C1QTNF7	transcript	0.367426	2.22805	2.57723	0.00059608	0.0232133	up	0	0.2133	0.301385	0.239678	0.287897	0	0	0	0
Novel_011177	XLOC_123389	.	transcript	0.365487	0.0113924	-4.78638	9.8512e-08	6.1077e-06	down	0	0.412794	0.462583	0.07976	0.079967	0	0	0	0
XM_018048059.1	gene-BAZ2A	BAZ2A	transcript	0.363358	0.0086858	-5.30517	0.00040952	0.0168271	down	0.242211	0	0	0	0.787541	0	0	0	0
XM_018052631.1	gene-RGS3	RGS3	transcript	0.361875	0	-23.5286	7.6616e-15	2.6627e-12	down	0.000684	0.192267	0	0.831413	0	0.000922	0	0.000471	0.000564
XM_018054386.1	gene-STARD9	STARD9	transcript	0.360984	0.944253	1.33702	9.5403e-05	0.00456514	up	0.13199	0.189444	0.122314	0.217906	0.341701	0.469054	0.305269	0.348894	0.660437
Novel_004032	XLOC_045962	.	transcript	0.36037	0	-8.45097	0.00077521	0.0292743	down	1.00241	0	0	0	0	0	0	0	0
Novel_014278	XLOC_156923	.	transcript	0.360228	0	-7.94882	0.00130719	0.0451426	down	0.239022	0	0.739944	0.007162	0.013196	0	0	0.004228	0.001535
XM_018055656.1	gene-ATP6V1C2	ATP6V1C2	transcript	0.360094	0	-22.2878	1.8376e-13	2.4511e-11	down	0	0.03217	0.049787	0.915955	0	0	0	0	0
Novel_016667	XLOC_177181	.	transcript	0.358552	0	-24.7169	3.1665e-16	2.7081e-13	down	0.00179	0.003017	0.010063	0.54379	0.436786	0.00304	0.002309	0.007442	0.002031
XM_018038636.1	gene-MSH5	MSH5	transcript	0.358048	0	-22.938	3.543e-14	7.4974e-12	down	0.47693	0	0.033095	0	0.479485	0	0	0	0
XM_005681919.3	gene-LDB2	LDB2	transcript	0.350793	0.835361	1.20846	0.00063981	0.024685	up	0	0	0	0.984507	0	0	0	0	0
XR_001918728.1	gene-LOC106503629	LOC106503629	transcript	0.350321	0	-7.29792	3.5176e-05	0.00182977	down	0	0.976108	0	0	0	0	0	0	0
XM_018049695.1	gene-PTPN13	PTPN13	transcript	0.350287	13.6443	5.35285	1.253e-06	7.4662e-05	up	0.001388	0.961302	0.0045	0.002508	0.00422	0.003403	0	0.002947	0.001662
Novel_018018	XLOC_189506	.	transcript	0.348391	0	-24.2808	1.0349e-15	6.4948e-13	down	0	0.002971	0.970426	0	0	0	0	0	0
Novel_011951	XLOC_131997	.	transcript	0.347652	0.149785	-1.26231	0.00030039	0.012826	down	0.969721	0	0	0	0	0	0	0	0
XM_018054167.1	gene-SEMA6D	SEMA6D	transcript	0.347487	0	-24.1763	1.3745e-15	7.8839e-13	down	0.901846	0.003417	0.000557	0.002137	0.054184	0.001374	0.002254	0.000408	0
XM_018050393.1	gene-FSTL4	FSTL4	transcript	0.347089	0.0767506	-2.24345	8.7655e-05	0.00422919	down	0	0	0.962108	0	0	0	0	0	0
XM_018054857.1	gene-KANSL3	KANSL3	transcript	0.346471	0	-23.0359	2.7557e-14	6.4452e-12	down	0	0.961905	0	0	0	0	0	0	0
XM_018067000.1	gene-SLC25A26	SLC25A26	transcript	0.346364	0.00094	-6.05588	0.00034802	0.0146166	down	0.007678	0.505135	0.067022	0.198008	0.181125	6.20451	0.401512	0.220057	1.36357
XM_018048591.1	gene-IFFO1	IFFO1	transcript	0.346069	9.16e-05	-7.69542	0.00047348	0.0190863	down	0.291338	0.216988	0.05505	0.048241	0.347164	1.00538	0.557564	0.138536	1.98541
XM_018052125.1	gene-RUSC2	RUSC2	transcript	0.339738	0.0001632	-9.10416	0.00025216	0.0110258	down	0	0	0.956535	0	0	0	0	0	0
XM_018063465.1	gene-BAZ2B	BAZ2B	transcript	0.339425	0	-24.9524	1.6552e-16	1.6925e-13	down	0.288638	0.059896	0	0.232511	0.375321	0	0	0	0
XM_018049307.1	gene-CCSER1	CCSER1	transcript	0.338627	3.29533	3.23603	0.00071655	0.0273195	up	0.954662	0	0	0	0	0	0	0	0
XM_018046912.1	gene-BPGM	BPGM	transcript	0.33854	0.0183306	-4.00928	0.00107655	0.0385875	down	0	0.95342	0	0	0	0	0	0	0
Novel_009633	XLOC_105987	.	transcript	0.337566	0.0010568	-7.58652	2.8997e-05	0.00152288	down	0	0	0.944881	0	0	0	0	0	0
XM_018042443.1	gene-MTR	MTR	transcript	0.336616	0.0865538	-1.95534	0.00016771	0.00765246	down	0.94449	0	0	0	0	0	0	0	0
XM_018062840.1	gene-MYH14	MYH14	transcript	0.336594	2.70455	3.04729	0.0009339	0.0342729	up	0	0.927418	0	0	0.013158	0	0	0	0
XM_018060278.1	gene-RGS7	RGS7	transcript	0.336086	0.009969	-4.50677	0.00030258	0.0129133	down	0	0.939077	0	0	0	0	0	0	0
XM_018048914.1	gene-GTSE1	GTSE1	transcript	0.335486	0	-22.9199	3.7119e-14	7.6913e-12	down	0.008629	0.716912	0.15644	0.008289	0.047406	0.005862	0	0.016795	0.013263
XM_018058031.1	gene-ADNP	ADNP	transcript	0.332608	0	-23.2437	1.5968e-14	4.362e-12	down	0	0	0	0	0.93699	0	0	0	0
Novel_015691	XLOC_170662	.	transcript	0.33258	0	-8.3972	0.00072494	0.0275909	down	0.098739	0.232653	0.232425	0.329989	0.028993	0	0	0.03892	0
XM_005675916.3	gene-PDE11A	PDE11A	transcript	0.328673	0.835852	1.30823	0.00035955	0.015043	up	0	0.917919	0	0	0	0	0	0	0
Novel_002087	XLOC_024653	.	transcript	0.327587	0	-22.2827	1.8305e-13	2.4491e-11	down	0.852027	0	0	0.048774	0.010427	0	0	0.000591	0
Novel_004745	XLOC_051176	.	transcript	0.32671	0	-23.0111	2.9373e-14	6.5587e-12	down	0.004101	0.623301	0.00386	0.060243	0.214754	0.000973	0.006111	0.004346	0.007056
XM_018058543.1	gene-FAM91A1	FAM91A1	transcript	0.324225	0	-22.7428	5.8061e-14	1.0315e-11	down	0.002686	0.004017	3.1e-05	0.311927	0.584876	7e-06	0.001723	6e-06	0.00163
Novel_021969	XLOC_226796	.	transcript	0.324119	0	-24.489	5.9029e-16	4.4777e-13	down	0.01698	0.005727	0.816703	0.059125	0	0	0	0	0
Novel_014314	XLOC_157379	.	transcript	0.323592	0	-22.7949	5.1081e-14	9.3415e-12	down	0	0.029128	0	0.865761	0.000366	0	0	0	0
Novel_017297	XLOC_181409	.	transcript	0.320263	0	-26.4696	2.1994e-18	8.3416e-15	down	0.134629	0	0.525968	0.23023	0	0	0	0	0
Novel_003974	XLOC_044581	.	transcript	0.320146	0	-7.53697	8.3473e-06	0.00046557	down	0.00284	0.861367	0.010542	0.005752	0.010039	0.00246	0.009735	0.001376	0.004294
XM_018061362.1	gene-KMT5A	KMT5A	transcript	0.320067	1.84264	2.52463	0.00025423	0.0110817	up	0	0.023277	0	0	0.864355	0	0	0	0
XM_005677944.3	gene-LOC102190481	LOC102190481	transcript	0.319967	1.04747	1.62775	0.000216	0.00959403	up	0	0	0.884259	0	0	0	0	0	0
XM_018046972.1	gene-IGF2BP2	IGF2BP2	transcript	0.318426	0	-23.2527	1.5743e-14	4.362e-12	down	0.116571	0.096306	0.329068	0.103464	0.234183	0.712337	1.01498	0.781638	1.2765
Novel_002533	XLOC_029137	.	transcript	0.317561	0	-22.1657	2.4917e-13	3.114e-11	down	0.876253	0	0	0	0	0	0	0	0
XM_013976540.2	gene-KDM5C	KDM5C	transcript	0.317256	0	-23.8501	3.284e-15	1.4767e-12	down	0.230645	0.191573	0.130512	0.117685	0.205025	0.01879	0.069426	0.007944	0.044468
Novel_005885	XLOC_062142	.	transcript	0.317041	0.0318802	-3.35015	6.5852e-06	0.00037133	down	0.215827	0	0.094725	0	0.558771	2.6e-05	0	0	0
XM_018061391.1	gene-NCOR2	NCOR2	transcript	0.312584	0	-9.19499	7.0626e-05	0.0034651	down	0	0.869003	0	0	0	0	0	0	0
XM_018048528.1	gene-TIAM1	TIAM1	transcript	0.312465	0.0009786	-7.94371	0.000341	0.0143773	down	0	0	0	0	0.866766	0	0	0	0
XM_005697050.3	gene-TMEM241	TMEM241	transcript	0.311723	0.998622	1.60378	0.000474	0.0190987	up	0	0.856467	0	0	0	0	0	0	0
XM_018039038.1	gene-ECI2	ECI2	transcript	0.311133	0.016977	-4.09767	2.8166e-05	0.001481	down	0.091727	0.190089	0.255426	0.215499	0.101682	3.07774	0.038191	0.060016	1.85284
Novel_005261	XLOC_056254	.	transcript	0.310392	0	-22.4009	1.3839e-13	2.0019e-11	down	0	0	0	0.841813	0	0	0	0	0
XM_013968950.2	gene-UBR3	UBR3	transcript	0.306845	0	-24.2277	1.1972e-15	7.0564e-13	down	0.841241	0	0	0	0	0	0	0	0
XM_013973812.2	gene-ZBTB9	ZBTB9	transcript	0.306586	0	-22.8182	4.8095e-14	8.9839e-12	down	0	0	0	0.840611	0	0	0	0	0
XM_005695760.3	gene-ADAMTS9	ADAMTS9	transcript	0.305645	0	-23.2326	1.6429e-14	4.362e-12	down	0.496264	0.011499	0.2776	0.002372	0.050706	0	0.005007	0.01358	0
XM_018059600.1	gene-PLEKHA7	PLEKHA7	transcript	0.305361	0	-23.7439	4.3516e-15	1.8338e-12	down	0	0	0	0.835386	0	0	0	0	0
XM_005699223.3	gene-VCL	VCL	transcript	0.302774	2.91693	3.24687	0.00015294	0.00705872	up	0	0	0.833695	0	0	0	0	0	0
XM_018043828.1	gene-SHROOM2	SHROOM2	transcript	0.301677	0.005019	-5.56196	0.00043116	0.017632	down	0	0.830306	0	0	0	0	0	0	0
XM_018039598.1	gene-RNF152	RNF152	transcript	0.300826	0.0034352	-6.04694	0.00026393	0.0114489	down	0	0.820655	0	0	0	0	0	0	0
XM_018061396.1	gene-NCOR2	NCOR2	transcript	0.299311	0	-24.3665	8.2308e-16	5.6535e-13	down	0.001738	0.390079	0.223192	0.0017	0.202305	0.002078	0.002105	0.001408	0.002347
XR_309793.3	gene-NABP1	NABP1	transcript	0.299196	0	-8.38675	0.0006947	0.0265443	down	0	0	0.809006	0	0	0	0	0	0
Novel_019154	XLOC_200491	.	transcript	0.298581	0	-9.07942	2.0205e-09	1.296e-07	down	0	0.808158	0	0	0	0	0	0	0
Novel_019730	XLOC_205513	.	transcript	0.298395	0	-22.7415	5.8522e-14	1.0376e-11	down	0	0.370272	0.436083	0	0.000113	0	0	0	0.00022
Novel_015989	XLOC_173393	.	transcript	0.297833	0	-8.68398	5.2073e-07	3.148e-05	down	0	0.802835	0	0	0	0	0	0	0
Novel_003058	XLOC_034414	.	transcript	0.295894	0	-22.6705	7.0087e-14	1.1751e-11	down	0	0.801221	0	0	0	0	0	0	0
Novel_009426	XLOC_103543	.	transcript	0.294501	0.0074274	-5.22799	4.3613e-05	0.00224187	down	0	0	0	0	0.799389	0	0	0	0
XM_018045608.1	gene-ZZZ3	ZZZ3	transcript	0.294201	0	-8.67006	0.00046383	0.0187495	down	0.794174	0	0	0	0	0	0	0	0
XM_018065265.1	gene-FMNL1	FMNL1	transcript	0.294165	0	-23.4122	1.0396e-14	3.3606e-12	down	0	0.789923	0	0	0	0	0	0	0
XM_018039219.1	gene-SIRT5	SIRT5	transcript	0.293715	0	-21.8881	4.9558e-13	5.4653e-11	down	0	0	0.784452	0	0	0	0	0	0
XM_018039267.1	gene-PNPLA1	PNPLA1	transcript	0.292859	5.5e-05	-7.20613	5.3334e-08	3.328e-06	down	0.009056	0.76274	0.002111	0.003932	0.005272	0	0.004312	0	0
XM_018041482.1	gene-CHST15	CHST15	transcript	0.292796	0	-23.4084	1.0487e-14	3.3756e-12	down	0	0.779923	0	0	0	0	0	0	0
XM_005689693.3	gene-AMPD3	AMPD3	transcript	0.292104	0	-22.3738	1.4574e-13	2.0875e-11	down	0	0	0.000289	0.775358	0	0	0	0	0
XM_018047983.1	gene-TBC1D30	TBC1D30	transcript	0.292088	0	-23.9451	2.5513e-15	1.2296e-12	down	0	0.77036	0	0	0	0	0	0	0
Novel_009590	XLOC_105311	.	transcript	0.292002	0	-22.871	4.2062e-14	8.2826e-12	down	0.0005	0	0	0.767455	0.000237	0.00024	0	0.000405	0.000864
XM_013965900.2	gene-TTC39B	TTC39B	transcript	0.288348	0.001262	-7.44106	3.7807e-06	0.0002187	down	0.767957	0	0	0	0	0	0	0	0
Novel_019620	XLOC_204063	.	transcript	0.287836	0	-24.4006	7.5027e-16	5.1943e-13	down	0.212095	0.227345	0	0.158691	0.166571	0	0.002247	0.003709	0.010666
XM_018050019.1	gene-CAST	CAST	transcript	0.287351	2.28531	3.01342	0.00059327	0.0231141	up	0	0	0.254146	0.189067	0.320152	0	0	0	0
XM_018045046.1	gene-ATG4C	ATG4C	transcript	0.28555	0.00384	-5.3162	0.00023425	0.0103153	down	0.289701	0	0.231143	0.079822	0.159362	0	0	0	0.002424
XM_005684334.3	gene-RGS3	RGS3	transcript	0.285004	0.0062742	-5.10233	0.00065543	0.0251983	down	0	0	0	0.755621	0	0	0	0	0
Novel_005602	XLOC_059281	.	transcript	0.284312	0	-22.6966	6.5586e-14	1.1195e-11	down	0	0	0	0	0.751104	0	0	0	0
Novel_009671	XLOC_106381	.	transcript	0.284007	0	-24.6173	4.1612e-16	3.361e-13	down	0	0.750793	0	0	0	0	0	0	0
XM_018042251.1	gene-NDST2	NDST2	transcript	0.283861	0	-8.99218	2.7458e-07	1.6797e-05	down	0.001697	0.295893	0.160947	0.290446	0	0	0	0	0
XM_018040189.1	gene-ATXN2L	ATXN2L	transcript	0.281803	0	-23.1817	1.8922e-14	4.8405e-12	down	0	0	0	0.740947	0	0	0	0	0
XM_018051155.1	gene-PNPLA6	PNPLA6	transcript	0.280773	0	-8.56612	5.7192e-07	3.4479e-05	down	0	0	0.739676	0	0	0	0	0	0
XM_018050693.1	gene-ZNF608	ZNF608	transcript	0.279763	0.028388	-3.28642	0.0005872	0.0229084	down	0.129653	0.163185	0.217303	0.115309	0.113708	0.470125	0.383442	0.155896	0.439238
XM_005696275.3	gene-KCTD20	KCTD20	transcript	0.27775	1.5273	2.40296	0.00108924	0.0389737	up	0	0	0	0.737067	0	0	0	0	0
Novel_012739	XLOC_141402	.	transcript	0.276774	0	-8.86097	1.692e-06	0.00010034	down	0	0	0	0	0.736916	0	0	0	0
XM_018044848.1	gene-SMPD4	SMPD4	transcript	0.276465	0	-22.9641	3.3143e-14	7.1377e-12	down	0	0.725213	0	0	0	0	0	0	0
Novel_024243	XLOC_254251	.	transcript	0.275731	0	-21.6703	8.4596e-13	8.1996e-11	down	0.345471	0	0.149939	0	0.226993	0	0	0	0
Novel_022920	XLOC_236953	.	transcript	0.275606	0	-23.7165	4.6774e-15	1.8978e-12	down	0	0	0	0	0.722369	0	0	0	0
Novel_021698	XLOC_223217	.	transcript	0.274383	0.0096522	-4.75998	0.00101395	0.0368234	down	0.213849	0.138919	0.182161	0.186464	0	0	0	0	0.000198
XM_018050860.1	gene-SIRT6	SIRT6	transcript	0.272303	0	-21.7284	7.328e-13	7.3987e-11	down	0	0.123459	0.244102	0.166009	0.184127	0	0	0	0
XM_013965702.2	gene-LOC102191423	LOC102191423	transcript	0.271917	0.0001518	-8.33194	0.00016395	0.00750345	down	0	0	0	0	0.715362	0	0	0	0
XM_018043119.1	gene-LOC102180829	LOC102180829	transcript	0.271776	1.00429	1.84889	1.3829e-05	0.00075727	up	0	0	0	0	0.714336	0	0	0	0
XM_013974705.2	gene-ABI3BP	ABI3BP	transcript	0.27041	0	-23.3041	1.3778e-14	4.0251e-12	down	0	0	0.713441	0	0	0	0	0	0
XM_018049219.1	gene-ALPK1	ALPK1	transcript	0.269817	0	-8.43982	0.00080355	0.0301956	down	0	0.710289	0	0	0	0	0	0	0
Novel_005781	XLOC_061510	.	transcript	0.269335	0	-23.0175	2.8891e-14	6.5299e-12	down	0	0.710186	0	0	0	0	0	0	0
XM_018038495.1	gene-AGPAT1	AGPAT1	transcript	0.26437	0	-22.5402	9.6222e-14	1.5016e-11	down	0.197387	0.101561	0.065939	0.091477	0.250201	0	0	0	0
XM_018055940.1	gene-SH3GLB2	SH3GLB2	transcript	0.263973	0	-22.2044	2.2629e-13	2.9084e-11	down	0	0.705117	0	0	0	0	0	0	0
XM_018058750.1	gene-KIFC2	KIFC2	transcript	0.262864	0	-22.8008	5.0311e-14	9.2396e-12	down	0	0	0	0.704906	0	0	0	0	0
Novel_012198	XLOC_135048	.	transcript	0.262325	0	-9.25922	0.00018926	0.00852761	down	0	0.689409	0.010063	0	0	0	0	0	0
Novel_003921	XLOC_043852	.	transcript	0.261394	0	-27.452	1.1756e-19	1.0255e-15	down	0.004193	0	0	0.154951	0.539152	0	0	0	1e-06
XM_018066455.1	gene-PRC1	PRC1	transcript	0.261029	0	-7.95975	0.0013386	0.0460996	down	0.053118	0.054155	0.137994	0.139261	0.299928	0.508771	0.298373	0.351915	0.637826
XM_018052768.1	gene-RORB	RORB	transcript	0.260383	1.56432	2.48496	0.00047059	0.0189874	up	0	0.682834	0	0	0	0	0	0	0
XM_018062243.1	gene-PLEKHF1	PLEKHF1	transcript	0.259624	0.0069376	-4.77371	9.0309e-05	0.00434522	down	0	0.681688	0	0	0	0	0	0	0
XM_018064620.1	gene-CTC1	CTC1	transcript	0.258851	0.000709	-7.63589	3.3542e-06	0.00019493	down	0	0	0	0	0.674065	0	0	0	0
XM_018051795.1	gene-SH3RF1	SH3RF1	transcript	0.258587	0	-8.48665	0.00087981	0.0326869	down	0	0.327267	0	0.343922	0	0	0	0	0
Novel_017792	XLOC_188039	.	transcript	0.256949	0	-8.53793	4.0189e-06	0.00023126	down	0	0.098257	0.193305	0.074837	0.304086	0	0.002065	0	0
Novel_020765	XLOC_214467	.	transcript	0.255781	0	-9.68262	7.468e-07	4.4897e-05	down	0.019928	0.646053	0	0	0	0	0	0	0
XM_018066771.1	gene-PXK	PXK	transcript	0.25578	0	-21.9066	4.7317e-13	5.2715e-11	down	0	0.665535	0	0	0	0	0	0	0
Novel_015697	XLOC_170662	.	transcript	0.254329	0.0238302	-3.39514	0.00090946	0.0336307	down	0.660342	0	0	0	0	0	0	0	0
Novel_002909	XLOC_032504	.	transcript	0.253653	0.657264	1.31915	5.2566e-05	0.00264751	up	0.393958	0	0	0.265311	0	0	0	0	0
Novel_006142	XLOC_065316	.	transcript	0.253185	0.014458	-4.07942	0.00025847	0.0112447	down	0	0	0	0	0.658955	0	0	0	0
XM_005681740.3	gene-SLC4A4	SLC4A4	transcript	0.251827	0.0061346	-5.22518	0.00041035	0.0168515	down	0	0	0.658915	0	0	0	0	0	0
XR_001919990.1	gene-LOC102177570	LOC102177570	transcript	0.251569	0	-23.6009	6.343e-15	2.3545e-12	down	0	0	0.657418	0	0	0	0	0	0
Novel_015309	XLOC_167456	.	transcript	0.251043	0.0411024	-2.54243	0.00107668	0.0385875	down	0.106556	0.124896	0.139477	0.206465	0.077548	0.048426	0.036574	0.025953	0
XM_018058368.1	gene-TRPS1	TRPS1	transcript	0.25092	0.0064176	-5.16413	0.00011705	0.00551943	down	0.361434	0	0.290433	0	0	0	0	0	0
Novel_002030	XLOC_024263	.	transcript	0.250704	0	-22.2359	2.0918e-13	2.7154e-11	down	0	0	0.650803	0	0	0	0	0	0
Novel_012849	XLOC_143049	.	transcript	0.250435	0	-22.6705	7.0087e-14	1.1751e-11	down	0	0.645758	0	0	0	0	0	0	0
XM_018055792.1	gene-RALGPS1	RALGPS1	transcript	0.248551	7.2e-06	-7.88481	9.2242e-05	0.00442847	down	0	0.645543	0	0	0	0	0	0	0
XM_018060464.1	gene-WRAP73	WRAP73	transcript	0.248197	0.0606566	-1.92494	0.00140747	0.0479202	down	0	0.115701	0.309693	0.218977	0	0	0	0	0
XM_018050802.1	gene-GNA15	GNA15	transcript	0.247725	0	-22.2267	2.1403e-13	2.77e-11	down	0	0.092116	0	0	0.551882	0	0	0	0
XM_018059209.1	gene-TP53I11	TP53I11	transcript	0.246899	0.0216706	-3.28401	0.00118485	0.0417777	down	0.005582	0.257042	0.055514	0.005395	0.314894	0.002483	0.006064	0.004465	0.005334
XM_018057509.1	gene-RTEL1	RTEL1	transcript	0.246078	0	-23.0165	2.8969e-14	6.5299e-12	down	0	0	0.000184	0	0.637164	0	0	0	0
Novel_022753	XLOC_235560	.	transcript	0.244683	0	-23.3001	1.3885e-14	4.0251e-12	down	0.015685	0.144117	0.419548	0.021592	0.036047	0.013696	0.008956	0.013088	0.009928
Novel_012171	XLOC_134609	.	transcript	0.244576	0	-23.5209	7.8244e-15	2.7085e-12	down	0	0	0.634872	0	0	0	0	0	0
XM_018039531.1	gene-KIAA1468	KIAA1468	transcript	0.244254	3.33942	3.8129	0.0004648	0.0187801	up	0.126489	0.073207	0.19173	0.173808	0.069578	0.019904	0.001808	0	0.000406
Novel_007796	XLOC_084326	.	transcript	0.243574	0	-24.9171	1.8252e-16	1.703e-13	down	0	0.632159	0	0	0	0	0	0	0
Novel_018207	XLOC_191375	.	transcript	0.243107	0	-24.3462	8.6937e-16	5.8789e-13	down	0	0	0	0	0.622791	0	0	0	0
XM_018061353.1	gene-C17H12orf65	C17H12orf65	transcript	0.241134	0.0018132	-4.73946	0.00052659	0.0208326	down	0	0.617983	0	0	0	0	0	0	0
Novel_000279	XLOC_003418	.	transcript	0.240734	0	-21.8605	5.3042e-13	5.7983e-11	down	0	0.613521	0	0	0	0	0	0	0
XM_018066662.1	gene-IP6K1	IP6K1	transcript	0.236627	0	-23.0452	2.6909e-14	6.3441e-12	down	0	0.001808	0	0.609904	0	0	0	0	0
XM_013968579.2	gene-OSBPL6	OSBPL6	transcript	0.236407	0.0080796	-4.60254	0.00118098	0.0416748	down	0	0.610554	0	0	0	0	0	0	0
Novel_021261	XLOC_217649	.	transcript	0.235834	0	-23.0705	2.5204e-14	6.0904e-12	down	0	0	0.608199	0	0	0	0	0	0
XM_005686939.3	gene-ASXL2	ASXL2	transcript	0.234633	0	-24.5149	5.5019e-16	4.2852e-13	down	0	0	0	0	0.607798	0	0	0	0
XM_018048669.1	gene-WNK1	WNK1	transcript	0.23395	0	-23.7264	4.547e-15	1.8535e-12	down	0	0.601621	0	0	0	0	0	0	0
Novel_019747	XLOC_205770	.	transcript	0.232501	0	-6.11662	0.00027754	0.0119559	down	0.174482	0	0.16049	0.115487	0.147785	0	0	0	0
XM_018038980.1	gene-LOC102180906	LOC102180906	transcript	0.232381	0	-21.9319	4.4098e-13	4.9383e-11	down	0	0.596558	0	0.001571	0	0	0	0	0
XM_018046463.1	gene-GPR161	GPR161	transcript	0.232328	0	-23.2466	1.5992e-14	4.362e-12	down	0	0.023937	0	0	0.573771	0	0	0	0
Novel_018505	XLOC_194799	.	transcript	0.230115	0	-21.2726	2.2221e-12	1.7816e-10	down	0	0.597404	0	0	0	0	0	0	0
XR_001918368.1	gene-DNAJC13	DNAJC13	transcript	0.229235	0.008232	-4.57925	0.00101646	0.0368686	down	0	0	0.597283	0	0	0	0	0	0
XM_018066418.1	gene-CKMT1A	CKMT1A	transcript	0.228485	0	-21.694	7.9659e-13	7.8608e-11	down	0	0	0.595042	0	0	0	0	0	0
Novel_019703	XLOC_205408	.	transcript	0.227918	0	-24.049	1.9326e-15	1.0064e-12	down	0	0	0.594018	0	0	0	0	0	0
XM_018053747.1	gene-APC	APC	transcript	0.226327	0	-23.9585	2.4574e-15	1.2043e-12	down	0.592333	0	0	0	0	0	0	0	0
Novel_006581	XLOC_070333	.	transcript	0.224507	0	-22.6421	7.5321e-14	1.2478e-11	down	0	0.5922	0	0	0	0	0	0	0
XM_018052662.1	gene-COL27A1	COL27A1	transcript	0.224176	0	-23.4278	9.9462e-15	3.2741e-12	down	0.020678	0	0	0	0.571069	0	0	0	0
Novel_008991	XLOC_099608	.	transcript	0.223769	0.012845	-4.10166	0.00046195	0.0186822	down	0.177783	0.083879	0.088235	0.078726	0.162826	1.74344	0.907255	1.50194	0.145799
XM_005697725.3	gene-ZNF646	ZNF646	transcript	0.223308	0.0007604	-7.07871	6.7687e-08	4.2115e-06	down	0	0	0	0	0.587088	0	0	0	0
Novel_000220	XLOC_002719	.	transcript	0.223147	0	-23.2819	1.4594e-14	4.1468e-12	down	0	0	0	0	0.581951	0	0	0	0
XM_018050352.1	gene-LOC102178535	LOC102178535	transcript	0.222542	0.0039304	-4.96789	0.0008404	0.0313831	down	0	0.575699	0	0	0	0	0	0	0
XM_018062736.1	gene-MAMSTR	MAMSTR	transcript	0.221488	0	-22.1273	2.7414e-13	3.3729e-11	down	0	0.454131	0.116755	0	0.003473	0	0	0	0
Novel_018598	XLOC_195930	.	transcript	0.221104	0	-25.6388	2.4155e-17	4.3809e-14	down	0.012127	0	0.560986	0	0	0	0	0	0
XM_018059698.1	gene-BCL9L	BCL9L	transcript	0.219654	0	-23.7035	4.841e-15	1.9461e-12	down	0.01465	0.192718	0	0.017468	0.345707	0	0	0	0
XM_018040595.1	gene-LRRFIP1	LRRFIP1	transcript	0.219456	0.0008508	-6.96817	0.00015159	0.00700032	down	0	0	0.569486	0	0	0	0	0	0
Novel_005961	XLOC_063033	.	transcript	0.21865	0.860687	1.972	0.00068603	0.0262704	up	0.569176	0	0	0	0	0	0	0	0
Novel_015096	XLOC_164607	.	transcript	0.218389	0.525889	1.23203	0.00031422	0.0133384	up	0	0	0.569006	0	0	0	0	0	0
Novel_011198	XLOC_123598	.	transcript	0.218338	0.0593282	-1.88708	0.00062085	0.0240171	down	0	0.568157	0	0	0	0	0	0	0
Novel_013611	XLOC_150352	.	transcript	0.218262	0.0009726	-7.28091	0.00080726	0.030301	down	0	0	0	0.566828	0	0	0	0	0
XM_018055343.1	gene-PSD4	PSD4	transcript	0.217994	0	-22.9491	3.4343e-14	7.3248e-12	down	0	0.56284	0	0	0	0	0	0	0
XM_018060298.1	gene-PRRC2C	PRRC2C	transcript	0.216154	0.0164764	-3.67386	0.00145035	0.0489622	down	0.075878	0	0.366003	0.109572	0.008703	0	0	0	0
XM_018040827.1	gene-METTL22	METTL22	transcript	0.2158	0.01973	-3.26868	0.00070167	0.0267991	down	0	0	0.559668	0	0	0	0	0	0
XM_018054108.1	gene-KTN1	KTN1	transcript	0.215484	2.21202	3.35015	0.0002247	0.0099298	up	0	0	0.052605	0.487509	0.018879	0	0	0	0
XM_018051157.1	gene-PNPLA6	PNPLA6	transcript	0.215352	0	-8.20061	6.5458e-05	0.00322969	down	0.037382	0.217874	0.013628	0.261236	0.028477	0	0	0.001126	0
Novel_022682	XLOC_234654	.	transcript	0.215116	0.48828	1.1509	0.00080371	0.0301956	up	0	0.552848	0	0	0	0	0	0	0
XM_018060358.1	gene-PEX14	PEX14	transcript	0.215008	0.0110166	-3.99019	4.4411e-05	0.00228154	down	0.036739	0.322235	0.121201	0.069221	0	0	0	0	0
Novel_004030	XLOC_045779	.	transcript	0.214917	0.0220684	-3.34686	0.0003071	0.0130744	down	0.091975	0.00283	0.002263	0.444431	0.001516	0.000335	0.003379	0	0.000993
Novel_001628	XLOC_019531	.	transcript	0.214144	0.0286056	-2.94088	5.2468e-05	0.00264565	down	0.273209	0.131343	0.133035	0.001887	0	0	0	0.003423	0.006867
XM_018055893.1	gene-SPTAN1	SPTAN1	transcript	0.213639	0	-23.7937	3.8141e-15	1.6553e-12	down	0	0.537768	0	0	0	0	0	0	0
Novel_007612	XLOC_082664	.	transcript	0.213521	0.0001758	-8.41317	2.9876e-06	0.00017421	down	0.536361	0	0	0	0	0	0	0	0
XM_018050167.1	gene-SLC26A2	SLC26A2	transcript	0.213469	0	-23.7493	4.2894e-15	1.8253e-12	down	0	0	0	0	0.534734	0	0	0	0
Novel_004664	XLOC_050809	.	transcript	0.213135	0	-23.2747	1.4869e-14	4.2111e-12	down	0.145599	0.058231	0.132153	0.041851	0.155898	0.233273	0.269196	0.198928	0.250964
Novel_000222	XLOC_002719	.	transcript	0.212696	0	-23.2463	1.6006e-14	4.362e-12	down	0	0.533144	0	0	0	0	0	0	0
Novel_021741	XLOC_223767	.	transcript	0.212675	0.0005464	-8.12994	7.5223e-05	0.00367613	down	0	0	0	0	0.531724	0	0	0	0
XM_018061889.1	gene-SPG7	SPG7	transcript	0.211316	1.28373	2.59817	0.00054466	0.0214308	up	0	0.001219	0	0	0.530388	0	0	0	0
XM_018050086.1	gene-ZBED8	ZBED8	transcript	0.210382	0	-7.809	5.8244e-06	0.00032971	down	0.213833	0.092951	0.067412	0.156988	0	0	0	0	0
Novel_011142	XLOC_122896	.	transcript	0.209704	0	-21.4615	1.4074e-12	1.2326e-10	down	0	0.529308	0	0	0	0	0	0	0
Novel_011651	XLOC_129791	.	transcript	0.2092	0	-21.4013	1.6285e-12	1.3796e-10	down	0	0	0	0.528395	0	0	0	0	0
Novel_017796	XLOC_188039	.	transcript	0.20916	0	-23.5666	6.9418e-15	2.4783e-12	down	0	0	0.214091	0	0.312056	0	0	0	0
Novel_000503	XLOC_005279	.	transcript	0.209107	0.0010812	-7.59094	3.9527e-06	0.00022775	down	0	0	0	0.526077	0	0	0	0	0
XM_018047324.1	gene-KLHL7	KLHL7	transcript	0.20895	0	-22.5011	1.0755e-13	1.6374e-11	down	0.125867	0	0.25654	0.141648	0.001261	0	0	0	0
XM_005687450.3	gene-RCBTB2	RCBTB2	transcript	0.208464	3.00024	3.8449	0.00033077	0.0139866	up	0.081245	0	0	0	0.442728	0	0	0	0
Novel_004724	XLOC_051029	.	transcript	0.207849	0	-23.9593	2.4569e-15	1.2043e-12	down	0.523049	0	0	0	0	0	0	0	0
XM_013973852.2	gene-C23H6orf89	C23H6orf89	transcript	0.207705	0.996799	2.2741	0.00042763	0.0174969	up	0	0.52254	0	0	0	0	0	0	0
XM_018050136.1	gene-TNIP1	TNIP1	transcript	0.206859	9.00292	5.39691	1.6946e-09	1.0894e-07	up	0.519503	0	0	0	0	0	0	0	0
Novel_014543	XLOC_159302	.	transcript	0.204495	0	-22.9373	3.5496e-14	7.4974e-12	down	0	0.25562	0.086616	0.027967	0.148263	0	0	0	0
Novel_022283	XLOC_231184	.	transcript	0.204477	0	-22.25	2.0195e-13	2.6491e-11	down	0.008107	0	0	0.509315	0	0	0	0	0
XM_018065029.1	gene-WIPF2	WIPF2	transcript	0.204282	0	-23.4194	1.0203e-14	3.3334e-12	down	0	0	0	0.517205	0	0	0	0	0
XM_018053598.1	gene-CLN6	CLN6	transcript	0.203878	0	-21.4867	1.3232e-12	1.1827e-10	down	0	0	0	0	0.515677	0	0	0	0
Novel_003279	XLOC_036409	.	transcript	0.203241	0	-7.84331	0.00148218	0.0498824	down	0	0.513681	0	0	0	0	0	0	0
XM_005695720.3	gene-CHL1	CHL1	transcript	0.203119	0.0136302	-3.83131	2.8029e-06	0.00016366	down	0	0	0.513462	0	0	0	0	0	0
XM_018047164.1	gene-THAP5	THAP5	transcript	0.202705	0	-21.5322	1.1851e-12	1.0848e-10	down	0.156765	0.354127	0	0	0	0	0	0	0
Novel_007405	XLOC_078763	.	transcript	0.202282	0.0559206	-1.86762	0.00112306	0.0400196	down	0	0	0	0	0.510512	0	0	0	0
XM_018054886.1	gene-CNGA3	CNGA3	transcript	0.202229	0.75258	1.86197	0.00067979	0.0260545	up	0	0	0.508402	0	0	0	0	0	0
Novel_005225	XLOC_056097	.	transcript	0.200924	0.712804	1.79212	0.0002151	0.00956179	up	0.020973	0.082728	0.117038	0.122599	0.165043	8.83401	10.5794	0.071324	0.141553
XM_018053470.1	gene-AFDN	AFDN	transcript	0.200244	2.02702	3.37773	0.00020264	0.00909319	up	0	0.508318	0	0	0	0	0	0	0
XM_018049698.1	gene-PTPN13	PTPN13	transcript	0.199915	3.62838	4.21097	2.0902e-05	0.00112205	up	0.026695	0	0	0.478705	0	0	0	0	0
XM_018053932.1	gene-GPATCH2L	GPATCH2L	transcript	0.199431	0.664568	1.70934	6.2619e-05	0.00310188	up	0.504603	0	0	0	0	0	0	0	0
Novel_011687	XLOC_130050	.	transcript	0.198996	0	-21.8175	5.8964e-13	6.3423e-11	down	0	0	0	0.502289	0	0	0	0	0
XM_018066040.1	gene-EVL	EVL	transcript	0.19887	0.003034	-5.17025	0.0003975	0.0163949	down	0.500509	0	0	0	0	0	0	0	0
Novel_005295	XLOC_056539	.	transcript	0.198701	0.0186108	-3.17257	0.00138152	0.047242	down	0	0	0	0	0.499856	0	0	0	0
Novel_000145	XLOC_002074	.	transcript	0.198689	0	-7.88425	4.859e-05	0.00247584	down	0.441681	0.055652	0	0	0	0	0	0	0
XM_018041481.1	gene-CHST15	CHST15	transcript	0.19845	0	-8.20771	0.00120407	0.0422675	down	0	0	0	0	0.496989	0	0	0	0
Novel_010601	XLOC_116572	.	transcript	0.197748	0	-22.1528	2.5647e-13	3.1916e-11	down	0	0.496968	0	0	0	0	0	0	0
XM_018054805.1	gene-ANAPC1	ANAPC1	transcript	0.196833	0	-23.3091	1.3599e-14	3.9942e-12	down	0	0	0.492451	0	0	0	0	0	0
Novel_008099	XLOC_088766	.	transcript	0.195058	0.000299	-7.25408	0.00126125	0.0437926	down	0.01552	0	0.228175	0	0.248446	0	0.000762	0	0
Novel_009639	XLOC_105987	.	transcript	0.194361	0.0006368	-7.62296	0.00036232	0.0151444	down	0	0	0	0	0.490314	0	0	0	0
Novel_014798	XLOC_162134	.	transcript	0.193586	0.0684878	-1.51907	2.4961e-08	1.5676e-06	down	0.270806	0	0.027095	0.191934	0	0	0.000263	0	0
XM_018061495.1	gene-RAPGEF2	RAPGEF2	transcript	0.193563	0	-21.7431	6.8296e-13	7.0421e-11	down	0	0.488463	0	0	0	0	0	0	0
Novel_017657	XLOC_186296	.	transcript	0.192501	0.0355134	-2.47005	0.00121544	0.0426322	down	0	0.487239	0	0	0	0	0	0	0
XM_018043881.1	gene-CNKSR2	CNKSR2	transcript	0.192366	0	-22.5732	8.9303e-14	1.4113e-11	down	0	0.104304	0	0.089476	0.29149	0	0.000604	0	0
XM_018045151.1	gene-INTS1	INTS1	transcript	0.192301	0.686457	1.8319	0.00046938	0.0189473	up	0.48196	0	0	0	0	0	0	0	0
XM_018063742.1	gene-RHBDF2	RHBDF2	transcript	0.192154	0	-22.5503	9.501e-14	1.4866e-11	down	0	0	0	0.480965	0	0	0	0	0
Novel_008160	XLOC_089304	.	transcript	0.190812	0.024079	-3.03216	4.8251e-05	0.00246	down	0	0.471696	0	0	0	0	0	0	0
XM_018054889.1	gene-INPP4A	INPP4A	transcript	0.190771	0	-22.7233	6.1275e-14	1.0733e-11	down	0	0	0.470811	0	0	0	0	0	0
XM_018053830.1	gene-RPS6KA5	RPS6KA5	transcript	0.190522	0	-22.7798	5.3078e-14	9.6613e-12	down	0	0	0	0.468506	0	0	0	0	0
XM_018041185.1	gene-METTL10	METTL10	transcript	0.190358	0	-21.2364	2.4237e-12	1.9151e-10	down	0.096316	0.143614	0.117738	0.072221	0.034697	0.586246	0.626742	0.141161	0.648209
XM_005680216.3	gene-MSRB3	MSRB3	transcript	0.190076	2.75709	3.78977	0.00101155	0.0367517	up	0.135464	0.007115	0.321601	0	0	0	0	4e-06	0
Novel_009217	XLOC_101160	.	transcript	0.188311	0	-24.185	1.3428e-15	7.8091e-13	down	0.461015	0	0	0	0	0	0	0	0
XM_018061433.1	gene-ULK1	ULK1	transcript	0.18779	0	-22.9711	3.2551e-14	7.0664e-12	down	0	0	0	0	0.456198	0	0	0	0
XM_018059558.1	gene-LOC102172084	LOC102172084	transcript	0.187384	0	-23.7358	4.4453e-15	1.8452e-12	down	0	0	0.455821	0	0	0	0	0	0
Novel_004993	XLOC_053515	.	transcript	0.187238	0	-23.3359	1.2646e-14	3.8642e-12	down	0	0	0.455279	0	0	0	0	0	0
Novel_000512	XLOC_005372	.	transcript	0.185961	0	-21.7296	7.318e-13	7.3987e-11	down	0	0	0.454865	0	0	0	0	0	0
Novel_008727	XLOC_095789	.	transcript	0.184745	0.024475	-2.88046	0.00126708	0.0439487	down	0	0.454199	0	0	0	0	0	0	0
Novel_021915	XLOC_225627	.	transcript	0.183783	0.430142	1.20123	0.00120302	0.0422648	up	0	0	0.153638	0.066539	0.23154	0	0	0	0
XM_018056547.1	gene-XPO4	XPO4	transcript	0.18355	0.0653276	-1.49979	8.3858e-08	5.2103e-06	down	0.019606	0.004615	0.008294	0.36043	0.057121	0	0	0	0.007524
Novel_020621	XLOC_213586	.	transcript	0.183473	0	-23.3478	1.2254e-14	3.7852e-12	down	0	0.449541	0	0	0	0	0	0	0
XM_018053000.1	gene-PKIB	PKIB	transcript	0.183224	0	-21.4943	1.2994e-12	1.165e-10	down	0.449535	0	0	0	0	0	0	0	0
XM_005694675.3	gene-PDE4D	PDE4D	transcript	0.182644	2.00172	3.42971	0.00041202	0.016906	up	0	0.448507	0	0	0	0	0	0	0
Novel_008093	XLOC_088730	.	transcript	0.182332	0.047097	-1.98648	0.00028714	0.0122964	down	0.447503	0	0	0	0	0	0	0	0
Novel_007940	XLOC_086143	.	transcript	0.18163	0	-22.4159	1.3327e-13	1.9441e-11	down	0	0	0	0	0.446112	0	0	0	0
Novel_021184	XLOC_216908	.	transcript	0.181439	0.0037494	-5.51344	0.000915	0.0338211	down	0.444418	0	0	0	0	0	0	0	0
XM_018046148.1	gene-DENND4B	DENND4B	transcript	0.180993	0.0002286	-7.26687	0.00123585	0.0431571	down	0	0.443076	0	0	0	0	0	0	0
Novel_006780	XLOC_070931	.	transcript	0.180122	0	-7.86553	0.00129423	0.0447305	down	0	0	0	0.441905	0	0	0	0	0
XM_018059394.1	gene-ARAP1	ARAP1	transcript	0.179273	0	-22.9062	3.8445e-14	7.9096e-12	down	0	0	0	0.439684	0	0	0	0	0
Novel_000321	XLOC_003936	.	transcript	0.177589	0	-23.509	8.0726e-15	2.7401e-12	down	0	0	0	0.438732	0	0	0	0	0
XM_018052672.1	gene-TMEM268	TMEM268	transcript	0.175947	0	-22.6483	7.4149e-14	1.2344e-11	down	0	0	0.437804	0	0	0	0	0	0
Novel_002032	XLOC_024263	.	transcript	0.175852	0	-23.6366	5.7745e-15	2.2305e-12	down	0	0	0.436748	0	0	0	0	0	0
XR_001918678.1	gene-NEDD4	NEDD4	transcript	0.17514	0	-22.4059	1.3668e-13	1.9811e-11	down	0.029147	0.008957	0.016691	0.061555	0.319158	0.045748	0.247323	0.156124	14.5472
Novel_003349	XLOC_036774	.	transcript	0.174627	0	-8.66297	0.00145865	0.0492043	down	0.219515	0.052339	0.01709	0	0.145098	0	0	0	0
XM_018066395.1	gene-ATXN3	ATXN3	transcript	0.174275	5.09148	4.85519	0.00032388	0.0137149	up	0	0.143028	0.157771	0.13068	0.002012	0.000573	0.00094	0.000634	0.001357
XM_005682632.3	gene-RAPGEF6	RAPGEF6	transcript	0.174192	0	-23.6646	5.3642e-15	2.1367e-12	down	0	0	0	0.432326	0	0	0	0	0
Novel_021275	XLOC_218038	.	transcript	0.173682	0.0010736	-7.21739	4.48e-05	0.00229887	down	0	0	0	0.429557	0	0	0	0	0
Novel_022916	XLOC_236870	.	transcript	0.173254	0	-23.0169	2.893e-14	6.5299e-12	down	0.009173	0.006719	0.287145	0.114857	0.011137	0	0	0	0.003331
XM_018062444.1	gene-CBLB	CBLB	transcript	0.173159	0	-23.2246	1.6933e-14	4.4736e-12	down	0	0	0	0	0.424161	0	0	0	0
XM_018064187.1	gene-SYNRG	SYNRG	transcript	0.17312	0	-23.2236	1.6975e-14	4.4736e-12	down	0	0.283214	0.139241	0	0	0	0	0	0
Novel_014152	XLOC_155933	.	transcript	0.172875	0	-22.5756	8.912e-14	1.4109e-11	down	0	0	0.421	0	0	0	0	0	0
Novel_010797	XLOC_119774	.	transcript	0.172489	0	-21.5941	1.0045e-12	9.4527e-11	down	0	0	0	0	0.418912	0	0	0	0
XM_018039583.1	gene-MTCL1	MTCL1	transcript	0.171612	0.0003702	-7.71649	0.00086358	0.0321658	down	0	0	0.417426	0	0	0	0	0	0
Novel_007751	XLOC_083923	.	transcript	0.171602	0	-24.333	9.0114e-16	5.9552e-13	down	0.416412	0.000217	0.000201	0	1.9e-05	0	0	0	6.1e-05
Novel_001856	XLOC_021608	.	transcript	0.170648	0	-21.8881	4.9558e-13	5.4653e-11	down	0	0.408697	0	0	0	0	0	0	0
Novel_002540	XLOC_029171	.	transcript	0.170162	0	-22.3315	1.6468e-13	2.2839e-11	down	0	0	0.405212	0	0	0	0	0	0
XM_018044386.1	gene-YPEL1	YPEL1	transcript	0.168967	0	-22.8731	4.184e-14	8.2763e-12	down	0	0	0	0.403713	0	0	0	0	0
Novel_010787	XLOC_119510	.	transcript	0.16855	0	-24.1799	1.3587e-15	7.8493e-13	down	0.398981	0	0	0	0	0	0	0	0
XM_018059559.1	gene-LOC102172084	LOC102172084	transcript	0.168358	0	-22.7407	5.7899e-14	1.0308e-11	down	0.040639	0	0.301159	0.0547	0	0	0	0	0
XM_018038582.1	gene-ZBTB22	ZBTB22	transcript	0.168072	0	-21.6099	9.8044e-13	9.2562e-11	down	0	0.395617	0	0	0	0	0	0	0
Novel_019633	XLOC_204288	.	transcript	0.167897	0	-21.708	7.7136e-13	7.6551e-11	down	0	0	0	0.392302	0	0	0	0	0
XM_018057894.1	gene-TOX2	TOX2	transcript	0.166784	0	-21.7229	7.4387e-13	7.4586e-11	down	0	0.073771	0.31833	0	0	0	0	0	0
XM_018052601.1	gene-PTBP3	PTBP3	transcript	0.166592	4.99314	4.76962	1.689e-05	0.00091741	up	0	0.391846	0	0	0	0	0	0	0
Novel_005447	XLOC_057290	.	transcript	0.166333	0	-21.8355	5.4536e-13	5.9392e-11	down	0	0	0	0.390765	0	0	0	0	0
XR_001917202.1	gene-LOC102173992	LOC102173992	transcript	0.16578	0	-23.5903	6.5218e-15	2.3904e-12	down	0	0.390521	0	0	0	0	0	0	0
Novel_009629	XLOC_105987	.	transcript	0.165184	0	-22.711	6.2302e-14	1.0848e-11	down	0.187596	0.004507	0.01966	0.167184	0.011111	0	0	0.003701	0
Novel_020618	XLOC_213586	.	transcript	0.164894	0	-23.415	1.0321e-14	3.3596e-12	down	0	0	0	0.390026	0	0	0	0	0
Novel_015071	XLOC_164420	.	transcript	0.164446	0	-22.9276	3.639e-14	7.5942e-12	down	0	0	0	0.388481	0	0	0	0	0
Novel_006272	XLOC_066481	.	transcript	0.164278	0	-8.16951	0.00128813	0.0445655	down	0.074026	0.189022	0	0.124111	0	0	0	0	0
XM_005675355.3	gene-GOLIM4	GOLIM4	transcript	0.163197	1.00396	2.60277	0.00057775	0.0225902	up	0.032	0.028824	0.088842	0.166896	0.064068	0.212071	0.242314	0.20901	0.297173
XM_018053636.1	gene-DENND4A	DENND4A	transcript	0.163159	1.85436	3.55932	0.00056951	0.0223082	up	0	0	0	0.380131	0	0	0	0	0
XM_018064125.1	gene-SEPT4	SEPT4	transcript	0.162829	0.580714	1.80473	7.5613e-05	0.00369314	up	0	0	0	0.377173	0	0	0	0	0
XM_018057381.1	gene-SMOX	SMOX	transcript	0.162649	0	-21.4761	1.3581e-12	1.2052e-10	down	0	0.377005	0	0	0	0	0	0	0
Novel_001737	XLOC_020330	.	transcript	0.162047	33.4644	7.5793	1.2711e-05	0.00070044	up	0.376806	0	0	0	0	0	0	0	0
XM_018050402.1	gene-SHROOM1	SHROOM1	transcript	0.161788	0.0017262	-5.66483	0.00060292	0.023409	down	0.101161	0.008984	0.113833	0.07297	0.077198	0.007416	0.015291	0.005845	0.022501
Novel_022497	XLOC_234217	.	transcript	0.161683	0.366632	1.13069	0.00062009	0.0239984	up	0	0	0	0.37408	0	0	0	0	0
Novel_004457	XLOC_049355	.	transcript	0.160699	0	-9.25435	3.8969e-07	2.3722e-05	down	0.00326	0.178859	0.09294	0.061912	0.034947	0.383972	0.59718	0.762698	1.2709
XM_018060964.1	gene-MORC2	MORC2	transcript	0.160279	0	-23.1206	2.2159e-14	5.5229e-12	down	0	0	0	0	0.370517	0	0	0	0
XM_013965768.2	gene-P2RY14	P2RY14	transcript	0.159031	0.002762	-5.24731	0.00095503	0.0349455	down	0	0.36466	0.005083	0	0	0	0	0	0
XM_018055794.1	gene-RALGPS1	RALGPS1	transcript	0.158896	0	-7.84222	0.00142792	0.048411	down	0.36765	0	0	0	0	0	0	0	0
XM_018060924.1	gene-DEPDC5	DEPDC5	transcript	0.158674	0	-22.8194	4.7986e-14	8.9827e-12	down	0	0	0.367613	0	0	0	0	0	0
Novel_016796	XLOC_177819	.	transcript	0.158504	0	-22.9231	3.6817e-14	7.6467e-12	down	0	0.365622	0	0	0	0	0	0	0
XM_018049003.1	gene-SHANK3	SHANK3	transcript	0.158314	0	-22.8117	4.8943e-14	9.0532e-12	down	0	0.365299	0	0	0	0	0	0	0
XM_018049257.1	gene-UBE2D3	UBE2D3	transcript	0.158175	0	-21.5694	1.0821e-12	1.0031e-10	down	0	0	0	0	0.364943	0	0	0	0
Novel_014383	XLOC_157865	.	transcript	0.156971	0	-23.4393	9.6855e-15	3.2125e-12	down	0	0	0	0.363449	0	0	0	0	0
Novel_013298	XLOC_147281	.	transcript	0.156578	0	-24.1017	1.6791e-15	9.0977e-13	down	0	0.362506	0	0	0	0	0	0	0
XM_018050015.1	gene-CAST	CAST	transcript	0.156308	1.08664	2.83221	0.0008404	0.0313831	up	0.109185	0.060311	0.09795	0.053146	0.040435	0.092141	0.295851	0.255744	0.204657
Novel_014287	XLOC_157057	.	transcript	0.156201	0	-21.318	1.9923e-12	1.6334e-10	down	0.359835	0	0	0	0	0	0	0	0
XM_018061760.1	gene-PTPN4	PTPN4	transcript	0.156119	0.0001954	-6.50064	5.5399e-05	0.00276941	down	0	0.359609	0	0	0	0	0	0	0
Novel_000487	XLOC_005069	.	transcript	0.155894	0	-22.8365	4.5941e-14	8.7885e-12	down	0.154408	0.002687	0.00941	0.003922	0.188714	0.002041	0.002805	0.001739	0.003266
Novel_010636	XLOC_116896	.	transcript	0.155532	0	-23.9187	2.7375e-15	1.2978e-12	down	0	0	0.357546	0	0	0	0	0	0
XM_013974524.2	gene-ABI3BP	ABI3BP	transcript	0.154996	0	-22.6964	6.5626e-14	1.1195e-11	down	0	0.357177	0	0	0	0	0	0	0
XM_013973781.2	gene-MECR	MECR	transcript	0.154672	0	-22.3823	1.4501e-13	2.0805e-11	down	0.074401	0.152901	0.091376	0.028897	0.008851	0	0	0.006879	0
XM_018065663.1	gene-MTRR	MTRR	transcript	0.153604	0.0084568	-3.86281	0.00077604	0.029293	down	0.355459	0	0	0	0	0	0	0	0
XR_001918486.1	gene-PXDN	PXDN	transcript	0.15344	0	-22.3524	1.5439e-13	2.1752e-11	down	0.007939	0.34733	0	0	0	0	0	0	0
XM_018038794.1	gene-RUNX2	RUNX2	transcript	0.153431	0	-22.7552	5.6504e-14	1.0116e-11	down	0.077773	0.042937	0.09779	0.051596	0.085096	0.122206	0.12335	0.118966	0.23678
XM_018054389.1	gene-STARD9	STARD9	transcript	0.153121	0	-23.9044	2.8428e-15	1.3332e-12	down	0	0	0	0.351747	0	0	0	0	0
Novel_004258	XLOC_047726	.	transcript	0.152657	0	-22.9971	3.0448e-14	6.7413e-12	down	0	0	0	0	0.351155	0	0	0	0
Novel_011175	XLOC_123389	.	transcript	0.152355	0.0009568	-6.34457	0.00048221	0.0194027	down	0	0.350931	0	0	0	0	0	0	0
Novel_019272	XLOC_201498	.	transcript	0.152255	0	-22.7051	6.3359e-14	1.0966e-11	down	0.350096	0	0	0	0	0	0	0	0
Novel_000829	XLOC_010431	.	transcript	0.150525	0	-7.73032	5.257e-06	0.00029992	down	0	0.349658	0	0	0	0	0	0	0
Novel_017280	XLOC_181314	.	transcript	0.150296	0	-21.9692	4.0569e-13	4.614e-11	down	0.349595	0	0	0	0	0	0	0	0
XM_018040360.1	gene-PDPK1	PDPK1	transcript	0.150268	0	-23.1599	2.0019e-14	5.0473e-12	down	0	0	0	0.349016	0	0	0	0	0
Novel_011013	XLOC_121561	.	transcript	0.149344	0	-21.5065	1.2608e-12	1.1409e-10	down	0.132034	4.4e-05	5.9e-05	0.040484	0.174742	4.9e-05	0	8.5e-05	0
Novel_020913	XLOC_215223	.	transcript	0.149011	0	-22.3085	1.743e-13	2.3757e-11	down	0	0.347336	0	0	0	0	0	0	0
XM_018063622.1	gene-AATK	AATK	transcript	0.147933	0	-22.6417	7.5382e-14	1.2478e-11	down	0	0	0	0.344915	0	0	0	0	0
XM_018059688.1	gene-HYOU1	HYOU1	transcript	0.147635	0.0066404	-4.482	0.00039733	0.0163949	down	0	0.342406	0	0	0	0	0	0	0
Novel_018849	XLOC_198188	.	transcript	0.147392	0	-21.7679	6.6595e-13	6.9739e-11	down	0	0	0	0	0.340681	0	0	0	0
Novel_018878	XLOC_198531	.	transcript	0.147097	0	-24.7326	3.0339e-16	2.6512e-13	down	0	0.011785	0.002021	0.143207	0.182957	0	0	0	0
XM_018046218.1	gene-ADAM15	ADAM15	transcript	0.146476	1.5589	3.36158	0.00012445	0.00584307	up	0	0	0.33938	0	0	0	0	0	0
Novel_014282	XLOC_156979	.	transcript	0.145947	0	-23.2625	1.5208e-14	4.2796e-12	down	0	0	0	0.335874	0	0	0	0	0
NM_001287574.1	gene-LOC102173131	LOC102173131	transcript	0.145819	0	-6.43989	1.1556e-09	7.4397e-08	down	0	0.332977	0	0	0	0	0	0	0
Novel_018375	XLOC_193387	.	transcript	0.144933	0	-21.4099	1.5951e-12	1.3581e-10	down	0	0.019522	0	0.313179	0	0	0	0	0
Novel_011544	XLOC_128228	.	transcript	0.144915	0.0031924	-5.40187	2.2083e-05	0.00118181	down	0	0	0.330052	0	0	0	0	0	0
XM_018061340.1	gene-PITPNM2	PITPNM2	transcript	0.144623	0	-23.0194	2.8755e-14	6.5299e-12	down	0	0	0	0.328964	0	0	0	0	0
XM_018042250.1	gene-NDST2	NDST2	transcript	0.144447	0	-8.06109	0.00101577	0.0368589	down	0.328421	0	0	0	0	0	0	0	0
Novel_023835	XLOC_250106	.	transcript	0.143712	0	-22.8483	4.4493e-14	8.5869e-12	down	0	0.039037	0	0.28892	0	0	0	0	0
Novel_009678	XLOC_106399	.	transcript	0.143644	0	-24.9272	1.7749e-16	1.703e-13	down	0.038214	0.144759	0.054206	0.039594	0.050074	0.077862	1.46141	1.30105	0.182544
XM_018059194.1	gene-SLC35C1	SLC35C1	transcript	0.143558	0	-21.6769	8.3231e-13	8.1214e-11	down	0.324887	0	0	0	0	0	0	0	0
XM_018040347.1	gene-ZBTB20	ZBTB20	transcript	0.143532	0.0025864	-5.36662	0.00034281	0.0144467	down	0.105613	0.07289	0.144263	0	0	0	0	0	0
Novel_022877	XLOC_236721	.	transcript	0.143318	0	-6.31183	0.00056732	0.0222324	down	0	0	0	0	0.321289	0	0	0	0
XM_018045438.1	gene-LRRC40	LRRC40	transcript	0.143233	0	-21.3648	1.7793e-12	1.4895e-10	down	0	0	0.321089	0	0	0	0	0	0
Novel_010583	XLOC_116444	.	transcript	0.142908	0.0004254	-7.44944	0.00017455	0.00792638	down	0	0	0.320586	0	0	0	0	0	0
Novel_015625	XLOC_170387	.	transcript	0.142809	0	-22.5441	9.65e-14	1.5032e-11	down	0	0	0.320008	0	0	0	0	0	0
XM_018059266.1	gene-HIPK3	HIPK3	transcript	0.142112	8.5099	5.94413	3.7784e-07	2.3033e-05	up	0	0	0	0	0.319521	0	0	0	0
Novel_009630	XLOC_105987	.	transcript	0.142022	0	-23.3916	1.094e-14	3.4703e-12	down	0	0	0	0.317151	0	0	0	0	0
Novel_014604	XLOC_159778	.	transcript	0.142006	0	-8.52545	0.00058371	0.022803	down	0	0	0	0	0.316432	0	0	0	0
Novel_004847	XLOC_053070	.	transcript	0.141848	0	-10.2102	7.2571e-05	0.00355053	down	0	0	0	0.315264	0	0	0	0	0
Novel_007852	XLOC_085166	.	transcript	0.141261	0	-23.7358	4.445e-15	1.8452e-12	down	0	0.314477	0	0	0	0	0	0	0
Novel_005498	XLOC_057444	.	transcript	0.140249	0	-21.707	7.7235e-13	7.6562e-11	down	0	0	0	0	0.314349	0	0	0	0
Novel_017835	XLOC_188067	.	transcript	0.139567	0	-24.492	5.8556e-16	4.4777e-13	down	0	0	0.314198	0	0	0	0	0	0
Novel_003002	XLOC_033811	.	transcript	0.139329	0	-21.6226	9.5058e-13	9.0759e-11	down	0.060359	0.052661	0	0.102631	0.097367	0	0	0	0
Novel_001767	XLOC_020494	.	transcript	0.138084	0	-8.24954	0.00078561	0.0295648	down	0	0	0.312706	0	0	0	0	0	0
Novel_013303	XLOC_147287	.	transcript	0.137798	0	-22.5999	8.3806e-14	1.3414e-11	down	0	0	0.311768	0	0	0	0	0	0
NM_001287178.1	gene-ELOVL1	ELOVL1	transcript	0.137331	2.60028	4.12964	0.00026643	0.0115341	up	0	0	0	0.311394	0	0	0	0	0
Novel_008263	XLOC_089825	.	transcript	0.137127	0	-23.5487	7.2751e-15	2.559e-12	down	0	0	0	0.310619	0	0	0	0	0
Novel_012227	XLOC_135369	.	transcript	0.135747	0.884242	2.58542	0.00014026	0.00652519	up	0.306336	0	0	0	0	0	0	0	0
XM_018039301.1	gene-IRF4	IRF4	transcript	0.13476	0	-21.3128	2.0155e-12	1.6509e-10	down	0.013497	0.008709	0.192206	0.083428	0.008084	0.00131	0	0.003018	0
XM_018042336.1	gene-SIPA1L2	SIPA1L2	transcript	0.134616	0	-22.8413	4.5381e-14	8.7005e-12	down	0	0	0.301255	0	0	0	0	0	0
Novel_013166	XLOC_145803	.	transcript	0.133402	0	-21.3461	1.8607e-12	1.5429e-10	down	0.107439	0	0	0	0.19138	0	0	0	0
XM_018038359.1	gene-CCDC51	CCDC51	transcript	0.133368	0	-21.4663	1.3911e-12	1.2232e-10	down	0.298361	0	1e-06	0	0	0	0	0	0
Novel_016133	XLOC_174126	.	transcript	0.133208	0	-23.0359	2.7559e-14	6.4452e-12	down	0	0.296344	0	0	0	0	0	0	0
XM_013965331.2	gene-LOC102189116	LOC102189116	transcript	0.13298	2.50334	4.22857	0.00011127	0.00525791	up	0	0	0.293579	0	0	0	0	0	0
Novel_023458	XLOC_246156	.	transcript	0.132658	0	-22.8414	4.5372e-14	8.7005e-12	down	0.00166	0	0	0	0.289735	0	0	0	0
Novel_005946	XLOC_062936	.	transcript	0.131898	0	-24.0208	2.0851e-15	1.0637e-12	down	0	0	0.291063	0	0	0	0	0	0
Novel_024232	XLOC_254062	.	transcript	0.131504	0	-22.6959	6.5707e-14	1.1195e-11	down	0.289926	0	0	0	0	0	0	0	0
XM_018047872.1	gene-VDR	VDR	transcript	0.130559	0.000842	-6.93727	0.00127044	0.0440326	down	0	0.286753	0.002774	0	0	0	0	0	0
Novel_021281	XLOC_218038	.	transcript	0.130254	0.377343	1.51835	1.8733e-06	0.00011079	up	0	0	0	0	0.28745	0	0	0	0
XM_018045968.1	gene-IGSF3	IGSF3	transcript	0.130156	0.0086636	-3.67786	8.0479e-05	0.00391352	down	0	0.286918	0	0	0	0	0	0	0
Novel_000165	XLOC_002124	.	transcript	0.129936	0	-22.4876	1.1128e-13	1.6794e-11	down	0	0	0.28061	0	0	0	0	0	0
Novel_018554	XLOC_195871	.	transcript	0.12993	0.388919	1.57157	0.00117987	0.0416526	up	0	0	0	0.280544	0	0	0	0	0
Novel_015145	XLOC_165611	.	transcript	0.1291	0	-22.9877	3.0769e-14	6.7924e-12	down	0.280214	0	0	0	0	0	0	0	0
Novel_017084	XLOC_179826	.	transcript	0.128991	0	-23.0195	2.8749e-14	6.5299e-12	down	0.09921	0.074979	0.044085	0.035164	0.025098	0.004812	2.22561	1.69967	0.04219
Novel_003558	XLOC_039878	.	transcript	0.128302	0	-23.8961	2.9065e-15	1.3558e-12	down	0	0	0	0.278464	0	0	0	0	0
XM_018058621.1	gene-PTK2	PTK2	transcript	0.128198	0	-22.4184	1.3239e-13	1.9377e-11	down	0	0	0.278075	0	0	0	0	0	0
Novel_015717	XLOC_170728	.	transcript	0.12807	0	-22.6119	8.1298e-14	1.3133e-11	down	0	0	0	0	0.277913	0	0	0	0
Novel_008001	XLOC_087533	.	transcript	0.127813	0	-23.0132	2.9215e-14	6.5513e-12	down	0	0	0	0.277895	0	0	0	0	0
Novel_023069	XLOC_239348	.	transcript	0.127753	0	-23.6295	5.8841e-15	2.2414e-12	down	0	0	0	0.277304	0	0	0	0	0
Novel_010355	XLOC_114707	.	transcript	0.12771	0.0005064	-7.47044	0.00025816	0.0112378	down	0	0.275399	0	0	0	0	0	0	0
Novel_015249	XLOC_166692	.	transcript	0.127697	0	-21.1852	2.7448e-12	2.1133e-10	down	0	0.273938	0	0	0	0	0	0	0
Novel_007096	XLOC_076450	.	transcript	0.127467	0	-9.35858	1.0593e-06	6.3334e-05	down	0	0.273606	0	0	0	0	0	0	0
XM_018052529.1	gene-CDK20	CDK20	transcript	0.127252	0	-21.2514	2.3371e-12	1.8601e-10	down	0	0	0	0	0.273212	0	0	0	0
Novel_019353	XLOC_202584	.	transcript	0.126995	0	-23.5518	7.2152e-15	2.5482e-12	down	0	0	0	0.272282	0	0	0	0	0
Novel_004453	XLOC_049355	.	transcript	0.126609	0	-9.47036	8.5327e-08	5.2978e-06	down	0	0	0.268689	0	0	0	0	0	0
Novel_003348	XLOC_036774	.	transcript	0.126549	0.0039028	-4.91494	0.00059775	0.0232576	down	0	0	0.268095	0	0	0	0	0	0
XM_005694680.3	gene-RAB3C	RAB3C	transcript	0.126494	0.0004846	-7.81537	0.00021627	0.00960111	down	0	0	7.3e-05	0.26724	0	0	0	0	0
Novel_009196	XLOC_101078	.	transcript	0.124667	0	-8.90345	3.4889e-06	0.00020263	down	0	0	0	0	0.266925	0	0	0	0
Novel_007489	XLOC_080248	.	transcript	0.124604	0	-22.0256	3.4785e-13	4.0895e-11	down	0	0	0	0.266815	0	0	0	0	0
XM_005674686.3	gene-C1H21orf62	C1H21orf62	transcript	0.124394	0	-5.89406	0.00138152	0.047242	down	0	0.116062	0	0.149935	0	0	0	0	0
XM_018051219.1	gene-CDV3	CDV3	transcript	0.12422	0	-21.7323	7.2613e-13	7.3808e-11	down	0	0	0	0	0.265464	0	0	0	0
Novel_003302	XLOC_036645	.	transcript	0.124107	0	-24.1717	1.3918e-15	7.8839e-13	down	0	0	0	0.263612	0	0	0	0	0
Novel_005265	XLOC_056400	.	transcript	0.123838	0.341237	1.39353	0.00041292	0.0169307	up	0.263291	0	0	0	0	0	0	0	0
XM_018062880.1	gene-NEB	NEB	transcript	0.12366	0	-24.4623	6.3465e-16	4.6136e-13	down	0.263274	0	0	0	0	0	0	0	0
Novel_002358	XLOC_027343	.	transcript	0.123483	0.0008816	-5.68006	0.00133032	0.0458772	down	0	0	0	0	0.26248	0	0	0	0
XR_001917159.1	gene-PIAS2	PIAS2	transcript	0.123393	0	-21.5615	1.1034e-12	1.0185e-10	down	0	0.259819	0	0	0	0	0	0	0
XM_018062503.1	gene-GTDC1	GTDC1	transcript	0.123251	0.718015	2.55041	0.00049469	0.0198315	up	0.253511	0	0.00464	0	0	0	0	0	0
Novel_006570	XLOC_070301	.	transcript	0.123083	0.565358	2.18373	0.00141389	0.0480661	up	0.255798	0	0	0	0	0	0	0	0
Novel_010014	XLOC_110781	.	transcript	0.122764	0	-23.1277	2.1489e-14	5.3867e-12	down	0.255709	0	0	0	0	0	0	0	0
Novel_003035	XLOC_034258	.	transcript	0.122712	0	-22.3375	1.6027e-13	2.2334e-11	down	0.1001	0.026562	0.076749	0.050165	0	0	0	0	0
XM_018038781.1	gene-ZNF76	ZNF76	transcript	0.122595	0	-21.5562	1.1175e-12	1.0305e-10	down	0	0	0	0	0.253142	0	0	0	0
XM_018058576.1	gene-KCNQ3	KCNQ3	transcript	0.122083	0.388806	1.6415	0.00028404	0.0121699	up	0	0	0	0	0.252782	0	0	0	0
Novel_020404	XLOC_211620	.	transcript	0.121653	0	-22.7388	5.8917e-14	1.0425e-11	down	0.039865	0.039645	0.101605	0.04976	0.020645	0.089995	0.214964	0.154341	0.145624
Novel_008612	XLOC_094287	.	transcript	0.121298	0	-22.0329	3.4642e-13	4.0893e-11	down	0.159868	0	0.052664	0.038936	0	0	0	0	0
Novel_008578	XLOC_093869	.	transcript	0.120976	0	-22.0156	3.6168e-13	4.2297e-11	down	1e-05	0	0	0	0.250141	0	0	0	0
Novel_011058	XLOC_121857	.	transcript	0.120605	0	-22.1985	2.2955e-13	2.9361e-11	down	0	0.045583	0.058178	0.045264	0.100564	0.612629	0.467541	0.650256	0.135769
XM_018039422.1	gene-MEF2D	MEF2D	transcript	0.120084	0	-22.5389	9.7779e-14	1.514e-11	down	0	0	0	0	0.247522	0	0	0	0
XM_018048624.1	gene-TSPAN11	TSPAN11	transcript	0.120038	0	-7.45571	7.862e-05	0.00383145	down	0	0.247387	0	0	0	0	0	0	0
Novel_005340	XLOC_056732	.	transcript	0.118551	0	-21.6847	8.166e-13	7.9861e-11	down	0	0	0	0.006512	0.239842	0	0	0	0
Novel_016786	XLOC_177691	.	transcript	0.118414	0	-22.1506	2.5873e-13	3.2105e-11	down	0.003224	0.009072	0.005912	0.001275	0.224264	2e-06	0	1e-06	0.000223
Novel_005250	XLOC_056191	.	transcript	0.117475	0	-23.2505	1.5832e-14	4.362e-12	down	0	0.243589	0	0	0	0	0	0	0
Novel_004721	XLOC_051029	.	transcript	0.117036	0	-23.2378	1.6347e-14	4.362e-12	down	0	0	0.075553	0	0.167983	0	0	0	0
XM_013964801.2	gene-CC2D2A	CC2D2A	transcript	0.116624	0.0261398	-2.1386	0.00141537	0.0480977	down	0	0	0.240257	0	0	0	0	0	0
XM_005700178.3	gene-SLC25A53	SLC25A53	transcript	0.116476	0	-21.4663	1.3911e-12	1.2232e-10	down	0.009944	0.163985	0.03205	0.001609	0.03264	1.29407	0.151008	0.142661	1.15742
Novel_004078	XLOC_046823	.	transcript	0.116119	0	-22.0972	2.9548e-13	3.5749e-11	down	0	0	0	0.239371	0	0	0	0	0
XM_018062251.1	gene-ZNF536	ZNF536	transcript	0.115872	0	-22.762	5.5532e-14	1.0029e-11	down	0	0	0	0.237004	0	0	0	0	0
Novel_021328	XLOC_218198	.	transcript	0.115598	0	-22.5759	8.9053e-14	1.4109e-11	down	0	0.236323	0	0	0	0	0	0	0
Novel_023379	XLOC_244814	.	transcript	0.11553	0	-23.5471	7.3048e-15	2.5591e-12	down	0	0.2359	0	0	0	0	0	0	0
Novel_004714	XLOC_050992	.	transcript	0.115372	0	-22.3823	1.4501e-13	2.0805e-11	down	0	0	0	0	0.235863	0	0	0	0
XM_018052927.1	gene-UBE3D	UBE3D	transcript	0.115284	0.0011172	-5.5172	0.00032731	0.0138535	down	0	0.235571	0	0	0	0	0	0	0
Novel_007145	XLOC_076934	.	transcript	0.115033	0	-24.9971	1.4625e-16	1.5947e-13	down	0.071163	0	0.015513	0.043411	0.1051	0	0	0	0
XM_018055435.1	gene-ETAA1	ETAA1	transcript	0.114871	1.10445	3.28872	0.00101443	0.0368257	up	0	0	0	0.233944	0	0	0	0	0
Novel_016278	XLOC_175112	.	transcript	0.114746	1.41911	3.61358	3.9681e-08	2.4831e-06	up	0	0.233893	0	0	0	0	0	0	0
Novel_022876	XLOC_236721	.	transcript	0.114496	0	-6.753	4.5642e-05	0.00233932	down	0	0	0	0.233534	0	0	0	0	0
Novel_007364	XLOC_078618	.	transcript	0.114484	0	-21.8094	6.015e-13	6.446e-11	down	0	0	0	0.232326	0	0	0	0	0
XM_018054216.1	gene-MYO5A	MYO5A	transcript	0.11442	0	-8.75746	0.00050713	0.020215	down	0	0	0.229366	0	0	0	0	0	0
XM_018049117.1	gene-LOC102175008	LOC102175008	transcript	0.114261	0.287821	1.27812	0.00092145	0.0339659	up	0	0	0.225644	0	0	0	0	0	0
Novel_020917	XLOC_215327	.	transcript	0.113912	0	-21.7414	7.1088e-13	7.287e-11	down	0	0	0	0.222169	0.001147	0	0	0	0
Novel_002879	XLOC_031823	.	transcript	0.113842	0.318684	1.44278	0.00017257	0.00784859	up	0.043237	0.009166	0.061559	0.014896	0.093393	0.213404	0.432179	0.093972	0.187578
XM_018048633.1	gene-TULP3	TULP3	transcript	0.113405	0.0039936	-4.35353	0.00105146	0.0378704	down	0	0	0	0	0.222174	0	0	0	0
Novel_006882	XLOC_071554	.	transcript	0.11318	0	-23.0884	2.4077e-14	5.8832e-12	down	0	0	0	0.218706	0	0	0	0	0
XM_018052955.1	gene-TPD52L1	TPD52L1	transcript	0.113116	5.38184	5.51985	4.5791e-05	0.00234554	up	0	0	0	0	0.21851	0	0	0	0
XM_018053380.1	gene-SYNE1	SYNE1	transcript	0.11287	2.87851	4.62858	1.6112e-08	1.0156e-06	up	0.04141	0.033122	0.042463	0.035588	0.063637	1.25216	0.467811	0.324566	0.048413
Novel_023020	XLOC_238232	.	transcript	0.112349	0	-23.9202	2.7262e-15	1.2978e-12	down	0.214614	0	0	0	0	0	0	0	0
Novel_002505	XLOC_028900	.	transcript	0.112048	0.44816	1.90333	4.5595e-07	2.764e-05	up	0	0	0	0.212912	0	0	0	0	0
Novel_009949	XLOC_109974	.	transcript	0.111762	0.000805	-6.59275	1.0906e-08	6.8987e-07	down	0	0	0	0	0.211841	0	0	0	0
Novel_002870	XLOC_031775	.	transcript	0.111542	0	-21.8561	5.362e-13	5.8467e-11	down	0	0	0.210333	0	0	0	0	0	0
Novel_009808	XLOC_108430	.	transcript	0.110545	0	-23.32	1.3218e-14	3.9218e-12	down	0.101177	0.006637	0	0.001436	0.100971	1.49954	1.44502	1.02174	0.205788
Novel_018536	XLOC_195340	.	transcript	0.109946	0	-22.8667	4.2525e-14	8.3009e-12	down	0.209814	0	0	0	0	0	0	0	0
Novel_003369	XLOC_037151	.	transcript	0.109819	0	-8.89949	0.00032839	0.0138924	down	0	0	0.208069	0	0	0	0	0	0
XM_018055457.1	gene-AAK1	AAK1	transcript	0.108791	0	-21.9673	4.0767e-13	4.6185e-11	down	0	0.205525	0	0	0	0	0	0	0
Novel_005103	XLOC_054824	.	transcript	0.108165	8.8e-05	-5.93423	7.2186e-05	0.00353763	down	0	0	0	0	0.204988	0	0	0	0
Novel_022485	XLOC_234071	.	transcript	0.107689	0.0031356	-4.99029	3.839e-05	0.00198863	down	0	0	0	0	0.201598	0	0	0	0
Novel_007480	XLOC_079872	.	transcript	0.107451	0	-23.0618	2.5781e-14	6.1785e-12	down	0	0	0	0.201455	0	0	0	0	0
Novel_011938	XLOC_131944	.	transcript	0.107312	0	-21.8826	5.0171e-13	5.5259e-11	down	0	0	0	0.201005	0	0	0	0	0
Novel_015111	XLOC_165072	.	transcript	0.106976	0	-22.1062	2.8583e-13	3.4824e-11	down	0	0	0	0	0.199682	0	0	0	0
Novel_000164	XLOC_002124	.	transcript	0.106705	0	-22.1281	2.715e-13	3.3499e-11	down	0	0	0.192044	0	0	0	0	0	0
Novel_011820	XLOC_130860	.	transcript	0.106648	0	-21.4532	1.4358e-12	1.2525e-10	down	0	0.191992	0	0	0	0	0	0	0
XM_018050497.1	gene-PTBP1	PTBP1	transcript	0.106002	0	-21.5473	1.1423e-12	1.0522e-10	down	0.191637	0	0	0	0	0	0	0	0
Novel_008772	XLOC_096829	.	transcript	0.105825	0	-9.42143	0.0004038	0.0166231	down	0	0.190283	0	0	0	0	0	0	0
Novel_007753	XLOC_083923	.	transcript	0.105573	0	-9.44599	0.00017021	0.00775364	down	0	0	0.138851	0	0.050783	0	0	0	0
Novel_017762	XLOC_187646	.	transcript	0.105212	0.263584	1.27426	3.04e-05	0.00159176	up	0.186857	0	0	0	0	0	0	0	0
Novel_003407	XLOC_037374	.	transcript	0.105092	0.512049	2.21083	9.244e-06	0.00051395	up	0	0	0	0	0.18429	0	0	0	0
Novel_021636	XLOC_221964	.	transcript	0.105036	0	-22.0088	3.6762e-13	4.2759e-11	down	0	0	0.183612	0	0	0	0	0	0
Novel_008005	XLOC_087537	.	transcript	0.104699	0	-22.7582	5.6082e-14	1.0087e-11	down	0.020362	0.017111	0.03024	0.115173	0	0.32642	0.669876	0.153638	0.388505
XM_018058150.1	gene-DSCC1	DSCC1	transcript	0.104347	2.88565	4.68113	2.0148e-06	0.00011892	up	0.181575	0	0	0	0	0	0	0	0
Novel_018617	XLOC_195930	.	transcript	0.104315	0	-24.4137	7.2428e-16	5.12e-13	down	0.015077	0.085572	0.026753	0.015559	0.037365	0.007248	0.301813	0.339847	0.197801
Novel_008937	XLOC_099120	.	transcript	0.104205	0	-23.5678	6.9184e-15	2.4783e-12	down	0	0	0.179315	0	0	0	0	0	0
Novel_004461	XLOC_049355	.	transcript	0.104194	0	-22.4992	1.0807e-13	1.6395e-11	down	0.028439	0	0	0	0.147955	0	0	0	0
Novel_001348	XLOC_015922	.	transcript	0.103887	0	-24.5532	4.9567e-16	3.8954e-13	down	0.175951	0	0	0	0	0	0	0	0
Novel_006352	XLOC_067763	.	transcript	0.103625	0.0002684	-7.9468	1.1173e-05	0.00061724	down	0.174119	0	0	0	0	0	0	0	0
XM_005684250.3	gene-ALDOB	ALDOB	transcript	0.103356	0.316562	1.52468	0.00055032	0.0216339	up	5.9e-05	0	0	0.173018	0	0	0	0	0
XM_018056108.1	gene-INPP5E	INPP5E	transcript	0.103275	0	-21.9834	3.9146e-13	4.4675e-11	down	0	0.172527	0	0	0	0	0	0	0
Novel_013937	XLOC_154298	.	transcript	0.102775	0	-22.3125	1.7275e-13	2.3621e-11	down	0	0	0	0.172338	0	0	0	0	0
Novel_000130	XLOC_001960	.	transcript	0.102571	0	-25.1621	9.2442e-17	1.1696e-13	down	0.1722	0	0	0	0	0	0	0	0
Novel_016884	XLOC_178578	.	transcript	0.102564	0	-24.4086	7.3441e-16	5.1252e-13	down	0.001882	0.003173	0.075636	0	0.091419	0	0	0	0
Novel_001877	XLOC_021764	.	transcript	0.101941	0	-22.2983	1.7897e-13	2.4154e-11	down	0	0	0.171309	0	0	0	0	0	0
Novel_018016	XLOC_189506	.	transcript	0.101614	0	-23.0316	2.7864e-14	6.4923e-12	down	0	0.0041	0	0	0.165844	0	0	0	0
XM_005675350.2	gene-MECOM	MECOM	transcript	0.101562	4.893	5.63972	1.6841e-06	0.00010001	up	0.033949	0.02176	0.008789	0.069076	0.034033	0.039952	0.019661	0.029642	4.26142
Novel_000496	XLOC_005203	.	transcript	0.101108	0.254974	1.30437	0.00142306	0.0482837	up	0	0	0.165602	0	0	0	0	0	0
Novel_003687	XLOC_041596	.	transcript	0.100937	0	-22.411	1.3492e-13	1.9648e-11	down	0	0	0	0	0.16436	0	0	0	0
Novel_006100	XLOC_064489	.	transcript	0.100216	0	-21.5069	1.2604e-12	1.1409e-10	down	0	0.163035	0	0	0	0	0	0	0
Novel_021282	XLOC_218038	.	transcript	0.100139	0.0131794	-2.91424	0.001118	0.0398882	down	0	0	0	0	0.158687	0	0	0	0
XM_018040045.1	gene-MAPK8IP3	MAPK8IP3	transcript	0.100027	0	-7.5843	1.2876e-05	0.00070908	down	0.00646	0.029831	0.002036	0.029496	0.086198	0.018646	0.773216	0.344611	0.002166
Novel_005444	XLOC_057290	.	transcript	0.0999136	0	-22.9001	3.904e-14	7.9943e-12	down	0	0	0	0.153575	0	0	0	0	0
Novel_007114	XLOC_076542	.	transcript	0.099816	0	-21.6843	8.1753e-13	7.9861e-11	down	0	0.153193	0	0	0	0	0	0	0
Novel_009702	XLOC_106617	.	transcript	0.0996574	0	-23.8501	3.284e-15	1.4767e-12	down	0	0.152049	0.000501	0	0	0	0	0	0
XM_018045126.1	gene-FLNA	FLNA	transcript	0.0994914	4.04692	5.34472	0.00022337	0.00988607	up	0	0	0.15235	0	0	0	0	0	0
XM_005683411.3	gene-CCNH	CCNH	transcript	0.0994438	3.4225	5.03162	5.6065e-06	0.00031841	up	0	0.151312	0	0	0	0	0	0	0
Novel_019798	XLOC_206050	.	transcript	0.0993446	0	-21.4646	1.3967e-12	1.2269e-10	down	0	0	0	0	0.148437	0	0	0	0
Novel_022599	XLOC_234361	.	transcript	0.098663	0	-23.5456	7.3343e-15	2.5592e-12	down	0.034045	0.014557	0.024846	0.023916	0.050109	0.016477	0.025583	0.433315	0.217651
Novel_022937	XLOC_237012	.	transcript	0.0983012	0.0055388	-4.03523	0.00020756	0.00928991	down	0.015534	0.01152	0.065399	0.047672	0.006623	0.338032	0.011062	0.42015	0.226514
XM_018043463.1	gene-RPS6KA4	RPS6KA4	transcript	0.0979548	0	-21.483	1.3359e-12	1.1913e-10	down	0.050429	0.00689	0.000138	0.039993	0.04175	9.8e-05	6.5e-05	5.6e-05	0.007702
XM_018064831.1	gene-MBTD1	MBTD1	transcript	0.09753	0	-21.9568	4.1473e-13	4.6924e-11	down	0.072986	0.033849	0	0.024985	0.002005	0.247983	0.075014	0.91487	0.161286
Novel_007563	XLOC_081982	.	transcript	0.0974474	0	-22.3063	1.7542e-13	2.3873e-11	down	0	0	0.131254	0	0	0	0	0	0
Novel_002324	XLOC_026801	.	transcript	0.0973742	0	-22.62	7.9639e-14	1.2937e-11	down	0	0.0172	0.028137	0.038681	0.047191	0.205406	0.135592	0.071421	0.114389
XM_018061612.1	gene-TRIM2	TRIM2	transcript	0.0972108	0	-22.5376	9.8095e-14	1.5145e-11	down	0	0	0	0.13008	0	0	0	0	0
Novel_011270	XLOC_124318	.	transcript	0.0971618	0	-24.0792	1.7776e-15	9.513e-13	down	0	0	0.1293	0	0	0	0	0	0
Novel_008433	XLOC_091568	.	transcript	0.0970728	0	-22.2754	1.8954e-13	2.5014e-11	down	0	0.127468	0	0	0	0	0	0	0
Novel_007234	XLOC_077951	.	transcript	0.0966794	0	-23.2447	1.6076e-14	4.362e-12	down	0	0	0.125001	0	0	0	0	0	0
Novel_021554	XLOC_220610	.	transcript	0.096325	0	-22.193	2.328e-13	2.9588e-11	down	0.028166	0.018039	0.039252	0	0.039203	0.399754	0.061361	0.601211	0.202526
Novel_024084	XLOC_252213	.	transcript	0.0962754	0	-21.6313	9.3059e-13	8.9155e-11	down	0	0	0	0	0.124559	0	0	0	0
Novel_005472	XLOC_057410	.	transcript	0.0961168	0.0005018	-6.6649	0.00076084	0.0288066	down	0.123437	0	0	0	0	0	0	0	0
XM_018056594.1	gene-PAN3	PAN3	transcript	0.0959996	3.81829	5.34864	5.4128e-06	0.00030821	up	0.022295	0.021922	0.030925	0.013447	0.034492	0.023388	0.03964	0.022566	0.609898
XM_018056974.1	gene-CELF2	CELF2	transcript	0.0959532	0	-22.8435	4.5121e-14	8.6888e-12	down	0	0	0.12294	0	0	0	0	0	0
XM_018049277.1	gene-TRMT10A	TRMT10A	transcript	0.0958966	1.23702	3.62562	8.8893e-05	0.00428421	up	0.007368	0.115408	0	0	0	0	0	0	0
Novel_006268	XLOC_066414	.	transcript	0.0958296	0.344797	1.78978	0.00038023	0.0157721	up	0	0.120662	0	0	0	0	0	0	0
XM_018041239.1	gene-TCF7L2	TCF7L2	transcript	0.0958288	0	-21.7323	7.2613e-13	7.3808e-11	down	0	0	0	0.120417	0	0	0	0	0
XM_018041237.1	gene-TCF7L2	TCF7L2	transcript	0.0950828	0	-21.7323	7.2613e-13	7.3808e-11	down	0.016468	0.002683	0.029228	0	0.070362	9.95948	0.034823	0.004082	0.01029
XM_018041613.1	gene-NEURL1	NEURL1	transcript	0.095053	0	-6.87604	0.00081975	0.0306906	down	0	0.117625	0	0	0	0	0	0	0
Novel_021206	XLOC_217132	.	transcript	0.0949778	0	-21.87	5.1753e-13	5.6644e-11	down	0	0.115427	0	0	0	0	0	0	0
Novel_014160	XLOC_155967	.	transcript	0.0943622	0	-22.3496	1.574e-13	2.2039e-11	down	0	0	0	0	0.115151	0	0	0	0
XM_005692154.3	gene-GFOD2	GFOD2	transcript	0.0939304	0.001263	-5.39994	0.00025459	0.0110875	down	0.016411	0.008044	0.02426	0.007266	0.058697	0.051011	0.070549	0.842107	0.874004
XM_005684129.3	gene-ZCCHC6	ZCCHC6	transcript	0.093639	1.00171	3.29785	0.00066236	0.0254312	up	0	0	0.109509	0	0	0	0	0	0
Novel_021270	XLOC_218024	.	transcript	0.0933644	0.322357	1.70115	0.00022974	0.0101474	up	0	0	0	0	0.10726	0	0	0	0
Novel_007643	XLOC_083082	.	transcript	0.0932982	0.0004822	-7.28777	1.6409e-05	0.00089242	down	0	0.106984	0	0	0	0	0	0	0
XM_018066186.1	gene-PDE8A	PDE8A	transcript	0.0931726	0.014791	-2.53915	0.00044346	0.0180684	down	0.017969	0	0.022821	0.047785	0.017962	0.244633	0.059483	0.109021	0.922377
Novel_020117	XLOC_209247	.	transcript	0.092571	0	-21.1618	2.9024e-12	2.219e-10	down	0.012298	0.015779	0.017109	0.020533	0.036643	0.580188	0.028692	0.404377	0.032385
XM_018040168.1	gene-SRCAP	SRCAP	transcript	0.0922672	0	-22.9668	3.2908e-14	7.1231e-12	down	0	0	0	0	0.100845	0	0	0	0
Novel_001113	XLOC_013353	.	transcript	0.0922518	0.615287	2.71932	0.00110202	0.0393664	up	0.012022	0.025616	0.008619	0.013181	0.040072	0.008895	4.05828	0.01201	0.011439
Novel_013543	XLOC_149822	.	transcript	0.0919076	0	-23.0184	2.8818e-14	6.5299e-12	down	0.099428	0	0	0	0	0	0	0	0
Novel_017471	XLOC_183082	.	transcript	0.0913362	0	-23.2634	1.5313e-14	4.2951e-12	down	0	0	0.098715	0	0	0	0	0	0
XM_018050639.1	gene-CDHR2	CDHR2	transcript	0.0912372	0	-21.7284	7.328e-13	7.3987e-11	down	0	0	0.097608	0	0	0	0	0	0
Novel_018017	XLOC_189506	.	transcript	0.0904832	0	-22.8648	4.2737e-14	8.3031e-12	down	0.096861	0	0	0	0	0	0	0	0
Novel_003405	XLOC_037334	.	transcript	0.0878188	0.47312	2.37477	5.4091e-07	3.2632e-05	up	0	0.093133	0.000325	0.000279	0	0	0	0	0
Novel_015407	XLOC_169145	.	transcript	0.087755	0	-22.4577	1.1998e-13	1.7953e-11	down	0	0	0	0.093019	0	0	0	0	0
Novel_016756	XLOC_177620	.	transcript	0.0876494	0	-23.0901	2.3963e-14	5.8832e-12	down	0	0	0	0.091016	0	0	0	0	0
Novel_018619	XLOC_195930	.	transcript	0.0875756	0	-24.3272	9.1532e-16	5.9946e-13	down	0	0	0	0	0.08618	0	0	0	0
Novel_001815	XLOC_020969	.	transcript	0.0873594	2.43301	4.79574	0.00038981	0.0161234	up	0	0	0	0.084991	0	0	0	0	0
Novel_014100	XLOC_155563	.	transcript	0.087336	0	-24.2522	1.1206e-15	6.8839e-13	down	0.006016	0	0.020768	0.004421	0.053403	0.105797	0.690433	0.527676	0.080247
Novel_004381	XLOC_048660	.	transcript	0.0872626	0	-21.4392	1.4854e-12	1.2881e-10	down	0.0248	0	0.03558	0.008378	0.015437	0.144539	0.050092	0.142055	0.09546
XM_018054420.1	gene-TYRO3	TYRO3	transcript	0.0872064	0.0027032	-4.35704	0.00141615	0.0480979	down	0	0	0	0.083951	0	0	0	0	0
Novel_002917	XLOC_032902	.	transcript	0.0869296	0	-23.2354	1.6371e-14	4.362e-12	down	0.00169	0.014708	0.025232	0.016398	0.02203	0	5.56595	0.002216	0.092674
Novel_019061	XLOC_200273	.	transcript	0.0865424	0	-21.7654	6.6971e-13	6.9881e-11	down	0.008011	0.037113	0.012446	0.004514	0.006135	0.018448	0.014019	0.022479	1.21821
XR_001918483.1	gene-COL27A1	COL27A1	transcript	0.0865236	0	-22.1798	2.4059e-13	3.0329e-11	down	0.002611	0	0.024988	0.010127	0.030465	0.002742	0.011305	0.004898	0.607507
Novel_024270	XLOC_254569	.	transcript	0.0863398	0	-8.15275	0.00106138	0.0381646	down	0.013067	0.003894	0.025359	0.004217	0.020364	0.049387	0.005139	0.003637	5.90724
Novel_007492	XLOC_080275	.	transcript	0.0857288	0	-23.4496	1.5646e-16	1.645e-13	down	0	0.064652	0	0	0	0	0	0	0
Novel_014544	XLOC_159302	.	transcript	0.0852658	0	-21.6703	8.4596e-13	8.1996e-11	down	0.005374	0.006801	0	0.005942	0.042533	1.78023	2.2764	0.650861	0
Novel_005822	XLOC_061643	.	transcript	0.085061	0	-21.8217	5.834e-13	6.285e-11	down	0	0	0.060257	0	0	0	0	0	0
Novel_007457	XLOC_079446	.	transcript	0.0843836	0	-22.0063	3.7005e-13	4.286e-11	down	0	0	0	0.057875	0	0.747587	1.10525	0.899846	0.18219
XM_018066066.1	gene-PPP2R5C	PPP2R5C	transcript	0.0842344	0.666852	3.01489	0.00148029	0.0498572	up	0.017149	0.002913	0.006917	0.002874	0.025308	0.438058	0.034535	0.844855	0.57221
Novel_015696	XLOC_170662	.	transcript	0.0838138	0	-21.8881	4.9558e-13	5.4653e-11	down	0	0	0	0.054869	0	0	0	0	0
Novel_018747	XLOC_197620	.	transcript	0.0833812	0	-6.71023	3.9296e-05	0.00202954	down	0	0.054533	0	0	0	0	0	0	0
Novel_000260	XLOC_003153	.	transcript	0.0831834	0	-22.0063	3.7005e-13	4.286e-11	down	0	0.054256	0	0	0	1.71952	0	0.225095	1.12309
XM_018041771.1	gene-FGFR1	FGFR1	transcript	0.082933	0	-21.385	1.6941e-12	1.4279e-10	down	0	0	0.020163	0.033621	0	0.008096	0.07585	0.305956	0.389903
Novel_022242	XLOC_230400	.	transcript	0.0824226	0	-21.4458	1.4619e-12	1.2715e-10	down	0.003659	3.2e-05	0.022035	0.022551	0.003094	0.002022	0.020004	0.001603	3.84128
Novel_009934	XLOC_109930	.	transcript	0.0819816	0	-24.2388	1.162e-15	6.943e-13	down	0.015686	0.001486	0.01126	0.005263	0.014559	0.137506	1.30576	0.020644	0.23472
XM_018055723.1	gene-LHX6	LHX6	transcript	0.0816558	0	-21.3595	1.8012e-12	1.505e-10	down	0.002041	0.041104	0.001236	0.001578	0.001551	0.001089	2.61494	0.001739	0.000796
XM_013963652.2	gene-NAV3	NAV3	transcript	0.0813988	0.0017472	-5.04738	0.00017934	0.00813543	down	0.014675	0.001495	0	0.014684	0.01433	0.126024	0.203239	0.032492	0.012898
Novel_024356	XLOC_255908	.	transcript	0.0813806	0	-21.3268	1.9507e-12	1.6083e-10	down	0.037466	0.003691	0	0	0	1.21312	0.642716	0.091723	0.027479
Novel_014028	XLOC_154594	.	transcript	0.081306	0	-21.4099	1.5951e-12	1.3581e-10	down	0.019222	0	0	0	0.021455	0.171015	0.182704	0.041098	0.183245
Novel_015288	XLOC_166981	.	transcript	0.0810432	0	-23.2675	1.515e-14	4.277e-12	down	0	0	0.03877	0.001731	0	0	0	0	0
Novel_007952	XLOC_086457	.	transcript	0.0810346	0	-21.7188	7.4722e-13	7.4665e-11	down	0.003429	0	0.017004	0.003039	0.01636	0.48989	0.085611	0.568816	0.013088
Novel_017855	XLOC_188067	.	transcript	0.0809524	0	-23.8069	3.6833e-15	1.6146e-12	down	0	0	0	0	0.039439	0	0	0	0
Novel_019455	XLOC_202951	.	transcript	0.080742	0.769485	3.18578	0.00031795	0.0134835	up	0.002494	0.003339	0.018878	0.004168	0.008385	0.01494	0.019057	0.069702	0.135106
XM_018044312.1	gene-IRS4	IRS4	transcript	0.0803922	0.310133	1.90323	0.00021293	0.00948664	up	0.008177	0.004361	0.009404	0.007842	0.007128	0.01099	0.012824	0.262856	0.323712
Novel_021492	XLOC_219883	.	transcript	0.0800456	0	-7.73658	5.4566e-06	0.00031009	down	0.020396	0.00723	0.004827	0	0.003879	0.60678	0.00391	0.227808	0.023213
XM_018059723.1	gene-SMARCAL1	SMARCAL1	transcript	0.0799242	0	-21.4013	1.6285e-12	1.3796e-10	down	0.019665	0.000501	0.006831	0.008916	0	0.203689	0.488223	0.024427	0
XM_018057793.1	gene-PHF20	PHF20	transcript	0.0797144	3.40472	5.3418	9.1124e-06	0.0005076	up	0	0	0	0.034095	0	0.228937	0.098614	0.304739	0.094117
Novel_003425	XLOC_037927	.	transcript	0.0788266	0	-21.7732	6.5741e-13	6.9105e-11	down	0	0.016806	0.012224	0.004669	0	2.7431	0	0.273628	0.002331
Novel_018529	XLOC_195334	.	transcript	0.078587	0.309329	1.92043	0.00015398	0.00710329	up	0.001719	0.016682	0.004179	0.010378	0	0.550893	0.065665	0.050867	0.049358
Novel_023913	XLOC_250609	.	transcript	0.0784276	0	-21.4376	1.4916e-12	1.2908e-10	down	0.010005	0	0.00639	0.004521	0.010523	0.005321	0.669254	0.283024	0.012624
Novel_018595	XLOC_195930	.	transcript	0.0782692	0	-23.5655	6.9605e-15	2.4783e-12	down	0.011195	0.007659	0.002348	0	0.007631	0.004062	0.011327	0.002694	2.14093
XM_018058619.1	gene-PTK2	PTK2	transcript	0.0781638	0	-21.7777	6.5012e-13	6.8493e-11	down	0.006492	0.001622	0.01344	0.005289	0	0.660342	0	0.356523	0.280452
Novel_022399	XLOC_232273	.	transcript	0.0780964	0	-22.2761	1.8919e-13	2.5006e-11	down	0.000618	0.001086	0.008734	0.006542	0.009245	0.003629	0.004953	0.045424	7.11537
Novel_012610	XLOC_140105	.	transcript	0.0779172	0	-22.1736	2.4422e-13	3.0698e-11	down	0.001127	0	0.014494	0.001525	0.007902	0.235672	0.007597	0.612855	0.010668
Novel_004907	XLOC_053080	.	transcript	0.077895	0	-21.4121	1.5867e-12	1.3543e-10	down	0.005369	0.001856	0.00566	0.011269	0	2.81132	0.008437	0.798091	0.022667
XM_018058458.1	gene-BHLHE22	BHLHE22	transcript	0.0776984	0.239	1.52482	0.00034962	0.0146768	up	0.010218	0	0.013073	0	0	0.019128	0.87375	0.826408	0.004709
Novel_011998	XLOC_132637	.	transcript	0.0776936	0	-21.5261	1.1842e-12	1.0848e-10	down	0	0.023245	0	4.4e-05	0	0.108501	0.316201	0	0.481878
Novel_023380	XLOC_244814	.	transcript	0.0775082	0	-23.0452	2.6909e-14	6.3441e-12	down	0.017831	0	0	0	0.00427	0.765667	0.023731	0.539172	0.689585
XM_018059417.1	gene-NUMA1	NUMA1	transcript	0.0771202	0.939632	3.59134	0.00020842	0.00931389	up	0.006983	0	0.004555	0.005268	0.004738	0.92699	0.00886	0.008813	0.001758
XM_018040389.1	gene-CDIP1	CDIP1	transcript	0.0770756	0.637176	3.01502	0.00020108	0.0090279	up	0.021256	0	0	0	0	0	0.415415	0.403782	0.361047
XM_018053930.1	gene-GPATCH2L	GPATCH2L	transcript	0.0766688	0.42447	2.40946	6.6064e-05	0.00325777	up	0	0.00081	0.017492	0.001056	0.001842	0.140847	0.137039	0.001726	0.150271
XM_018047534.1	gene-PEX5L	PEX5L	transcript	0.0762638	0	-21.3461	1.8607e-12	1.5429e-10	down	0.009874	0	0.01114	0	0	0.068641	0.053077	0.030059	0.075683
XM_013974828.2	gene-RBBP6	RBBP6	transcript	0.0761886	1.22119	4.00801	0.00115125	0.0408947	up	0	0	0	0	0.017451	0.767976	0	0.817305	0.884873
XM_013967225.2	gene-SIX1	SIX1	transcript	0.0758256	0.345621	2.10999	0.00092414	0.0340292	up	0.003186	0	0.003961	0.005388	0.004141	0	0.008028	0.032465	0.002444
Novel_014787	XLOC_160963	.	transcript	0.0757256	0	-22.0606	3.2356e-13	3.8718e-11	down	0	0.004995	0	0.009648	0	0	0	0.175509	0.834743
Novel_013542	XLOC_149822	.	transcript	0.0756296	0	-22.872	4.1949e-14	8.2791e-12	down	0.005205	0.001203	0.000782	0	0.007192	0.200281	0.00032	0.002436	0
Novel_011440	XLOC_126715	.	transcript	0.0751878	0	-24.9543	1.6468e-16	1.6925e-13	down	0.003187	0.001793	0.008119	0	0.001221	0.001769	0.0016	0.000858	0.380982
Novel_008444	XLOC_091728	.	transcript	0.0751694	0	-23.3014	1.3872e-14	4.0251e-12	down	0	0	0	0	0.014237	0.313462	0.807909	0	0.295036
Novel_012051	XLOC_133302	.	transcript	0.074694	0	-21.4532	1.4358e-12	1.2525e-10	down	0	0	0.00782	0.005118	0	0	0.463301	0.123254	0.009507
Novel_018696	XLOC_197388	.	transcript	0.0746738	0	-22.0154	3.6172e-13	4.2297e-11	down	0.00364	0.003402	0.002818	0.001037	0.001462	0.004467	0.761436	0.004147	0.023761
XM_013968410.2	gene-PLCB4	PLCB4	transcript	0.0745726	0.783289	3.25635	0.00011932	0.00562016	up	0.000732	0.001288	0.003703	0.002123	0.004099	0.001502	0.002053	1.61634	0.000934
Novel_013948	XLOC_154309	.	transcript	0.0744694	0	-23.5065	8.126e-15	2.7475e-12	down	0.000344	0.000287	0.004902	0.001363	0.004967	0.000469	0.813814	0.000234	0.005263
Novel_008298	XLOC_090090	.	transcript	0.0743912	0	-22.6307	7.7519e-14	1.2772e-11	down	0.003336	0.000878	0.001563	0.000806	0.005164	0.241689	0.003359	0.237871	0.001197
XM_018059414.1	gene-NUMA1	NUMA1	transcript	0.0743828	0.677675	3.20137	0.00055113	0.0216561	up	0.003741	0	0	0.0076	0	0	0.351168	0.871673	1.19888
XM_013972605.2	gene-NLRP1	NLRP1	transcript	0.0738996	0.220817	1.51484	0.00018982	0.00854874	up	0.003235	0	0.003247	0.001108	0.003438	0.595934	0.001791	0.002948	0.427457
Novel_019956	XLOC_207539	.	transcript	0.0737476	0	-24.173	1.3832e-15	7.8839e-13	down	0	0	0.009429	0.001337	0	0.713924	0	0.17846	0.069964
Novel_018618	XLOC_195930	.	transcript	0.0736908	0	-23.9463	2.5432e-15	1.2296e-12	down	0.00225	0.002529	0	0.003301	0.002138	0	0.004208	0.007502	0.0147
Novel_003009	XLOC_033981	.	transcript	0.0736166	0	-24.0481	1.9382e-15	1.0064e-12	down	0	0	0	0	0.0098	0.663981	0.471049	0.375961	0
XM_018065294.1	gene-MAPT	MAPT	transcript	0.0731528	0	-21.8217	5.8359e-13	6.285e-11	down	0.006112	0.001944	0	0.001396	0	0.018563	0.091678	0.193812	0.000659
Novel_017982	XLOC_189168	.	transcript	0.073072	0	-21.2299	2.4616e-12	1.9345e-10	down	0.002267	0	0	1.1e-05	0.006924	0.61684	0.005237	0.003954	0.024576
Novel_022243	XLOC_230400	.	transcript	0.0728274	0	-21.2453	2.3703e-12	1.8815e-10	down	0.000666	0.001752	0.001217	0.000969	0.004427	0.000802	0.219061	0.001066	0.310698
Novel_000340	XLOC_004096	.	transcript	0.072687	0	-21.7233	7.4305e-13	7.4586e-11	down	0	0	0	0.00851	0	0.296233	0.06512	0	0.25669
Novel_004556	XLOC_050171	.	transcript	0.0725028	0	-21.7148	7.5773e-13	7.5542e-11	down	0.001318	0.001364	0.001886	0	0.003835	0.369808	0.002038	0.305606	0.002653
Novel_009374	XLOC_102804	.	transcript	0.0721988	0.283935	1.9173	0.00116529	0.0412549	up	0	0.008377	0	0	0	0.009227	0.089226	0.063895	0.078856
XR_001917960.1	gene-C1H3orf70	C1H3orf70	transcript	0.0721158	0	-21.5973	1.011e-12	9.5036e-11	down	0	0	0	0	0.008346	0	3.76861	0.007436	0
Novel_016489	XLOC_176059	.	transcript	0.0721086	0	-21.9834	3.9146e-13	4.4675e-11	down	0.00019	0.007639	0.000178	0.000193	0.000141	0.000276	0.468745	0.000191	0.798184
Novel_015583	XLOC_170084	.	transcript	0.070924	0.326543	2.16617	1.5681e-08	9.8906e-07	up	0.000783	0.002498	0.001486	0	0.00277	0	0.361081	0.000577	0.065123
Novel_008614	XLOC_094287	.	transcript	0.0707758	0	-21.2514	2.3371e-12	1.8601e-10	down	0.000613	0.002124	0.003357	0.001418	0	0.311342	0	0.012434	0.437658
Novel_000369	XLOC_004327	.	transcript	0.0707646	0	-22.4273	1.295e-13	1.905e-11	down	0.002164	0.001046	0.00218	0.002117	0	0.177832	0.185009	0.00125	0.199344
XM_018052073.1	gene-TRPM6	TRPM6	transcript	0.0706748	0	-22.2919	1.8186e-13	2.4406e-11	down	0	0.001997	0.001984	0.001759	0.001137	0	0.002054	0.540179	0.208277
Novel_003423	XLOC_037927	.	transcript	0.0700174	0	-21.9667	4.0708e-13	4.6178e-11	down	0	0	0.006631	0	0	0.038587	0.026652	0.007078	0.282454
XM_018052313.1	gene-CCAR2	CCAR2	transcript	0.069975	2.23952	5.01079	0.00010272	0.00489664	up	0	0.006531	0	0	0	0.198457	0	0.165614	0.418972
XM_018044321.1	gene-LRP8	LRP8	transcript	0.069794	0	-22.2979	1.7915e-13	2.4154e-11	down	0.001293	0.002225	0.002954	0	3.9e-05	0.002269	0.217039	0.029454	0.025964
Novel_016343	XLOC_175277	.	transcript	0.0694322	0	-23.1617	1.9923e-14	5.0375e-12	down	0	0.001345	0.00203	0	0.003118	0.000797	0.001706	0.795777	0.001514
Novel_019976	XLOC_207539	.	transcript	0.0693888	0	-23.2497	1.5866e-14	4.362e-12	down	0.0011	0.000249	0.001998	0.00283	0	0.000596	5.52548	1.27024	0
Novel_016553	XLOC_176565	.	transcript	0.069303	0	-22.1798	2.4059e-13	3.0329e-11	down	0	0	0.00614	0	0	0.337503	0.012636	0.008607	0.003151
XM_018058620.1	gene-PTK2	PTK2	transcript	0.069177	0	-21.6115	9.7655e-13	9.2294e-11	down	0	0.006106	0	0	0	0.131715	0.250343	0.155862	0
XM_018043856.1	gene-RLIM	RLIM	transcript	0.0689764	0	-22.1553	2.5568e-13	3.1862e-11	down	0.006092	0	0	0	0	0.51826	0.001797	0.259122	0.513234
Novel_013745	XLOC_151574	.	transcript	0.0688848	0	-22.4352	1.2696e-13	1.8771e-11	down	0.000572	0	0	0.004562	0.000746	0.158267	0	0.003933	0.010289
Novel_001807	XLOC_020939	.	transcript	0.0688486	0	-22.1823	2.3907e-13	3.0224e-11	down	0	0.005602	0	0	0	1.4583	0.523718	0.276344	0.437124
Novel_018926	XLOC_198715	.	transcript	0.0688124	0	-7.3181	0.00010879	0.00514927	down	0	0	0	0	0.005583	0.05049	0.001941	0.053248	0.023591
Novel_009020	XLOC_099869	.	transcript	0.0678882	0.000526	-6.65675	0.00015756	0.00724166	down	0.0054	0	0	0	0	0.609826	0	0.184437	0.014136
XM_018042576.1	gene-LOC102188472	LOC102188472	transcript	0.0673706	0.271061	1.88123	0.00028275	0.0121204	up	0.000641	0.003655	0	0.001093	0	0	0.604696	0.012229	0.018658
Novel_019966	XLOC_207539	.	transcript	0.066972	0	-23.2357	1.6451e-14	4.362e-12	down	0	0.004909	0	0	0	0.02391	0.010386	0.006165	0.245533
Novel_016109	XLOC_174071	.	transcript	0.0669436	0	-21.3938	1.6583e-12	1.399e-10	down	0	0	0	0	0.004845	0	0.292459	0.516539	0.31971
Novel_005893	XLOC_062277	.	transcript	0.0668822	0	-21.193	2.6895e-12	2.0762e-10	down	0.000591	0.001183	0.001138	0.000721	0.001082	0.000641	1.02241	0.000748	0.000894
Novel_007191	XLOC_077756	.	transcript	0.0664264	0	-8.44618	1.9065e-06	0.0001126	down	0.001377	0	0.00321	0	0	0.385737	0.000329	0.169142	0.005307
XM_018059658.1	gene-TNS1	TNS1	transcript	0.0663386	0.0002726	-6.69366	0.00045987	0.018624	down	0.001746	0.000558	0.000771	0.001379	0	0.00112	0.402784	0.703314	0.000684
Novel_010932	XLOC_121315	.	transcript	0.0660416	0	-21.4376	1.4916e-12	1.2908e-10	down	0	0.004434	0	0	0	0.093433	0.005377	0.006872	0.10198
XM_018039251.1	gene-KLHL31	KLHL31	transcript	0.0660414	0.283787	2.08599	4.0327e-06	0.00023189	up	0	0	0.003608	0.000609	0	1.6e-05	0.214071	0.435283	0
XM_018061972.1	gene-NETO2	NETO2	transcript	0.0653066	0	-21.7296	7.318e-13	7.3987e-11	down	0.004212	0	0	0	0	0.131696	0.010032	0	0.018948
XM_018053682.1	gene-LHFPL2	LHFPL2	transcript	0.0648056	0.851334	3.80409	0.00049331	0.0197942	up	0	0.004069	0	0	0	0.013897	0.459566	0.393228	0
Novel_010016	XLOC_110781	.	transcript	0.0641698	0.151723	1.22431	0.0009259	0.0340652	up	0.001029	0	5.9e-05	0.002788	0	0.000432	0.00016	0.256177	0.397861
Novel_012424	XLOC_137417	.	transcript	0.0638962	0	-21.5794	1.0564e-12	9.845e-11	down	0.001798	0	0.001895	0	0	0.423399	0	0.390999	0
XM_018047915.1	gene-GXYLT1	GXYLT1	transcript	0.0637018	2.54795	5.36311	2.1052e-09	1.3493e-07	up	0	0	0	0.003133	0	0.2192	0.887532	0.524553	0.388226
Novel_011453	XLOC_126792	.	transcript	0.0634382	0	-21.7061	7.7492e-13	7.673e-11	down	0	0.003132	0	0	0	0.118985	0	0.363209	0.380045
XM_018057124.1	gene-BEND7	BEND7	transcript	0.06333	0	-21.5941	1.0045e-12	9.4527e-11	down	0.002732	0	0	0	0	0.105471	0.356917	0	0.012679
XM_005696386.3	gene-ADGRF2	ADGRF2	transcript	0.0629204	0.0005956	-6.2755	0.00072983	0.0277531	down	0.001687	0.000736	0	0	0	0.190773	0.142904	0.078483	0
Novel_006766	XLOC_070931	.	transcript	0.0627158	0	-23.0108	2.9398e-14	6.5587e-12	down	0	0	0.002415	0	0	0.137932	0.004849	0.002843	0.003541
Novel_005917	XLOC_062641	.	transcript	0.0625702	0	-21.1567	2.8872e-12	2.2116e-10	down	0	0	0	0.002214	0	0.089025	0.049649	0.106932	0.00613
Novel_004752	XLOC_051182	.	transcript	0.062287	0.0104304	-2.53139	5.5177e-05	0.00276147	down	0	0	0.001273	0	0.000877	0.4408	0.296496	0.277078	0.348538
Novel_004123	XLOC_047257	.	transcript	0.0621434	0	-23.1738	1.9313e-14	4.9116e-12	down	0	0	0.000168	0	0.001836	0.140731	3e-06	0	6.7e-05
Novel_016620	XLOC_177005	.	transcript	0.0619586	0	-23.8582	3.2147e-15	1.4682e-12	down	0	0.000578	0.000978	0	0.000402	0.000319	12.94	0.000701	0.001058
XM_018062674.1	gene-DHX34	DHX34	transcript	0.0606692	0.580415	3.24449	2.093e-06	0.00012345	up	0	0	0.001824	0	0	0.090276	0.134539	0.215209	0
Novel_007521	XLOC_080560	.	transcript	0.0606304	0	-22.379	1.4621e-13	2.0875e-11	down	0.001606	0	0	0	0	0.124204	0	0.105508	0.152402
Novel_024358	XLOC_255909	.	transcript	0.0604138	0	-22.0986	2.9428e-13	3.5654e-11	down	0	0.001587	0	0	0	0.124872	0.005196	0.140421	0.012921
Novel_017949	XLOC_189064	.	transcript	0.0603998	0	-22.8659	4.261e-14	8.3009e-12	down	0.00027	5.9e-05	1.6e-05	0.000592	0	0.002544	0.066563	0.001431	0.001811
Novel_002269	XLOC_026061	.	transcript	0.0600996	0	-21.1375	3.0756e-12	2.3411e-10	down	9.3e-05	0	0.000394	4.4e-05	0.000217	0.27071	0.172552	0.000201	6.5e-05
Novel_004442	XLOC_049314	.	transcript	0.0599098	0.327555	2.25448	0.00131279	0.0453181	up	0	0	0	0	0.00068	0.353095	0	0.448077	0.058125
Novel_023100	XLOC_240107	.	transcript	0.0598142	0	-21.7358	7.2015e-13	7.3734e-11	down	0.000555	0	0	0	0	0	0.323396	0.198338	0.001077
Novel_009646	XLOC_106021	.	transcript	0.059799	0	-21.6644	8.5829e-13	8.3006e-11	down	0	0.000455	0	0	0	0	0.139278	0.186853	0.432635
Novel_001673	XLOC_019772	.	transcript	0.0595992	0	-22.0608	3.2335e-13	3.8718e-11	down	0	0	0.000174	0.000245	0	0	0.512335	0.651375	0.022319
Novel_019705	XLOC_205408	.	transcript	0.0595434	0	-22.8921	3.9855e-14	8.0112e-12	down	0	0.000327	4.3e-05	0	0	0	0.000142	0.131317	2.56062
XM_005700408.3	gene-ZNF75D	ZNF75D	transcript	0.0594718	1.92846	4.83445	0.00021714	0.00963478	up	0	0	1.7e-05	0.00017	0	0.000177	0.188065	0.003147	0
Novel_019538	XLOC_203623	.	transcript	0.0593076	0	-21.4181	1.5636e-12	1.3399e-10	down	0	0	3.6e-05	0	0	0	0	0.173749	0.17042
XM_005678954.3	gene-TAC1	TAC1	transcript	0.0591946	0.370004	2.55872	0.00048295	0.0194226	up	0	1.9e-05	0	0	0	0.007188	0.041944	0	0.086772
XM_018057947.1	gene-PCIF1	PCIF1	transcript	0.0589344	0.464653	2.82844	0.00051426	0.0204469	up	1e-05	0	0	0	0	0	0	0	0.488754
Novel_009696	XLOC_106592	.	transcript	0.058907	0.194423	1.63255	0.00028079	0.0120661	up	0	0	0	1e-06	0	0	2.35373	0	0
Novel_004669	XLOC_050835	.	transcript	0.0585242	0.279958	2.18471	0.00068814	0.0263281	up	0	0	0	0	0	0	0.27259	0	0
Novel_019902	XLOC_206873	.	transcript	0.0582338	0	-21.4663	1.3911e-12	1.2232e-10	down	0	0	0	0	0	0	0	2.00008	0.139267
Novel_007953	XLOC_086472	.	transcript	0.0582284	0	-21.2453	2.3703e-12	1.8815e-10	down	0	0	0	0	0	0.481321	149.756	0	3.48347
XM_018056597.1	gene-PAN3	PAN3	transcript	0.058169	6.16458	6.79357	4.8633e-07	2.9441e-05	up	0	0	0	0	0	0	0	0.117269	0
XM_005675932.3	gene-HOXD10	HOXD10	transcript	0.0581354	0.439068	2.7691	5.4609e-05	0.00274045	up	0	0	0	0	0	0	0	0	0
Novel_024314	XLOC_255351	.	transcript	0.057964	0	-22.903	3.8755e-14	7.9545e-12	down	0	0	0	0	0	0	0	0.229629	0
Novel_011750	XLOC_130576	.	transcript	0.0577108	0	-21.4504	1.4456e-12	1.2598e-10	down	0	0	0	0	0	0	0	0.259116	0
XM_018054746.1	gene-PAX7	PAX7	transcript	0.0572082	0	-21.6712	8.4406e-13	8.1996e-11	down	0	0	0	0	0	0	0	0	0.113246
Novel_005442	XLOC_057290	.	transcript	0.0571624	0	-22.079	3.0908e-13	3.7189e-11	down	0	0	0	0	0	0.526815	0	0	0
Novel_023322	XLOC_243531	.	transcript	0.057127	0	-23.3478	1.2254e-14	3.7852e-12	down	0	0	0	0	0	0	0.224911	0	0
Novel_005248	XLOC_056191	.	transcript	0.0570962	0	-22.1156	2.8218e-13	3.4475e-11	down	0	0	0	0	0	0	0	0.292028	0
Novel_015113	XLOC_165072	.	transcript	0.056945	0	-21.7212	7.4677e-13	7.4665e-11	down	0	0	0	0	0	0	0	0.372984	0
XM_018061949.1	gene-PAPD5	PAPD5	transcript	0.0569198	0	-21.2364	2.4237e-12	1.9151e-10	down	0	0	0	0	0	0.140248	0	0.168655	0
Novel_005153	XLOC_055007	.	transcript	0.056677	0	-7.25411	0.00024754	0.0108567	down	0	0	0	0	0	0	0.615451	0	0
Novel_008331	XLOC_090337	.	transcript	0.0564614	0	-21.5717	1.0761e-12	9.9991e-11	down	0	0	0	0	0	0	0	0.006139	0
Novel_007011	XLOC_075556	.	transcript	0.0564354	0	-22.0092	3.6725e-13	4.2759e-11	down	0	0	0	0	0	0	0	0	0
Novel_010013	XLOC_110751	.	transcript	0.0562822	0	-21.622	9.5183e-13	9.0759e-11	down	0	0	0	0	0	0	0	0	0
XM_018063247.1	gene-GPD2	GPD2	transcript	0.0562468	0	-21.5794	1.0564e-12	9.845e-11	down	0	0	0	0	0	0.294637	0	0	0
Novel_015758	XLOC_171434	.	transcript	0.0562432	0	-23.376	1.1426e-14	3.5747e-12	down	0	0	0	0	0	0	0	0	0
XM_018047907.1	gene-PRICKLE1	PRICKLE1	transcript	0.0560956	0.163678	1.47975	0.00106738	0.0383645	up	0	0	0	0	0	0	0	2.82309	0
Novel_005388	XLOC_056927	.	transcript	0.0551496	0	-22.8217	4.7709e-14	8.9502e-12	down	0	0	0	0	0	9.03117	0	0	0
XM_018051962.1	gene-MPDZ	MPDZ	transcript	0.0549252	0	-21.7237	7.4197e-13	7.4567e-11	down	0	0	0	0	0	0	0	0	0.062951
Novel_013916	XLOC_154116	.	transcript	0.0546794	0.374495	2.67767	5.6754e-06	0.0003219	up	0	0	0	0	0	0.791505	0	0.483281	0
Novel_004124	XLOC_047257	.	transcript	0.0546608	0.33308	2.65095	0.00135071	0.046498	up	0	0	0	0	0	0	0	0.065615	0
Novel_017851	XLOC_188067	.	transcript	0.0537168	0	-23.1879	1.8623e-14	4.7944e-12	down	0	0	0	0	0	0	0	0.113736	0
XM_018045687.1	gene-MCOLN3	MCOLN3	transcript	0.0535954	0.689193	3.53637	0.00018529	0.00837764	up	0	0	0	0	0	0.181758	0	0	0
Novel_013743	XLOC_151574	.	transcript	0.053393	0	-22.0612	3.2306e-13	3.8718e-11	down	0	0	0	0	0	0.087223	0	0	0
Novel_000571	XLOC_005988	.	transcript	0.0532804	0	-21.9805	3.9171e-13	4.4675e-11	down	0	0	0	0	0	0	0	0	0.321973
Novel_004618	XLOC_050545	.	transcript	0.0532448	0	-22.2878	1.8376e-13	2.4511e-11	down	0	0	0	0	0	0	0	2.9336	0
Novel_003600	XLOC_040657	.	transcript	0.053188	0	-19.3648	1.6475e-10	1.0685e-08	down	0	0	0	0	0	0	0	0	0.337765
XM_018045808.1	gene-LOC102173333	LOC102173333	transcript	0.052774	0.67088	3.65472	2.6067e-05	0.00138147	up	0	0	0	0	0	0	0	0.215577	0
Novel_019029	XLOC_200041	.	transcript	0.052691	0.0020132	-4.24177	0.0008766	0.0325953	down	0	0	0	0	0	0	0.301801	0	0.397549
Novel_012502	XLOC_138433	.	transcript	0.0526832	0	-20.8206	6.1026e-12	4.3778e-10	down	0	0	0	0	0	0	0	0	0
Novel_010387	XLOC_115277	.	transcript	0.0521706	0	-21.2078	2.5952e-12	2.0159e-10	down	0	0	0	0	0	0	0.718526	1.83759	0
Novel_019397	XLOC_202796	.	transcript	0.0518088	0	-8.99553	0.00034697	0.0145866	down	0	0	0	0	0	0	0	0.321326	0.220771
Novel_020303	XLOC_210471	.	transcript	0.0516208	0	-23.7415	4.3796e-15	1.8368e-12	down	0	0	0	0	0	0	0.00062	0.001773	0
XM_005701057.2	gene-S100G	S100G	transcript	0.0511932	7.80445	7.10865	0.00089524	0.0332062	up	0	0	0	0	0	0	0	0	0
XM_005679745.3	gene-NAV3	NAV3	transcript	0.0510722	0	-22.1823	2.3907e-13	3.0224e-11	down	0	0	0	0	0	0	0	0	4.57041
Novel_010283	XLOC_114021	.	transcript	0.051069	0	-21.9836	3.9125e-13	4.4675e-11	down	0	0	0	0	0	0.440873	0	0	0
Novel_007007	XLOC_075556	.	transcript	0.050886	0	-21.8102	6.0025e-13	6.4406e-11	down	0	0	0	0	0	0	0.313425	0	0
Novel_019964	XLOC_207539	.	transcript	0.0504628	0	-21.4275	1.4819e-12	1.2862e-10	down	0	0	0	0	0	0	0.188704	0	0
Novel_014462	XLOC_158763	.	transcript	0.0504272	0	-22.3627	1.523e-13	2.1498e-11	down	0	0	0	0	0	0.44227	0	0	0
Novel_024203	XLOC_253624	.	transcript	0.0503512	0	-22.8105	4.9073e-14	9.0532e-12	down	0	0	0	0	0	0	0	0.569119	0
Novel_013838	XLOC_153285	.	transcript	0.0498824	0	-21.8784	5.0765e-13	5.5773e-11	down	0	0	0	0	0	0	0	0.201071	7.35411
Novel_006663	XLOC_070614	.	transcript	0.0496556	0	-21.4918	1.3074e-12	1.171e-10	down	0	0	0	0	0	0	0.720562	0	0
Novel_021276	XLOC_218038	.	transcript	0.0494772	0.0028838	-4.01701	0.00078049	0.0294355	down	0	0	0	0	0	0	2.16182	0	0
XM_005697537.3	gene-CCP110	CCP110	transcript	0.049277	1.65957	5.02075	0.00012692	0.00594615	up	0	0	0	0	0	0	0	0.498977	0
Novel_004455	XLOC_049355	.	transcript	0.0489914	0	-8.36051	1.8721e-05	0.00100997	down	0	0	0	0	0	0	0	0.489526	0.01554
Novel_003294	XLOC_036558	.	transcript	0.0488082	0	-22.8258	4.7208e-14	8.9083e-12	down	0	0	0	0	0	0	0	1.77765	1.35728
XM_013965994.2	gene-PRUNE2	PRUNE2	transcript	0.0486612	0	-22.4159	1.3327e-13	1.9441e-11	down	0	0	0	0	0	0	0	0	0
Novel_014189	XLOC_156209	.	transcript	0.0485834	0	-21.3184	1.9873e-12	1.6309e-10	down	0	0	0	0	0	0	0	6.39499	0
XM_018056934.1	gene-KIF16B	KIF16B	transcript	0.0483598	0	-21.422	1.5488e-12	1.3284e-10	down	0	0	0	0	0	0.505856	0	0	0.847306
Novel_008048	XLOC_087906	.	transcript	0.0480162	0.000372	-6.51425	0.00031374	0.0133244	down	0	0	0	0	0	1.72734	0	0	0
Novel_005998	XLOC_063665	.	transcript	0.047841	0	-22.8242	4.7403e-14	8.9119e-12	down	0	0	0	0	0	0	0	0.403902	0
Novel_020272	XLOC_210455	.	transcript	0.0478248	0	-23.4609	9.1561e-15	3.0602e-12	down	0	0	0	0	0	0	0	1.06923	0
Novel_015036	XLOC_164233	.	transcript	0.047815	0	-22.8105	4.9089e-14	9.0532e-12	down	0	0	0	0	0	0.330898	0	0	0
Novel_007846	XLOC_085124	.	transcript	0.0477316	0	-21.8767	5.0957e-13	5.5914e-11	down	0	0	0	0	0	0	2.71446	2.23961	0
Novel_019783	XLOC_205908	.	transcript	0.046794	0.249449	2.28638	0.00113969	0.0405293	up	0	0	0	0	0	0	0	0	1.35704
Novel_017858	XLOC_188067	.	transcript	0.0464874	0	-23.1044	2.3101e-14	5.7249e-12	down	0	0	0	0	0	3.03936	0	0	0
Novel_003250	XLOC_036268	.	transcript	0.046364	0	-21.4943	1.2994e-12	1.165e-10	down	0	0	0	0	0	0	0.342544	0	0
Novel_019140	XLOC_200467	.	transcript	0.0463116	0	-7.83322	0.00136031	0.0467916	down	0	0	0	0	0	0.91738	0	0	0
Novel_003038	XLOC_034289	.	transcript	0.0459968	0	-19.3648	1.6475e-10	1.0685e-08	down	0	0	0	0	0	0.898939	0	0	0
Novel_017551	XLOC_184526	.	transcript	0.0459308	0	-21.5076	1.2579e-12	1.1407e-10	down	0	0	0	0	0	0.163854	0.251203	0.231679	0
Novel_006880	XLOC_071554	.	transcript	0.0459302	0	-22.4443	1.2411e-13	1.8475e-11	down	0	0	0	0	0	0	5.94872	0	0
Novel_011614	XLOC_129295	.	transcript	0.0455432	0	-8.63033	0.00122839	0.043	down	0	0	0	0	0	0	0	0	12.1807
XM_018059923.1	gene-TNNT2	TNNT2	transcript	0.045256	3.62371	6.22022	1.7603e-05	0.00095315	up	0	0	0	0	0	0	0	0	0.504918
Novel_000448	XLOC_004795	.	transcript	0.045093	0	-21.5343	1.1789e-12	1.0814e-10	down	0	0	0	0	0	0	0	5.7868	0
Novel_020305	XLOC_210471	.	transcript	0.0447896	0	-23.5869	6.5808e-15	2.4019e-12	down	0	0	0	0	0	0	0	0	0
Novel_012251	XLOC_135570	.	transcript	0.0446864	0	-21.2357	2.4296e-12	1.918e-10	down	0	0	0	0	0	0	0.36645	0.132739	0
XM_018041909.1	gene-MTUS1	MTUS1	transcript	0.0446862	0.824071	4.13773	0.00107075	0.0384698	up	0	0	0	0	0	0	0	0	0.761668
Novel_004181	XLOC_047556	.	transcript	0.0443592	0	-7.51408	1.0257e-05	0.00056809	down	0	0	0	0	0	0.038152	0.135458	0	0.19237
Novel_001902	XLOC_022275	.	transcript	0.0436522	0	-23.5903	6.5218e-15	2.3904e-12	down	0	0	0	0	0	0.250676	0	0	0
XM_018062081.1	gene-CDH11	CDH11	transcript	0.0436158	0.444588	3.21949	4.9361e-05	0.00251073	up	0	0	0	0	0	0	0.267225	0	0.204429
Novel_015739	XLOC_170982	.	transcript	0.0434506	0	-21.7782	6.4892e-13	6.8449e-11	down	0	0	0	0	0	0	0.410317	0	0
Novel_005980	XLOC_063485	.	transcript	0.0433238	0	-21.1857	2.7409e-12	2.1133e-10	down	0	0	0	0	0	0	0	0	0.68875
Novel_009030	XLOC_099894	.	transcript	0.0431202	0	-22.0256	3.4785e-13	4.0895e-11	down	0	0	0	0	0	0	0	0.209777	0
XM_018038743.1	gene-ATXN1	ATXN1	transcript	0.0429778	0.983227	4.50348	9.1989e-08	5.7073e-06	up	0	0	0	0	0	0	0.551911	0	0
Novel_021295	XLOC_218113	.	transcript	0.042546	0	-21.2299	2.4616e-12	1.9345e-10	down	0	0	0	0	0	0	0	0	0
Novel_016526	XLOC_176512	.	transcript	0.0423422	0	-21.5082	1.2563e-12	1.1407e-10	down	0	0	0	0	0	0	0	0	0
Novel_013437	XLOC_148588	.	transcript	0.0421942	0	-21.7983	6.1814e-13	6.5806e-11	down	0	0	0	0	0	0	0	0	0
Novel_018324	XLOC_192793	.	transcript	0.0420366	0	-21.708	7.7136e-13	7.6551e-11	down	0	0	0	0	0	0	0	0.78558	0
XM_018053960.1	gene-MLH3	MLH3	transcript	0.0418068	0.740006	4.06056	6.6336e-06	0.00037382	up	0	0	0	0	0	0	0	0	0.292009
Novel_019531	XLOC_203531	.	transcript	0.0413322	0	-6.12193	0.00116783	0.041311	down	0	0	0	0	0	0.64811	0	0	0
XM_013967827.2	gene-CENPO	CENPO	transcript	0.0411302	0.285391	2.68903	0.00043333	0.0177052	up	0	0	0	0	0	0.793482	0	0	0
Novel_008791	XLOC_096981	.	transcript	0.0409258	0	-22.9618	3.3005e-14	7.1266e-12	down	0	0	0	0	0	0	0.837904	0	0
Novel_013945	XLOC_154309	.	transcript	0.0404578	0	-22.0448	3.3646e-13	3.9987e-11	down	0	0	0	0	0	0	0	0	0.057529
Novel_020532	XLOC_213077	.	transcript	0.0404556	0	-22.6023	8.3288e-14	1.3397e-11	down	0	0	0	0	0	0	0	0.118025	0
NM_001285607.1	gene-LPL	LPL	transcript	0.040388	1.34148	4.8392	2.6662e-05	0.00140875	up	0	0	0	0	0	0.266629	0	0.001857	0
XM_018055069.1	gene-DYSF	DYSF	transcript	0.040073	0	-21.2514	2.3371e-12	1.8601e-10	down	0	0	0	0	0	0	0	0.380215	0
Novel_007478	XLOC_079872	.	transcript	0.039915	0	-23.5075	4.3692e-19	2.5409e-15	down	0	0	0	0	0	0	0	0.000281	0.202273
Novel_017817	XLOC_188067	.	transcript	0.039556	0	-22.9241	3.672e-14	7.6449e-12	down	0	0	0	0	0	0	0	0	0.371228
Novel_017827	XLOC_188067	.	transcript	0.0394216	0	-22.6212	7.9411e-14	1.2937e-11	down	0	0	0	0	0	0	0	0	0.421948
XM_005694796.3	gene-LOC102173506	LOC102173506	transcript	0.039414	0.10824	1.31782	0.00076382	0.0288693	up	0	0	0	0	0	0	0	0	0.113522
Novel_017832	XLOC_188067	.	transcript	0.0393976	0	-22.8105	4.9073e-14	9.0532e-12	down	0	0	0	0	0	0	0	0	0
XM_018064336.1	gene-MYO18A	MYO18A	transcript	0.0393252	0	-21.6899	8.0635e-13	7.9301e-11	down	0	0	0	0	0	0	0.445216	0	0
Novel_008596	XLOC_094105	.	transcript	0.039231	0	-22.4532	1.2134e-13	1.8124e-11	down	0	0	0	0	0	0	0.274067	0	0
Novel_020110	XLOC_209179	.	transcript	0.0391856	0	-21.3595	1.8012e-12	1.505e-10	down	0	0	0	0	0	0	0.23842	0	0.164716
XM_018055073.1	gene-DYSF	DYSF	transcript	0.0389388	0	-21.218	2.5355e-12	1.9819e-10	down	0	0	0	0	0	0.253792	0.52771	0.132866	0
Novel_002391	XLOC_027740	.	transcript	0.0387572	0	-22.622	7.9246e-14	1.2937e-11	down	0	0	0	0	0	0	0	7.76868	0
Novel_003406	XLOC_037334	.	transcript	0.0387374	0.359465	3.12342	0.00114332	0.040642	up	0	0	0	0	0	0	4.89066	0	0
XM_018055065.1	gene-DYSF	DYSF	transcript	0.0381874	0	-21.218	2.5355e-12	1.9819e-10	down	0	0	0	0	0	0	0	0	0
Novel_000170	XLOC_002128	.	transcript	0.0380378	0	-21.5351	1.1767e-12	1.0805e-10	down	0	0	0	0	0	0	0.550642	0	0
XM_018058387.1	gene-ZFHX4	ZFHX4	transcript	0.0380194	0	-21.9799	3.9178e-13	4.4675e-11	down	0	0	0	0	0	0	0	3.56937	2.79275
XM_018067087.1	gene-PDZRN3	PDZRN3	transcript	0.037427	0.665468	3.98433	0.00015595	0.00717902	up	0	0	0	0	0	0	0	0	0
Novel_016303	XLOC_175116	.	transcript	0.0369942	0	-22.3823	1.4501e-13	2.0805e-11	down	0	0	0	0	0	0	0	0	0
Novel_007380	XLOC_078658	.	transcript	0.036716	0	-21.8439	5.5266e-13	5.9962e-11	down	0	0	0	0	0	0	0	0	0.587848
Novel_021393	XLOC_218945	.	transcript	0.0364868	0	-21.4797	1.3464e-12	1.196e-10	down	0	0	0	0	0	0.288362	0	0	0
XM_018038684.1	gene-DST	DST	transcript	0.0361736	0	-22.3132	1.7158e-13	2.3571e-11	down	0	0	0	0	0	0	0	0	0
XM_018038683.1	gene-DST	DST	transcript	0.0356414	0	-22.4997	1.0793e-13	1.6395e-11	down	0	0	0	0	0	0.041729	0.000363	0	0.386636
XR_001917236.1	gene-PER2	PER2	transcript	0.0354734	0.782433	4.4121	8.3844e-05	0.00406105	up	0	0	0	0	0	0.269183	0	0	0
Novel_023442	XLOC_245704	.	transcript	0.0346486	0	-21.2392	2.4072e-12	1.9055e-10	down	0	0	0	0	0	0	0	0.084258	0
Novel_018037	XLOC_189636	.	transcript	0.034533	0	-21.7662	6.6879e-13	6.9881e-11	down	0	0	0	0	0	0	0	0.48552	0
Novel_018601	XLOC_195930	.	transcript	0.0343268	0	-23.0629	2.5708e-14	6.1778e-12	down	0	0	0	0	0	0.180279	0.1369	0	0.122548
Novel_009046	XLOC_099894	.	transcript	0.0339984	0	-22.3744	1.479e-13	2.1075e-11	down	0	0	0	0	0	0	0	0	1.18784
Novel_017848	XLOC_188067	.	transcript	0.03381	0	-22.6409	7.5534e-14	1.2479e-11	down	0	0	0	0	0	0	0	0.351463	0
Novel_011315	XLOC_125090	.	transcript	0.033733	0	-21.6583	8.7109e-13	8.415e-11	down	0	0	0	0	0	0	0	0.038963	0
Novel_013003	XLOC_144495	.	transcript	0.0335314	0	-22.0056	3.7066e-13	4.286e-11	down	0	0	0	0	0	0.190752	0	0	0
XM_018039601.1	gene-RNF152	RNF152	transcript	0.033422	0	-21.2954	2.1029e-12	1.7081e-10	down	0	0	0	0	0	0	0	0	0.208044
Novel_020188	XLOC_209823	.	transcript	0.033126	0	-21.9667	4.0708e-13	4.6178e-11	down	0	0	0	0	0	0	0	0.324307	0
XM_018056611.1	gene-SLC7A1	SLC7A1	transcript	0.03247	0.272707	3.06066	0.00103049	0.037238	up	0	0	0	0	0	0	0	0.657599	0
Novel_009206	XLOC_101100	.	transcript	0.0319468	0	-21.6115	9.7655e-13	9.2294e-11	down	0	0	0	0	0	1.52916	0	0.915807	0
Novel_008217	XLOC_089630	.	transcript	0.0311876	0	-21.9799	3.9178e-13	4.4675e-11	down	0	0	0	0	0	0.060375	0.037337	0.055429	0
Novel_004901	XLOC_053070	.	transcript	0.0308748	0	-8.51336	0.00057409	0.0224572	down	0	0	0	0	0	0	0.259884	0	0
Novel_007377	XLOC_078658	.	transcript	0.0308548	0	-21.2137	2.5553e-12	1.9938e-10	down	0	0	0	0	0	0.309443	0	0	0
Novel_009539	XLOC_104822	.	transcript	0.0304704	0	-21.2299	2.4616e-12	1.9345e-10	down	0	0	0	0	0	0	0.097128	0.204472	0.152379
Novel_015100	XLOC_164844	.	transcript	0.0302414	0.337266	3.17069	0.00023454	0.0103228	up	0	0	0	0	0	0.036601	0.009937	0	0.107472
XM_018044062.1	gene-STXBP5L	STXBP5L	transcript	0.0302236	0	-21.218	2.5355e-12	1.9819e-10	down	0	0	0	0	0	0.523616	0	0	0
Novel_011222	XLOC_123733	.	transcript	0.029914	0	-23.3502	1.222e-14	3.7852e-12	down	0	0	0	0	0	0.0021	0	0.009248	0.042291
Novel_008792	XLOC_096981	.	transcript	0.029689	0	-22.6699	7.0184e-14	1.1751e-11	down	0	0	0	0	0	0	0	0	0.279609
Novel_007919	XLOC_085784	.	transcript	0.0295542	1.75797	5.8315	7.4402e-06	0.00041605	up	0	0	0	0	0	0.249093	0.001544	0	0
XM_018052172.1	gene-RNF38	RNF38	transcript	0.029481	0.380137	3.56944	0.00047593	0.0191585	up	0	0	0	0	0	0	0	0	0.140587
Novel_011019	XLOC_121574	.	transcript	0.029381	0	-6.19286	1.8302e-05	0.0009892	down	0	0	0	0	0	0.39362	0	0	0
Novel_014708	XLOC_160344	.	transcript	0.0286534	0.197464	2.73921	0.00109508	0.0391506	up	0	0	0	0	0	0	0	0.169932	0
Novel_000705	XLOC_008543	.	transcript	0.0285886	0	-21.3184	1.9873e-12	1.6309e-10	down	0	0	0	0	0	0	0.060106	0	0
Novel_000651	XLOC_007442	.	transcript	0.028146	0	-22.8803	4.1074e-14	8.1991e-12	down	0	0	0	0	0	0	0.08023	0	0
Novel_016135	XLOC_174126	.	transcript	0.0278342	0	-23.0217	2.8583e-14	6.5299e-12	down	0	0	0	0	0	0	0.078186	0	0
Novel_014554	XLOC_159477	.	transcript	0.0276546	0.307485	3.46101	0.0005401	0.0212804	up	0	0	0	0	0	0.264351	0.039777	0.17922	0
Novel_021197	XLOC_217002	.	transcript	0.0273974	0	-21.6843	8.1753e-13	7.9861e-11	down	0	0	0	0	0	0	0	0.189031	0.317869
XM_005693141.3	gene-BCAS3	BCAS3	transcript	0.0272628	0.435145	4.00449	0.0002077	0.00929139	up	0	0	0	0	0	0	0	0.284302	0
XM_018045512.1	gene-LOC108635304	LOC108635304	transcript	0.0270964	0.0972412	1.7393	0.00143908	0.0486571	up	0	0	0	0	0	0	2.11054	0	1.18338
Novel_004832	XLOC_053000	.	transcript	0.0268842	0.718528	4.67928	0.0011198	0.0399197	up	0	0	0	0	0	0	0	0	0
Novel_011217	XLOC_123733	.	transcript	0.0268206	0	-23.0524	2.6414e-14	6.2785e-12	down	0	0	0	0	0	0	0.416543	0.570005	0.592346
Novel_004452	XLOC_049355	.	transcript	0.0266062	0	-22.0329	3.4642e-13	4.0893e-11	down	0	0	0	0	0	0	0	0	0.847022
XM_005692255.2	gene-LOC102190903	LOC102190903	transcript	0.026352	2.20312	6.2162	0.00104727	0.0377508	up	0	0	0	0	0	0	0	0.860308	0
Novel_008428	XLOC_091366	.	transcript	0.0262334	0	-22.1187	2.8006e-13	3.4265e-11	down	0	0	0	0	0	0	0	0	0.3656
XM_018038677.1	gene-DST	DST	transcript	0.0261962	0	-22.4361	1.2661e-13	1.8752e-11	down	0	0	0	0	0	0	0	0	0
XM_018054257.1	gene-TCF12	TCF12	transcript	0.0260654	7.27136	8.08834	2.1786e-08	1.3712e-06	up	0	0	0	0	0	0	0	0.656196	0
Novel_009544	XLOC_104830	.	transcript	0.0260138	0	-21.5615	1.1034e-12	1.0185e-10	down	0	0	0	0	0	0.475323	0	0.282645	0.719072
Novel_011615	XLOC_129295	.	transcript	0.0259722	0	-22.7196	6.1854e-14	1.0806e-11	down	0	0	0	0	0	0	0	0.698206	0
XM_018054259.1	gene-TCF12	TCF12	transcript	0.0253464	2.70874	6.75626	3.9904e-06	0.00022977	up	0	0	0	0	0	0	0.455581	0.000807	0.000967
Novel_000597	XLOC_006146	.	transcript	0.024713	0	-21.7251	7.3966e-13	7.442e-11	down	0	0	0	0	0	0.003339	0.146382	0.17795	0.089453
XM_018038671.1	gene-DST	DST	transcript	0.024446	0	-22.3794	1.4608e-13	2.0875e-11	down	0	0	0	0	0	0	0	0	0
Novel_023212	XLOC_241118	.	transcript	0.024341	0.384301	3.81176	0.00014599	0.00677064	up	0	0	0	0	0	0	0	0.616345	0
Novel_003900	XLOC_043575	.	transcript	0.0240856	0	-21.2078	2.5952e-12	2.0159e-10	down	0	0	0	0	0	0.788948	0	0.008526	0.040282
Novel_022562	XLOC_234217	.	transcript	0.0240078	0	-21.6712	8.4406e-13	8.1996e-11	down	0	0	0	0	0	0	0	0.233734	0
XM_018059527.1	gene-SBF2	SBF2	transcript	0.0238724	0.645879	4.55859	0.00027533	0.0118724	up	0	0	0	0	0	0	0	0	0
Novel_009994	XLOC_110505	.	transcript	0.023577	0	-21.422	1.5488e-12	1.3284e-10	down	0	0	0	0	0	0.822375	1.2768	0	0
XM_005690007.3	gene-EMSY	EMSY	transcript	0.023539	1.95865	6.32528	0.00073499	0.0279249	up	0	0	0	0	0	0.327421	0	0	0
XM_018048388.1	gene-KRAS	KRAS	transcript	0.0235216	1.07348	5.1449	2.0371e-05	0.00109566	up	0	0	0	0	0	0.573657	0	0	0
XM_018043660.1	gene-USP11	USP11	transcript	0.0233574	1.32983	5.6855	2.787e-05	0.0014672	up	0	0	0	0	0	0	0	0.276665	0
Novel_022563	XLOC_234217	.	transcript	0.02315	0	-21.5931	1.0216e-12	9.5928e-11	down	0	0	0	0	0	0	0.9077	0.374438	0
Novel_003846	XLOC_042879	.	transcript	0.0229372	0	-23.0132	2.9215e-14	6.5513e-12	down	0	0	0	0	0	0	0	0	1.52597
XM_018041830.1	gene-RBPMS	RBPMS	transcript	0.0225772	1.96797	6.3182	8.6432e-09	5.4834e-07	up	0	0	0	0	0	0	0	0.712808	0
Novel_012583	XLOC_139735	.	transcript	0.02244	0	-21.2078	2.5952e-12	2.0159e-10	down	0	0	0	0	0	0	0	0	0
XM_018047633.1	gene-TMCC3	TMCC3	transcript	0.0218638	0.517559	4.41267	0.00025276	0.0110466	up	0	0	0	0	0	0	0	0.463531	0
Novel_019078	XLOC_200363	.	transcript	0.0216856	0.666731	4.67998	0.00133838	0.0460996	up	0	0	0	0	0	0	0.490967	0	0
XM_005685408.3	gene-APEX1	APEX1	transcript	0.0209432	1.15692	5.4644	4.9469e-09	3.1568e-07	up	0	0	0	0	0	0	0.195258	0.116584	0
XM_018058473.1	gene-ASPH	ASPH	transcript	0.0208614	1.06018	5.64531	3.1259e-05	0.00163382	up	0	0	0	0	0	0	0	0.16028	0
XM_018048506.1	gene-FOXJ2	FOXJ2	transcript	0.02071	0.468779	4.25046	0.00051026	0.0203158	up	0	0	0	0	0	0	0	0	0.361698
Novel_019405	XLOC_202796	.	transcript	0.0204148	0	-22.6926	6.6258e-14	1.1267e-11	down	0	0	0	0	0	0	0.336418	0	0
Novel_022011	XLOC_227552	.	transcript	0.0204146	0	-6.04721	0.00081712	0.0306186	down	0	0	0	0	0	0	0	0	0.082523
Novel_003069	XLOC_034449	.	transcript	0.020393	0.701378	4.91872	2.4203e-07	1.4868e-05	up	0	0	0	0	0	0.545399	0	0	0
Novel_004456	XLOC_049355	.	transcript	0.0200666	0	-21.6899	8.0635e-13	7.9301e-11	down	0	0	0	0	0	0.035233	0	0	0
Novel_005881	XLOC_062142	.	transcript	0.0194334	0	-21.8928	4.8964e-13	5.4235e-11	down	0	0	0	0	0	0	0	0	0.442026
XM_018039452.1	gene-PTPRM	PTPRM	transcript	0.0194192	0.376139	4.18376	0.00050479	0.0201528	up	0	0	0	0	0	0	0	0.110733	0
Novel_002376	XLOC_027489	.	transcript	0.0191924	0	-21.4219	1.5483e-12	1.3284e-10	down	0	0	0	0	0	0	0	0	2.05818
XM_018048516.1	gene-RIMKLB	RIMKLB	transcript	0.0187066	2.78614	7.26412	6.8028e-06	0.00038236	up	0	0	0	0	0	0	0	0.403085	0
Novel_008813	XLOC_097151	.	transcript	0.0186658	0	-21.1852	2.7448e-12	2.1133e-10	down	0	0	0	0	0	0.060392	0.817136	0.002431	0
XM_018061493.1	gene-RAPGEF2	RAPGEF2	transcript	0.0186502	0.683133	5.1114	2.0165e-07	1.2423e-05	up	0	0	0	0	0	0.175319	0.026817	0.050762	0
Novel_017818	XLOC_188067	.	transcript	0.018405	0	-21.6115	9.7655e-13	9.2294e-11	down	0	0	0	0	0	0	0	0.450977	0
XM_005698704.3	gene-DCTD	DCTD	transcript	0.0183274	0.886915	5.32376	2.9865e-05	0.00156657	up	0	0	0	0	0	0.205377	0.204248	0.681945	0
Novel_019141	XLOC_200467	.	transcript	0.0180584	0	-21.1939	2.6864e-12	2.0756e-10	down	0	0	0	0	0	0	0.546468	0.002762	0
XM_018064711.1	gene-NCOR1	NCOR1	transcript	0.0177472	2.00841	6.82235	1.4863e-07	9.1629e-06	up	0	0	0	0	0	0	0.002528	0.252245	0
XM_018060493.1	gene-GNB1	GNB1	transcript	0.0176658	3.82236	7.67678	1.2322e-07	7.607e-06	up	0	0	0	0	0	1.50355	0	0	0
Novel_001451	XLOC_017453	.	transcript	0.017517	0.144094	3.03859	9.7236e-06	0.00053958	up	0	0	0	0	0	0	0.011369	0.093769	0
XM_005675110.3	gene-ATP13A5	ATP13A5	transcript	0.0171518	0.679459	5.10184	2.0646e-05	0.00110971	up	0	0	0	0	0	0	0	0.146841	0
Novel_012626	XLOC_140367	.	transcript	0.0167374	0	-19.3648	1.6475e-10	1.0685e-08	down	0	0	0	0	0	0	0	0.700408	0
XM_005688214.3	gene-PCED1A	PCED1A	transcript	0.0164968	1.0995	5.81358	5.1375e-05	0.00260256	up	0	0	0	0	0	0	0	0	0.43771
XM_005690501.3	gene-BROX	BROX	transcript	0.0161122	0.2343	3.75441	0.00068995	0.0263859	up	0	0	0	0	0	0	0	0	0
Novel_020385	XLOC_211271	.	transcript	0.015953	0	-21.5076	1.2579e-12	1.1407e-10	down	0	0	0	0	0	0.002234	0.0002	0.068193	0
XM_018066516.1	gene-AEN	AEN	transcript	0.0158418	0.999765	5.83934	0.00012602	0.00590728	up	0	0	0	0	0	0	0.128472	0.265933	0
Novel_008719	XLOC_095695	.	transcript	0.0155746	0.292818	4.04605	9.4122e-07	5.6352e-05	up	0	0	0	0	0	0	0	0	0
XM_018065396.1	gene-WDR45B	WDR45B	transcript	0.0154446	0.286815	3.93684	2.6587e-05	0.00140646	up	0	0	0	0	0	0.095407	0.074866	0	0.090784
Novel_024107	XLOC_252494	.	transcript	0.01532	0.227997	3.72334	0.00025022	0.0109518	up	0	0	0	0	0	0.056387	0.164591	0.165257	0.054164
XM_013965752.2	gene-LOC108633191	LOC108633191	transcript	0.0152574	0.303473	4.23939	0.00138673	0.0473645	up	0	0	0	0	0	0.093597	0.13914	0.055722	0.14662
Novel_022306	XLOC_231286	.	transcript	0.0151288	0	-23.5803	6.683e-15	2.419e-12	down	0	0	0	0	0	0.233751	0	0	0
XM_018048570.1	gene-ZNF384	ZNF384	transcript	0.0148546	0.291881	4.13956	5.3067e-05	0.00266968	up	0	0	0	0	0	0	0	0.702357	0
XM_018062541.1	gene-ZEB2	ZEB2	transcript	0.014828	0.162627	3.33759	0.00122444	0.042879	up	0	0	0	0	0	0	0	0.30893	0.216455
XM_018045747.1	gene-ZNF644	ZNF644	transcript	0.0147276	2.37662	7.17214	7.9321e-05	0.00386126	up	0	0	0	0	0	0	0	0.60559	0
Novel_022524	XLOC_234217	.	transcript	0.0144784	0	-21.2392	2.4072e-12	1.9055e-10	down	0	0	0	0	0	0	0.536557	0	0
Novel_017224	XLOC_180865	.	transcript	0.0144502	0.595145	5.34485	1.1424e-07	7.0677e-06	up	0	0	0	0	0	0	0	0	0.231606
XM_018053832.1	gene-RPS6KA5	RPS6KA5	transcript	0.014328	0.199497	3.56538	0.00029955	0.0127967	up	0	0	0	0	0	0	0	0	0.20926
XM_018065632.1	gene-EGFLAM	EGFLAM	transcript	0.01418	0.786945	5.56617	6.6225e-05	0.00326202	up	0	0	0	0	0	0	0	0.193372	0.004069
Novel_019313	XLOC_202160	.	transcript	0.01408	0.0006138	-4.35991	0.00058635	0.0228854	down	0	0	0	0	0	0	0.004313	0.172127	0
Novel_019831	XLOC_206266	.	transcript	0.0139414	0.241088	3.93618	6.4224e-12	4.5884e-10	up	0	0	0	0	0	0	0.125511	0	0
Novel_001759	XLOC_020445	.	transcript	0.0139264	0.165701	3.45023	0.0002139	0.00952479	up	0	0	0	0	0	0	0.462293	0	0
XM_018047870.1	gene-URB1	URB1	transcript	0.0138114	0.789635	5.87877	0.00060382	0.0234205	up	0	0	0	0	0	0	0.188409	0	0
Novel_004881	XLOC_053070	.	transcript	0.0137906	0	-22.2857	1.8469e-13	2.4597e-11	down	0	0	0	0	0	0	0	0.404593	0
XM_018045247.1	gene-SGIP1	SGIP1	transcript	0.01319	0.208954	3.65094	0.00083584	0.0312528	up	0	0	0	0	0	0	0	0	0.761264
Novel_018457	XLOC_194594	.	transcript	0.0131284	0.209402	3.86501	0.00091913	0.0339294	up	0	0	0	0	0	0	0.319075	0.507508	0
XM_018045446.1	gene-SRSF11	SRSF11	transcript	0.013074	0.780127	5.78582	6.6216e-05	0.00326202	up	0	0	0	0	0	0.08273	0.210482	0.025665	0.003682
XM_018055092.1	gene-BIRC6	BIRC6	transcript	0.0130136	0.834398	5.95857	2.7013e-05	0.00142643	up	0	0	0	0	0	0	0	0	0
XM_018049769.1	gene-TBC1D14	TBC1D14	transcript	0.0123422	0.370441	4.7542	0.00107487	0.0385543	up	0	0	0	0	0	0.59205	0	0	0
Novel_016236	XLOC_174607	.	transcript	0.0121704	0.177878	3.74383	0.0009193	0.0339294	up	0	0	0	0	0	0	0.245826	0.279291	0.563889
XM_018054114.1	gene-FBXO34	FBXO34	transcript	0.0121572	0.657086	5.55989	5.2009e-05	0.0026301	up	0	0	0	0	0	0	0.343378	0	0
XM_018058607.1	gene-TRAPPC9	TRAPPC9	transcript	0.0114398	0.583462	5.50117	0.00148134	0.0498733	up	0	0	0	0	0	0	0	0.144688	0
Novel_004900	XLOC_053070	.	transcript	0.0109268	0	-21.7587	6.804e-13	7.0324e-11	down	0	0	0	0	0	0	0	0.240974	0
Novel_022822	XLOC_236376	.	transcript	0.0109248	0.25309	4.37638	0.00014651	0.00678637	up	0	0	0	0	0	0	0.304203	0.293338	0
XM_018038916.1	gene-ATF6B	ATF6B	transcript	0.0109222	0.198733	3.91998	0.00046095	0.0186504	up	0	0	0	0	0	0	0.923315	0	0.627461
XM_018059100.1	gene-CELF1	CELF1	transcript	0.0109084	0.138102	3.60286	0.00106043	0.0381461	up	0	0	0	0	0	0	0	0.1371	0
XM_018057646.1	gene-SNPH	SNPH	transcript	0.0108914	0.165251	3.67202	0.00010716	0.00508309	up	0	0	0	0	0	0.43183	0	0	0
XM_013963311.2	gene-MET	MET	transcript	0.010519	0.197304	4.02796	0.00022429	0.00991645	up	0	0	0	0	0	0	0	0.23466	0
XM_018039463.1	gene-SETBP1	SETBP1	transcript	0.01033	0.142901	3.75842	0.00049508	0.019838	up	0	0	0	0	0	0	0	0	0.385417
Novel_019193	XLOC_200687	.	transcript	0.0096342	0.212895	4.33061	0.00020495	0.00918712	up	0	0	0	0	0	0	0	0.415545	0
Novel_004203	XLOC_047560	.	transcript	0.0094942	0	-21.3081	2.0409e-12	1.6608e-10	down	0	0	0	0	0	0	0	0	0.941712
XM_018058059.1	gene-TMEM54	TMEM54	transcript	0.0093958	0.310047	4.72064	0.00103343	0.0372981	up	0	0	0	0	0	0	0	1.4449	0
XM_018055745.1	gene-DENND1A	DENND1A	transcript	0.0091942	1.20843	6.89599	1.1284e-06	6.742e-05	up	0	0	0	0	0	0.101447	0	0	0
XM_005680161.3	gene-CNTN1	CNTN1	transcript	0.0090568	0.66778	6.0645	1.892e-06	0.00011182	up	0	0	0	0	0	0	0	0	0
Novel_016632	XLOC_177005	.	transcript	0.0090298	0.713216	6.05019	3.7954e-10	2.4561e-08	up	0	0	0	0	0	0	0	0	0
XM_018055596.1	gene-PUM2	PUM2	transcript	0.0084516	7.14232	9.55379	4.1197e-07	2.5026e-05	up	0	0	0	0	0	0.0223	0.470466	0.170822	0.043766
XM_005698447.3	gene-ITPRIP	ITPRIP	transcript	0.008056	0.14782	3.83663	0.00012729	0.00596007	up	0	0	0	0	0	0.124398	0	0.067639	0.06117
Novel_014161	XLOC_155967	.	transcript	0.0080048	0.12992	3.82573	0.00103168	0.0372579	up	0	0	0	0	0	0	0	0.483689	0.003244
XM_005689267.3	gene-E2F5	E2F5	transcript	0.0080036	0.587946	5.40171	0.00053486	0.0211024	up	0	0	0	0	0	0	0	0	0
XM_018051685.1	gene-ZBTB21	ZBTB21	transcript	0.0080028	0.396393	5.59963	0.0001823	0.00824833	up	0	0	0	0	0	0	0.120198	0	0
Novel_004438	XLOC_049304	.	transcript	0.0079596	0.165323	4.23343	0.00124661	0.0434462	up	0	0	0	0	0	0	0	1.39273	0
XM_013974466.2	gene-SERPINB11	SERPINB11	transcript	0.0079522	1.10232	6.94048	0.00047242	0.0190526	up	0	0	0	0	0	0.073329	0	0.428981	0.190366
XM_013969756.2	gene-SLCO2B1	SLCO2B1	transcript	0.0077778	0.798184	6.41986	3.9025e-05	0.00201912	up	0	0	0	0	0	0	0	0.075292	0
Novel_020114	XLOC_209179	.	transcript	0.0076838	0.089529	3.42163	0.00046038	0.018636	up	0	0	0	0	0	0	0.363726	0	0
XM_018056596.1	gene-PAN3	PAN3	transcript	0.007679	3.60367	8.67033	4.8823e-09	3.1178e-07	up	0	0	0	0	0	0	0	0	0
XM_018047684.1	gene-ITGB7	ITGB7	transcript	0.0075636	0.127021	3.4781	0.00037777	0.0156849	up	0	0	0	0	0	0	0	0	0.599122
XM_018064610.1	gene-PER1	PER1	transcript	0.0072886	0.685837	6.37204	5.267e-06	0.0003003	up	0	0	0	0	0	0	0	0.495375	0
XM_018061021.1	gene-AP1B1	AP1B1	transcript	0.0070606	0.98	6.78779	2.6554e-05	0.00140557	up	0	0	0	0	0	1.11063	0.949504	0.891661	0.439557
XM_018055622.1	gene-NBAS	NBAS	transcript	0.0069822	0.795462	6.6228	3.823e-06	0.00022085	up	0	0	0	0	0	0	0.680357	0	0
Novel_018717	XLOC_197565	.	transcript	0.0068544	0.523297	5.72994	0.00125402	0.0436519	up	0	0	0	0	0	0	0	0.173569	0
XM_018047102.1	gene-SCRN1	SCRN1	transcript	0.006362	0.719558	6.49536	2.4428e-05	0.00130014	up	0	0	0	0	0	0	0	1.13074	0
Novel_012792	XLOC_142593	.	transcript	0.0062876	0.355971	5.69854	0.00016722	0.00763729	up	0	0	0	0	0	2.18382	1.85658	1.42038	0
XM_018064914.1	gene-PHB	PHB	transcript	0.0062174	0.323447	5.22523	5.4821e-05	0.00274838	up	0	0	0	0	0	0	0	0.000208	0
XM_018049669.1	gene-TFDP2	TFDP2	transcript	0.0061098	1.92809	7.97109	4.1998e-08	2.6262e-06	up	0	0	0	0	0	0	0.610608	0	0
XM_018056416.1	gene-DOCK9	DOCK9	transcript	0.0057794	0.058546	3.04393	0.00115273	0.0408947	up	0	0	0	0	0	0	0	0.584206	0
Novel_019299	XLOC_202160	.	transcript	0.0056458	0.156944	4.53	6.0763e-06	0.0003433	up	0	0	0	0	0	0	0	0.161403	0.137435
XM_018066392.1	gene-CPSF2	CPSF2	transcript	0.0055552	3.43661	9.01038	1.7572e-09	1.1279e-07	up	0	0	0	0	0	0	0	0	0.422082
Novel_003707	XLOC_041658	.	transcript	0.0054702	0.866009	7.08137	0.00145278	0.0490252	up	0	0	0	0	0	0.106527	0	0	0
XM_018061804.1	gene-KIAA0513	KIAA0513	transcript	0.0054036	0.355291	5.77745	0.0005249	0.0207887	up	0	0	0	0	0	0	0.196025	0	1.52804
XM_013971270.2	gene-AP1G1	AP1G1	transcript	0.0053182	1.13769	7.48377	2.2166e-07	1.3646e-05	up	0	0	0	0	0	0	0	0.246638	0
XM_018047060.1	gene-ADAM22	ADAM22	transcript	0.0052618	0.414942	5.95024	0.0010181	0.0369125	up	0	0	0	0	0	0.100569	0	0	0
Novel_001420	XLOC_017292	.	transcript	0.0051594	0.338653	5.90877	0.00108861	0.0389737	up	0	0	0	0	0	0	0	0.112683	0
Novel_023375	XLOC_244802	.	transcript	0.0050992	0.248318	5.53548	3.8997e-09	2.4922e-07	up	0	0	0	0	0	0	0.000148	0.232977	0
Novel_008445	XLOC_091728	.	transcript	0.0050964	0	-21.3191	1.9874e-12	1.6309e-10	down	0	0	0	0	0	0.049376	0.229017	0.036429	0
Novel_014595	XLOC_159636	.	transcript	0.0049932	0.243309	5.30377	0.00031668	0.0134363	up	0	0	0	0	0	0.192684	0	0.62693	0
Novel_014773	XLOC_160724	.	transcript	0.0048962	0.144596	4.74095	0.00140142	0.0477538	up	0	0	0	0	0	0	0	0.386072	0
XM_018039552.1	gene-WDR7	WDR7	transcript	0.0048408	1.47137	7.93853	2.6784e-06	0.00015671	up	0	0	0	0	0	0	0	0	0.329824
XM_018047364.1	gene-DGKB	DGKB	transcript	0.0047978	0.202121	5.17341	0.00064042	0.0246976	up	0	0	0	0	0	0.308366	0	0	0
XM_005681379.2	gene-MTTP	MTTP	transcript	0.0047924	0.0671454	3.85985	0.00146119	0.0492709	up	0	0	0	0	0	0	0	0.485403	0
XM_018053946.1	gene-TTLL5	TTLL5	transcript	0.0047312	2.16757	8.38713	1.9505e-16	1.7911e-13	up	0	0	0	0	0	0.646817	0	0	0
Novel_012169	XLOC_134581	.	transcript	0.0043872	0.221582	5.00041	0.00102627	0.0371319	up	0	0	0	0	0	0	0	0.201527	0
Novel_010679	XLOC_117228	.	transcript	0.004351	0.0987536	4.38952	0.00029416	0.0125909	up	0	0	0	0	0	0	0	0.242935	0
Novel_006824	XLOC_071267	.	transcript	0.0043334	0.0814194	4.00404	0.00025433	0.0110817	up	0	0	0	0	0	0	0	0	0.116727
XM_018051834.1	gene-GATA4	GATA4	transcript	0.0042976	0.674276	7.02932	0.00013437	0.00626471	up	0	0	0	0	0	0	0	0	0.14536
Novel_006146	XLOC_065316	.	transcript	0.0042678	0.257166	5.73568	7.8857e-05	0.00384084	up	0	0	0	0	0	0	0	0.239009	0.066268
XM_018052127.1	gene-RUSC2	RUSC2	transcript	0.0041574	0.235297	5.49657	6.4032e-05	0.00316648	up	0	0	0	0	0	0	0.269057	0	0.808721
XM_018054961.1	gene-IL1RL2	IL1RL2	transcript	0.0040254	0.182493	5.22788	0.00059686	0.0232334	up	0	0	0	0	0	0	0	0.126511	0
XM_018043863.1	gene-DLG3	DLG3	transcript	0.0040036	0.858337	7.23952	2.2017e-06	0.00012933	up	0	0	0	0	0	0	0	0.058311	0
Novel_019777	XLOC_205857	.	transcript	0.0039604	0.527366	6.76644	6.6273e-09	4.2168e-07	up	0	0	0	0	0	0	0	0.161861	0
Novel_000087	XLOC_001698	.	transcript	0.0038596	0.10595	4.52693	0.00014333	0.0066576	up	0	0	0	0	0	0	0	0.058392	0
XM_018057948.1	gene-PCIF1	PCIF1	transcript	0.003625	0.354109	6.24155	0.00105586	0.0379976	up	0	0	0	0	0	0	0.092909	0	0
Novel_020934	XLOC_215407	.	transcript	0.0035062	0.165387	5.00687	5.2137e-05	0.00263353	up	0	0	0	0	0	0	0	0.077334	0
Novel_023218	XLOC_241129	.	transcript	0.0034808	0.0672224	3.77074	0.00049066	0.019697	up	0	0	0	0	0	0.051711	0	0.000605	0
XM_018042893.1	gene-CDC42BPG	CDC42BPG	transcript	0.003394	0.224004	5.44982	2.1069e-06	0.0001241	up	0	0	0	0	0	0	0	0	0.353204
XM_018042166.1	gene-HEYL	HEYL	transcript	0.003394	0.385116	6.53936	0.00051669	0.0205247	up	0	0	0	0	0	0	0	0	0
XM_018042422.1	gene-KCNMA1	KCNMA1	transcript	0.003377	0.0928908	4.62264	0.00020633	0.00924453	up	0	0	0	0	0	0	0	0	0
XM_018062676.1	gene-SLC8A2	SLC8A2	transcript	0.0031318	0.0635726	3.94638	9.9093e-06	0.00054919	up	0	0	0	0	0	0	0.024891	0	0
Novel_006445	XLOC_068664	.	transcript	0.0030118	0.427865	6.61304	0.00119907	0.0421598	up	0	0	0	0	0	0	0	0	0
Novel_017189	XLOC_180637	.	transcript	0.0029716	0.2776	5.88047	2.7032e-05	0.00142653	up	0	0	0	0	0	0	0	0.075761	0
Novel_011338	XLOC_125337	.	transcript	0.0028282	0.171998	5.59371	3.9599e-05	0.00204278	up	0	0	0	0	0	0	0	0.476859	0
XM_018043055.1	gene-FADS1	FADS1	transcript	0.0028232	0.391748	7.08978	0.00038004	0.0157715	up	0	0	0	0	0	0.287885	0	0	0
XM_018041596.1	gene-OBFC1	OBFC1	transcript	0.0027518	1.33638	7.49107	0.00045646	0.0184985	up	0	0	0	0	0	1.12523	0.130708	0	0
Novel_009447	XLOC_104384	.	transcript	0.0026982	0.392925	7.14966	0.00037036	0.0154138	up	0	0	0	0	0	0.843285	0	0.846138	0
XM_018060555.1	gene-C16H1orf159	C16H1orf159	transcript	0.0026062	0.316773	6.32907	1.291e-05	0.00071054	up	0	0	0	0	0	0	0	0	0.137229
Novel_014166	XLOC_155967	.	transcript	0.0026034	0.222986	6.18945	0.00053185	0.021003	up	0	0	0	0	0	0	0	0.294722	0
XM_018046038.1	gene-ADAMTSL4	ADAMTSL4	transcript	0.0025716	0.44154	7.19628	0.00075231	0.0285083	up	0	0	0	0	0	0	0.398243	0	0
XM_018060832.1	gene-CAMSAP2	CAMSAP2	transcript	0.0024466	0.778369	8.25851	0.00016773	0.00765246	up	0	0	0	0	0	0	0.231799	0.004583	0
Novel_014942	XLOC_163510	.	transcript	0.002388	0.278675	6.5681	0.00014364	0.00666835	up	0	0	0	0	0	0.11954	0	0.017312	0
XR_001919540.1	gene-TRPM4	TRPM4	transcript	0.0022112	0.47206	7.60511	9.23e-09	5.8472e-07	up	0	0	0	0	0	0.132634	0	0	0
XM_018042828.1	gene-DLG2	DLG2	transcript	0.0021954	0.163874	5.51262	2.9782e-05	0.00156315	up	0	0	0	0	0	0	0	0	0.082435
XM_018066287.1	gene-CTAGE5	CTAGE5	transcript	0.0021228	1.12198	8.50999	0.00010657	0.00505809	up	0	0	0	0	0	0.248088	0.648122	0.298987	0
Novel_000086	XLOC_001698	.	transcript	0.0020436	0.0971254	5.41632	0.00140795	0.0479202	up	0	0	0	0	0	0	0	0.627383	0
XM_013964130.2	gene-ABCC5	ABCC5	transcript	0.0020352	0.0744656	4.54262	0.00140375	0.0478146	up	0	0	0	0	0	0	0.34154	0.005742	0
XM_018061532.1	gene-C17H4orf33	C17H4orf33	transcript	0.0020284	1.25309	8.09043	5.4631e-05	0.00274045	up	0	0	0	0	0	0.122376	0.122624	0.156838	0.139362
XM_018039085.1	gene-RCAN2	RCAN2	transcript	0.0019942	1.46171	8.45178	1.0765e-05	0.0005951	up	0	0	0	0	0	0	0.180644	0.145117	0.134525
XM_005681418.3	gene-SMARCAD1	SMARCAD1	transcript	0.0019568	0.0775598	4.41705	0.00093856	0.0344296	up	0	0	0	0	0	0	0	0	0.359611
Novel_003157	XLOC_035531	.	transcript	0.0017094	0.198998	6.62517	0.00011698	0.00551899	up	0	0	0	0	0	0.243162	0	0	0
XM_005690946.2	gene-RGSL1	RGSL1	transcript	0.0016932	0.0325642	4.32061	0.00138135	0.047242	up	0	0	0	0	0	0	0	0.182026	0.176232
XM_018067052.1	gene-MGLL	MGLL	transcript	0.0016898	0.479508	7.50566	0.00065458	0.025188	up	0	0	0	0	0	0	0	0.485303	0
XM_018040539.1	gene-FAM234A	FAM234A	transcript	0.0016142	0.231268	5.42058	0.00044805	0.0182467	up	0	0	0	0	0	0	0	0	0
XM_018046873.1	gene-HIPK2	HIPK2	transcript	0.0015208	3.32039	10.5829	4.0599e-41	1.1805e-36	up	0	0	0	0	0	0	0	0.39395	0
Novel_011266	XLOC_124261	.	transcript	0.0015142	0.26325	7.33084	2.7076e-05	0.001428	up	0	0	0	0	0	0	0	0	0
XM_018039651.1	gene-KCTD1	KCTD1	transcript	0.0014634	0.393412	7.09869	0.00085461	0.0318863	up	0	0	0	0	0	0	0.416315	0	0
XM_018066342.1	gene-EML1	EML1	transcript	0.0014434	0.122558	6.38008	0.00055672	0.0218562	up	0	0	0	0	0	0	0	2.4118	0
Novel_016658	XLOC_177139	.	transcript	0.0013928	0.793967	8.56652	0.00040031	0.01649	up	0	0	0	0	0	0.107377	0.111889	0	0.048002
Novel_007886	XLOC_085333	.	transcript	0.001302	0.325583	7.68163	0.0009772	0.0356819	up	0	0	0	0	0	0	0	0	0.289274
Novel_006928	XLOC_073125	.	transcript	0.0011672	0.357754	7.01454	2.1793e-05	0.00116701	up	0	0	0	0	0	0	0.126742	0	0
XM_005679657.3	gene-ABCF2	ABCF2	transcript	0.0010866	0.601783	8.42359	4.3224e-07	2.6239e-05	up	0	0	0	0	0	0	0	0	0
XM_018038703.1	gene-ANKS1A	ANKS1A	transcript	0.001014	0.175046	6.74146	0.00067001	0.0257135	up	0	0	0	0	0	0	0	0	0
XM_018064746.1	gene-MAPK7	MAPK7	transcript	0.0010072	0.103647	5.84579	0.00026581	0.0115129	up	0	0	0	0	0	0	0	0.137782	0
Novel_001789	XLOC_020701	.	transcript	0.0010048	0.168565	6.42927	3.733e-05	0.00193487	up	0	0	0	0	0	0	0	0	0.268555
Novel_019311	XLOC_202160	.	transcript	0.0009584	0.0328336	4.74111	3.0021e-05	0.0015738	up	0	0	0	0	0	0	0	0.410497	0
Novel_005593	XLOC_059023	.	transcript	0.000951	0.243342	7.34398	3.3864e-05	0.00176468	up	0	0	0	0	0	0.006852	0	1.12288	0
XM_018042345.1	gene-CCSER2	CCSER2	transcript	0.0009484	0.21307	6.54738	0.00075601	0.0286363	up	0	0	0	0	0	0	0.370978	0.00698	0
Novel_012754	XLOC_141593	.	transcript	0.000946	0.236439	7.49946	2.4561e-05	0.00130641	up	0	0	0	0	0	0.343133	0	0	0
XM_005695731.3	gene-FOXP1	FOXP1	transcript	0.000944	0.0579384	4.89906	0.00015498	0.00713793	up	0	0	0	0	0	0	1.80917	0	0
XM_018062809.1	gene-AP2A1	AP2A1	transcript	0.0009142	0.629312	8.56517	0.00014827	0.00686179	up	0	0	0	0	0	0	0	0	0.287045
Novel_011065	XLOC_121857	.	transcript	0.0008518	0.09082	5.83764	0.00143531	0.0485862	up	0	0	0	0	0	0.847062	0	0	1.60247
Novel_003258	XLOC_036279	.	transcript	0.000848	0.108718	6.6593	0.00092993	0.034185	up	0	0	0	0	0	0	0	0.173474	0
Novel_008677	XLOC_095274	.	transcript	0.000839	0.49501	8.82659	4.2785e-13	4.8221e-11	up	0	0	0	0	0	0	0	0.125154	0.167895
XM_005688339.3	gene-C13H20orf96	C13H20orf96	transcript	0.0008032	0.470604	6.13373	0.00023293	0.0102622	up	0	0	0	0	0	0	0.207412	0.00799	0
XM_018067133.1	gene-CLASP2	CLASP2	transcript	0.0007542	2.29089	9.80859	0.00013307	0.00620776	up	0	0	0	0	0	0	0	3.26178	0
XM_005675055.2	gene-RUBCN	RUBCN	transcript	0.0007466	0.948485	9.86168	0.00060325	0.023409	up	0	0	0	0	0	0.031408	0	0.330492	0.02418
XM_018056087.1	gene-CCDC187	CCDC187	transcript	0.000737	0.295692	8.05907	0.00048528	0.0194991	up	0	0	0	0	0	0	0.201141	0.157385	0
XM_005689854.3	gene-STIM1	STIM1	transcript	0.0006522	0.116677	6.39004	0.00080376	0.0301956	up	0	0	0	0	0	0	0	0.094364	0
Novel_021708	XLOC_223290	.	transcript	0.0006086	0.052278	4.94471	0.00043134	0.017632	up	0	0	0	0	0	0	0	0	0.407157
Novel_003276	XLOC_036409	.	transcript	0.000575	0.358887	8.44947	4.8111e-05	0.00245455	up	0	0	0	0	0	0	0.169806	0	0
Novel_009595	XLOC_105407	.	transcript	0.0005524	0.0529548	5.49971	0.00098448	0.0358764	up	0	0	0	0	0	1.67485	0	0	0
XM_018060396.1	gene-RERE	RERE	transcript	0.0005344	0.362666	8.67042	0.00018997	0.00855071	up	0	0	0	0	0	0.077249	0.175986	0	0.129396
Novel_010558	XLOC_116381	.	transcript	0.0005236	0.055408	5.33702	4.1878e-05	0.00215525	up	0	0	0	0	0	0.066694	0.131695	0	0.115363
XM_018044712.1	gene-ZNF185	ZNF185	transcript	0.0004544	0.422927	7.66895	0.00036891	0.015376	up	0	0	0	0	0	0	2.192	0	0.852487
XM_018064485.1	gene-CAMTA2	CAMTA2	transcript	0.0004394	0.111615	6.86573	0.00011844	0.00558183	up	0	0	0	0	0	0	0	0.23934	0
Novel_015958	XLOC_173265	.	transcript	0.0004134	0.046081	6.39432	0.00011569	0.00546106	up	0	0	0	0	0	0	0.179695	0	0
XM_018057873.1	gene-ZHX3	ZHX3	transcript	0.0004126	0.141227	6.44246	0.00021134	0.00943025	up	0	0	0	0	0	0	0	3.59412	0
XM_018053321.1	gene-SASH1	SASH1	transcript	0.000403	0.279678	8.77187	6.7077e-06	0.0003775	up	0	0	0	0	0	0	0	0.140206	0
Novel_017400	XLOC_182271	.	transcript	0.0003894	0.19766	6.714	0.00049698	0.0199051	up	0	0	0	0	0	0	0	0	0.163041
Novel_018509	XLOC_194919	.	transcript	0.0003286	0.144124	7.67293	0.00054881	0.0215846	up	0	0	0	0	0	0	0	0	0
Novel_015397	XLOC_169098	.	transcript	0.0002946	0.130177	7.50426	0.00124246	0.0433362	up	0	0	0	0	0	0	0	1.44333	0
XM_018047405.1	gene-PPP1R9A	PPP1R9A	transcript	0.0002938	0.684098	10.9545	0.00029495	0.0126188	up	0	0	0	0	0	0.499292	0	0	0
Novel_017408	XLOC_182558	.	transcript	0.0002924	0.339296	8.46221	2.7138e-07	1.6613e-05	up	0	0	0	0	0	0.810053	0	0	0
XM_018045191.1	gene-AK4	AK4	transcript	0.0002836	0.661327	10.0469	2.4481e-07	1.5028e-05	up	0	0	0	0	0	0	0	0	0.225841
XM_018050088.1	gene-C1QTNF2	C1QTNF2	transcript	0.0002786	0.431662	6.87855	0.00040038	0.01649	up	0	0	0	0	0	0.518432	0	0	0
XM_018059459.1	gene-APBB1	APBB1	transcript	0.0002764	0.459208	7.2843	4.7935e-05	0.00244821	up	0	0	0	0	0	0	0.343716	0	0
Novel_014280	XLOC_156979	.	transcript	0.0002534	0.0693494	7.34588	3.0253e-05	0.00158501	up	0	0	0	0	0	0	0	0.150082	0
XM_018059761.1	gene-USP28	USP28	transcript	0.0002312	0.456899	7.87022	0.00010835	0.00513419	up	0	0	0	0	0	0	0.777971	0	0
XM_018040201.1	gene-CPSF4	CPSF4	transcript	0.0002222	0.164206	5.45953	1.2327e-05	0.00068018	up	0	0	0	0	0	0	0	0	0
Novel_015963	XLOC_173291	.	transcript	0.0001972	0.0441158	5.1818	0.00056102	0.0219953	up	0	0	0	0	0	0	0.213758	0	0
XM_005686933.3	gene-DRC1	DRC1	transcript	0.0001884	12.3031	13.1674	1.3547e-05	0.0007423	up	0	0	0	0	0	0	0	0.033	0.159947
XM_018041461.1	gene-CPEB3	CPEB3	transcript	0.0001724	0.802628	10.3448	5.0982e-07	3.0842e-05	up	0	0	0	0	0	0	0	0	0
Novel_007750	XLOC_083923	.	transcript	0.0001512	0.0606072	7.5893	0.00136597	0.0469679	up	0	0	0	0	0	0	0	0	0.260021
Novel_023015	XLOC_238232	.	transcript	0.0001426	0.131871	7.16087	1.8569e-06	0.00010989	up	0	0	0	0	0	0	0	0.178518	0
XM_018053649.1	gene-IGDCC4	IGDCC4	transcript	5.26e-05	0.336354	8.90461	4.5761e-06	0.00026211	up	0	0	0	0	0	0	0	0	0
Novel_019456	XLOC_202951	.	transcript	4.32e-05	0.799051	9.67326	0.00010985	0.00519368	up	0	0	0	0	0	0	0	0	0
Novel_015035	XLOC_164233	.	transcript	4.28e-05	0.231101	10.2086	0.00074334	0.028193	up	0	0	0	0	0	0.194641	0	0	0.135945
Novel_024166	XLOC_252956	.	transcript	3.18e-05	4.6781	10.749	4.9098e-05	0.0024988	up	0	0	0	0	0	0	0	0	0.173499
Novel_016185	XLOC_174269	.	transcript	8e-06	0.12706	9.54062	0.00095113	0.0348466	up	0	0	0	0	0	0.663263	0	0	0
Novel_007971	XLOC_086619	.	transcript	7.6e-06	0.12703	8.72816	7.0522e-07	4.2427e-05	up	0	0	0	0	0	0	0.144092	0.179741	0
Novel_018603	XLOC_195930	.	transcript	6.6e-06	0.107351	9.97333	0.00098327	0.0358735	up	0	0	0	0	0	0	0	0.023421	0
XM_018040552.1	gene-TRIM50	TRIM50	transcript	0	0.0306966	4.59459	9.2718e-05	0.00444889	up	0	0	0	0	0	0.000999	0.021596	0.029728	0.077593
XM_018064219.1	gene-C19H17orf50	C19H17orf50	transcript	0	0.0513158	4.99965	6.3971e-05	0.00316529	up	0	0	0	0	0	0.017558	0.008619	0.181881	0.484281
Novel_018312	XLOC_192632	.	transcript	0	0.0839532	5.30954	0.00012779	0.0059772	up	0	0	0	0	0	0	0.85489	0	0.004902
NM_001287573.1	gene-ADIPOQ	ADIPOQ	transcript	0	0.170509	5.63992	0.00102286	0.0370236	up	0	0	0	0	0	0	0	0	0.375996
XM_018053092.1	gene-LOC102179006	LOC102179006	transcript	0	0.0911918	6.42215	9.8899e-05	0.00471951	up	0	0	0	0	0	0	0	0	0
XM_018057698.1	gene-ASXL1	ASXL1	transcript	0	0.0359484	6.44166	0.00137414	0.0471004	up	0	0	0	0	0	0.165425	0	0	0
Novel_003726	XLOC_041658	.	transcript	0	0.298335	6.49463	2.8453e-09	1.8223e-07	up	0	0	0	0	0	0.542629	0	0.001995	0
XM_018038795.1	gene-RUNX2	RUNX2	transcript	0	0.133326	6.73249	6.2364e-05	0.003091	up	0	0	0	0	0	9e-06	0	0.155891	0
Novel_011340	XLOC_125337	.	transcript	0	0.377322	6.96464	0.00025423	0.0110817	up	0	0	0	0	0	0	0.71239	0	0
Novel_004936	XLOC_053300	.	transcript	0	0.0882174	6.9772	1.7512e-09	1.1249e-07	up	0	0	0	0	0	0	0	0.304558	0
Novel_004400	XLOC_048965	.	transcript	0	0.128245	6.97963	1.9749e-05	0.00106409	up	0	0	0	0	0	0	0.898561	0	0
Novel_012008	XLOC_132764	.	transcript	0	0.115824	7.04295	9.8163e-05	0.00468952	up	0	0	0	0	0	0	0	0	0.527747
Novel_023790	XLOC_249841	.	transcript	0	0.113039	7.08558	0.00012561	0.00589253	up	0	0	0	0	0	0	0	1.00854	0
XR_001917574.1	gene-CXHXorf23	CXHXorf23	transcript	0	0.120115	7.15791	8.2284e-05	0.00398991	up	0	0	0	0	0	0	0	0.433432	0
Novel_023763	XLOC_249352	.	transcript	0	0.363933	7.20423	6.2125e-05	0.00308094	up	0	0	0	0	0	0	0.489979	0	0
Novel_018967	XLOC_198963	.	transcript	0	0.359407	7.45778	1.4046e-05	0.0007682	up	0	0	0	0	0	0	0	0.335144	0
Novel_002142	XLOC_025045	.	transcript	0	0.0461926	7.56075	5.0543e-05	0.00256487	up	0	0	0	0	0	0	0	2.25691	0
Novel_017204	XLOC_180707	.	transcript	0	0.198233	7.71556	9.0251e-06	0.00050306	up	0	0	0	0	0	0	1.02543	0	0
Novel_022655	XLOC_234521	.	transcript	0	0.17563	7.78175	0.00139391	0.0475353	up	0	0	0	0	0	0	0	0.079481	0
Novel_018770	XLOC_197672	.	transcript	0	0.191911	8.00579	0.00095289	0.0348966	up	0	0	0	0	0	0	0.278184	0	0.584216
Novel_006336	XLOC_067326	.	transcript	0	0.0886656	8.02353	0.00111316	0.0397318	up	0	0	0	0	0	0.808616	0	0	0
Novel_010329	XLOC_114488	.	transcript	0	0.11771	8.03159	7.6947e-05	0.0037562	up	0	0	0	0	0	0	0.01743	0.067941	0
XM_018057441.1	gene-CLDND1	CLDND1	transcript	0	0.378165	8.04275	0.00087394	0.0325101	up	0	0	0	0	0	0.123305	0	0	0.266955
Novel_023012	XLOC_238161	.	transcript	0	0.24513	8.05261	0.00099306	0.0361551	up	0	0	0	0	0	0	0.000113	0.045988	0
Novel_003712	XLOC_041658	.	transcript	0	0.965785	8.06427	9.6265e-06	0.00053453	up	0	0	0	0	0	0	0.080756	0	0
XM_018053296.1	gene-PLAGL1	PLAGL1	transcript	0	0.298026	8.13571	3.0677e-06	0.00017864	up	0	0	0	0	0	0	0.062084	0.080617	0
Novel_015876	XLOC_172825	.	transcript	0	0.23236	8.26546	0.00082762	0.0309588	up	0	0	0	0	0	0.006064	0	0	0
XM_018048350.1	gene-CAPRIN2	CAPRIN2	transcript	0	0.266797	8.31873	0.00064612	0.0249065	up	0	0	0	0	0	0	0	0.400389	0
Novel_008158	XLOC_089304	.	transcript	0	0.0473544	8.33329	7.3731e-06	0.00041256	up	0	0	0	0	0	0	0	0.115198	0
Novel_006078	XLOC_064275	.	transcript	0	0.120005	8.34337	0.00062271	0.0240786	up	0	0	0	0	0	0.409499	0	0	0
Novel_005193	XLOC_055404	.	transcript	0	0.101287	8.41827	0.00095448	0.03494	up	0	0	0	0	0	0	1.49683	0	0
Novel_004849	XLOC_053070	.	transcript	0	0.0829276	8.45047	0.00055385	0.0217534	up	0	0	0	0	0	0.182807	0	0.201371	0.137988
Novel_004673	XLOC_050842	.	transcript	0	0.592942	8.49033	5.4021e-05	0.00271294	up	0	0	0	0	0	0	0	0.756664	0
Novel_000508	XLOC_005279	.	transcript	0	0.186004	8.53512	0.00137666	0.0471681	up	0	0	0	0	0	0	0	0.853358	0
Novel_013207	XLOC_146312	.	transcript	0	0.416664	8.60126	6.8195e-08	4.2401e-06	up	0	0	0	0	0	0.321721	0.581065	0.085021	0.183191
XM_018065603.1	gene-DAB2	DAB2	transcript	0	0.378188	8.65191	5.934e-07	3.5724e-05	up	0	0	0	0	0	0	0	0	0.236519
XM_018059331.1	gene-LOC102179090	LOC102179090	transcript	0	1.02806	8.6628	2.1092e-05	0.00113088	up	0	0	0	0	0	0	0	0.309447	0
Novel_001579	XLOC_019107	.	transcript	0	0.076241	8.66732	5.0393e-05	0.00255875	up	0	0	0	0	0	0.111527	0.18852	0	0
Novel_022097	XLOC_228187	.	transcript	0	0.299156	8.68919	0.00051351	0.0204265	up	0	0	0	0	0	0	0	0	0
Novel_023045	XLOC_238816	.	transcript	0	0.0806932	8.70265	0.00072761	0.0276807	up	0	0	0	0	0	0	0	0	0.506601
XM_018038704.1	gene-ANKS1A	ANKS1A	transcript	0	0.174951	8.76616	0.00040725	0.0167495	up	0	0	0	0	0	0	0	0	0
XM_013964774.2	gene-MAPK10	MAPK10	transcript	0	0.200775	8.78096	5.6739e-06	0.0003219	up	0	0	0	0	0	0	0	0	1.35993
Novel_003758	XLOC_041781	.	transcript	0	0.680004	8.81268	3.836e-07	2.3368e-05	up	0	0	0	0	0	0	0	0.246517	0
XM_018041663.1	gene-EBF3	EBF3	transcript	0	0.318447	8.89051	0.00078404	0.0295185	up	0	0	0	0	0	0	0	0.138585	0
XM_018052496.1	gene-FGD3	FGD3	transcript	0	0.438549	9.00443	0.00030763	0.0130904	up	0	0	0	0	0	0.329755	0	0	0
XM_018052520.1	gene-SECISBP2	SECISBP2	transcript	0	0.495711	9.00519	0.0002391	0.0105126	up	0	0	0	0	0	0	0.00639	0.003799	0
XM_018058939.1	gene-OBSL1	OBSL1	transcript	0	0.266215	9.08412	0.00033779	0.0142627	up	0	0	0	0	0	0.459644	0	0	0
Novel_016718	XLOC_177462	.	transcript	0	0.565508	9.10292	0.00030915	0.0131488	up	0	0	0	0	0	0.579452	0	0	0
XM_018042899.1	gene-CDC42BPG	CDC42BPG	transcript	0	0.266041	9.1033	0.00025388	0.0110817	up	0	0	0	0	0	0	0	0	0
Novel_014972	XLOC_164014	.	transcript	0	0.104763	9.11038	0.00028143	0.0120757	up	0	0	0	0	0	0	0	0.838338	0
Novel_012095	XLOC_133928	.	transcript	0	0.279787	9.12733	0.00026318	0.0114219	up	0	0	0	0	0	0	0.430618	0	0
Novel_008388	XLOC_091155	.	transcript	0	0.155826	9.13996	0.00024981	0.0109395	up	0	0	0	0	0	0	0	0.575107	0
Novel_005633	XLOC_059771	.	transcript	0	0.250517	9.20858	1.4658e-06	8.7224e-05	up	0	0	0	0	0	0	0.234005	0	0
Novel_022570	XLOC_234231	.	transcript	0	0.469611	9.31127	0.00021403	0.00952593	up	0	0	0	0	0	0	0	0	0.454514
Novel_002329	XLOC_026877	.	transcript	0	0.367781	9.32758	0.00019568	0.00879436	up	0	0	0	0	0	0	0.433909	0	0
XM_005678630.3	gene-NFYC	NFYC	transcript	0	0.962979	9.3532	0.0001854	0.00837764	up	0	0	0	0	0	0	0	0.198774	0
Novel_008157	XLOC_089304	.	transcript	0	0.125657	9.35983	0.00033908	0.0143034	up	0	0	0	0	0	0	0	0	0.497821
Novel_009133	XLOC_100906	.	transcript	0	0.118542	9.36036	2.1371e-08	1.346e-06	up	0	0	0	0	0	0	0	0.487255	0
Novel_013751	XLOC_151796	.	transcript	0	0.59833	9.4283	3.3816e-07	2.0628e-05	up	0	0	0	0	0	0	0.371495	0	0
XM_018059054.1	gene-CLP1	CLP1	transcript	0	1.21953	9.46756	0.00014882	0.00687957	up	0	0	0	0	0	0.329192	0.019553	0.17173	0
Novel_001690	XLOC_019896	.	transcript	0	0.193149	9.4878	4.6805e-08	2.9247e-06	up	0	0	0	0	0	0	0	0	0.231854
Novel_017585	XLOC_185034	.	transcript	0	0.0598524	9.52711	1.9382e-05	0.00104496	up	0	0	0	0	0	0	0	0.198475	0
Novel_019237	XLOC_200958	.	transcript	0	0.120191	9.55554	1.2399e-16	1.4231e-13	up	0	0	0	0	0	0	0	0.253088	0
Novel_004687	XLOC_050856	.	transcript	0	0.896296	9.5563	0.00037767	0.0156849	up	0	0	0	0	0	0.048527	0.092411	0.024158	0
Novel_012653	XLOC_140580	.	transcript	0	0.348044	9.56747	2.1461e-06	0.00012624	up	0	0	0	0	0	0	0.239588	0	0
XM_018049220.1	gene-ALPK1	ALPK1	transcript	0	0.511401	9.5723	0.00012564	0.00589253	up	0	0	0	0	0	0	0	0	0
Novel_015949	XLOC_173265	.	transcript	0	0.207351	9.58363	0.0001392	0.00647986	up	0	0	0	0	0	0	0	0.434983	0
XR_001918998.1	gene-KIAA1462	KIAA1462	transcript	0	0.397568	9.60035	0.00030511	0.0130022	up	0	0	0	0	0	0	0	0.725914	0
Novel_003428	XLOC_037939	.	transcript	0	0.308416	9.6512	0.00010502	0.00499243	up	0	0	0	0	0	0	0	0	0
XM_005693131.3	gene-TUBD1	TUBD1	transcript	0	1.30668	9.817	2.3351e-08	1.4686e-06	up	0	0	0	0	0	0	0	0.240366	0
Novel_004619	XLOC_050554	.	transcript	0	0.188141	9.85477	0.00014033	0.00652519	up	0	0	0	0	0	0.084615	0	0	0
XM_018059450.1	gene-FAM160A2	FAM160A2	transcript	0	0.858874	9.87144	0.00067628	0.0259425	up	0	0	0	0	0	0	0	0	0.858142
Novel_018581	XLOC_195930	.	transcript	0	0.1509	9.8875	0.00010579	0.00502631	up	0	0	0	0	0	0	0	0.190591	0
Novel_007745	XLOC_083923	.	transcript	0	0.0966538	9.90431	6.8543e-05	0.00337236	up	0	0	0	0	0	0	0.569951	0	0
XM_018058256.1	gene-ARMC9	ARMC9	transcript	0	1.30541	9.93284	9.4962e-05	0.00454656	up	0	0	0	0	0	0	0	0	0
XM_018048695.1	gene-CACNA1C	CACNA1C	transcript	0	0.382571	9.9397	0.00015625	0.0071888	up	0	0	0	0	0	0.116956	0.288587	0.151522	0.157953
Novel_018583	XLOC_195930	.	transcript	0	0.16024	10.0055	0.00010797	0.00511863	up	0	0	0	0	0	0	0	0.422939	0
Novel_000562	XLOC_005735	.	transcript	0	0.77152	10.1273	6.4117e-05	0.00316892	up	0	0	0	0	0	0	0	0.226512	0
Novel_019368	XLOC_202601	.	transcript	0	0.189272	10.1856	6.139e-05	0.00304795	up	0	0	0	0	0	0	1.08848	0	0
XM_018059653.1	gene-TNS1	TNS1	transcript	0	0.396414	10.3305	4.1643e-05	0.00214444	up	0	0	0	0	0	0	0.055233	0	0
Novel_010607	XLOC_116692	.	transcript	0	0.303854	10.5235	3.3503e-09	2.1427e-07	up	0	0	0	0	0	0.221942	0	0	0
Novel_012771	XLOC_141770	.	transcript	0	0.325221	10.6111	2.6314e-05	0.00139369	up	0	0	0	0	0	0	0.192129	0	0
Novel_001935	XLOC_023250	.	transcript	0	0.635781	10.6546	4.4349e-12	3.2925e-10	up	0	0	0	0	0	0	0.081788	0.143218	0.654411
XM_018064465.1	gene-RABEP1	RABEP1	transcript	0	1.06004	10.6561	4.0765e-05	0.00210047	up	0	0	0	0	0	0	0.23874	1.23552	0.858697
XM_018059611.1	gene-NUCB2	NUCB2	transcript	0	3.05086	10.6948	5.0964e-08	3.1823e-06	up	0	0	0	0	0	0	0	0.751274	0
XM_018064601.1	gene-CHD3	CHD3	transcript	0	0.766241	10.8068	1.428e-09	9.1866e-08	up	0	0	0	0	0	0.488711	0	0	0
Novel_003929	XLOC_044017	.	transcript	0	1.8627	10.8821	1.3299e-05	0.00073011	up	0	0	0	0	0	0	0	0.427703	0
Novel_002744	XLOC_030585	.	transcript	0	0.334632	10.8915	1.8575e-05	0.00100269	up	0	0	0	0	0	3.14192	0	0	0
XM_018064604.1	gene-CHD3	CHD3	transcript	0	0.876586	10.9941	5.4541e-10	3.5217e-08	up	0	0	0	0	0	0	0	0	0.495124
XM_018047071.1	gene-MPP6	MPP6	transcript	0	0.788607	11.0666	1.385e-05	0.00075796	up	0	0	0	0	0	0	0	1.15042	0
Novel_002747	XLOC_030585	.	transcript	0	0.302853	11.2006	0.00021474	0.0095524	up	0	0	0	0	0	0	0	0.592492	0
Novel_008297	XLOC_090063	.	transcript	0	4.45322	11.3739	0.00017107	0.0077846	up	0	0	0	0	0	0	0	1.7573	0
XM_018060296.1	gene-CREB1	CREB1	transcript	0	1.55855	11.8941	5.0769e-10	3.2805e-08	up	0	0	0	0	0	1.70287	0	0	0
XM_018040268.1	gene-CLEC16A	CLEC16A	transcript	0	2.33651	12.124	2.1389e-11	1.4092e-09	up	0	0	0	0	0	1.0516	0	0	0
XM_018050072.1	gene-LOC108633191	LOC108633191	transcript	0	1.80862	12.3832	1.0575e-34	2.3062e-30	up	0	0	0	0	0	0	0	0	3.30469
Novel_007972	XLOC_086619	.	transcript	0	0.0353808	19.8323	5.7873e-11	3.7619e-09	up	0	0	0	0	0	0	0	0.33435	0
XM_018046975.1	gene-IGF2BP2	IGF2BP2	transcript	0	0.177111	19.9473	4.4782e-11	2.9131e-09	up	0	0	0	0	0	0	0	0	0.83207
XM_018062009.1	gene-OGFOD1	OGFOD1	transcript	0	0.329814	19.9473	4.4782e-11	2.9131e-09	up	0	0	0	0	0	0	0	0.191501	0
XM_018064274.1	gene-LOC102189340	LOC102189340	transcript	0	0.0310962	20.1022	3.3753e-11	2.2022e-09	up	0	0	0	0	0	0	0	0.163076	0
Novel_021912	XLOC_225626	.	transcript	0	0.0537678	20.1188	3.2487e-11	2.1212e-09	up	0	0	0	0	0	0.458478	0	0	0
XM_018045111.1	gene-CSF2RA	CSF2RA	transcript	0	0.0812762	20.1401	3.0906e-11	2.0215e-09	up	0	0	0	0	0	0	0	0	0.504362
Novel_023538	XLOC_247224	.	transcript	0	0.030706	20.1401	3.0937e-11	2.0215e-09	up	0	0	0	0	0	1.54731	0	0	0
XM_018050908.1	gene-SAFB2	SAFB2	transcript	0	0.286053	20.2036	2.5179e-11	1.6502e-09	up	0	0	0	0	0	0	1.89783	0	0
Novel_018158	XLOC_190830	.	transcript	0	0.0283532	20.2105	2.6308e-11	1.7229e-09	up	0	0	0	0	0	0	0	0	0
Novel_007982	XLOC_086725	.	transcript	0	0.0922734	20.258	2.2271e-11	1.4662e-09	up	0	0	0	0	0	7.89699	6.95319	8.48761	2.18674
Novel_006071	XLOC_064275	.	transcript	0	0.027591	20.2605	2.3438e-11	1.5384e-09	up	0	0	0	0	0	0	0	0.575475	0
Novel_013938	XLOC_154298	.	transcript	0	0.0491482	20.2737	2.2725e-11	1.4928e-09	up	0	0	0	0	0	0.332907	0.172356	0	0
XM_018043313.1	gene-NAA40	NAA40	transcript	0	0.167035	20.3049	2.0036e-11	1.3241e-09	up	0	0	0	0	0	0	0	0	0.418717
Novel_020955	XLOC_215640	.	transcript	0	0.066915	20.3243	2.0221e-11	1.3333e-09	up	0	0	0	0	0	0	0	0.309449	0
XM_013971505.2	gene-DKKL1	DKKL1	transcript	0	0.250204	20.3549	1.8834e-11	1.2456e-09	up	0	0	0	0	0	0.485909	0.903986	0.035146	0
Novel_014082	XLOC_155379	.	transcript	0	0.17081	20.3811	1.6847e-11	1.1184e-09	up	0	0	0	0	0	0.351008	0.977364	0.003629	0
Novel_019983	XLOC_207560	.	transcript	0	0.0284944	20.3854	1.7549e-11	1.1615e-09	up	0	0	0	0	0	0	0	0.247685	0
Novel_022347	XLOC_231578	.	transcript	0	0.151439	20.3896	1.6524e-11	1.0978e-09	up	0	0	0	0	0	0	0	0.593903	0
XM_018057468.1	gene-COL16A1	COL16A1	transcript	0	0.136346	20.3913	1.6461e-11	1.0956e-09	up	0	0	0	0	0	1.14852	0	0	0
Novel_012192	XLOC_135005	.	transcript	0	0.0285584	20.3954	1.7143e-11	1.1372e-09	up	0	0	0	0	0	0.668086	0	0	0
XM_018067204.1	gene-ALS2CL	ALS2CL	transcript	0	0.151944	20.3993	1.6161e-11	1.0778e-09	up	0	0	0	0	0	0	0	0	2.44677
Novel_004371	XLOC_048585	.	transcript	0	0.0533314	20.4125	1.6478e-11	1.0956e-09	up	0	0	0	0	0	0	0	0	3.04613
Novel_013842	XLOC_153306	.	transcript	0	0.156726	20.4279	1.5897e-11	1.061e-09	up	0	0	0	0	0	0.783368	0	1.37943	0
XM_018042890.1	gene-MAP4K2	MAP4K2	transcript	0	0.0886782	20.4279	1.5897e-11	1.061e-09	up	0	0	0	0	0	0	0	0	0
Novel_015507	XLOC_169745	.	transcript	0	0.0892466	20.4431	1.5347e-11	1.0259e-09	up	0	0	0	0	0	0	0.730017	0	0
Novel_002486	XLOC_028804	.	transcript	0	0.0154972	20.4548	1.492e-11	9.9808e-10	up	0	0	0	0	0	0	0	0	1.04199
Novel_010254	XLOC_113590	.	transcript	0	0.0993548	20.4559	1.4896e-11	9.9724e-10	up	0	0	0	0	0	0.53341	0	0.475491	0.005279
Novel_020595	XLOC_213540	.	transcript	0	0.0554316	20.4559	1.4896e-11	9.9724e-10	up	0	0	0	0	0	0	0	0	0
Novel_005445	XLOC_057290	.	transcript	0	0.0485488	20.4695	1.4429e-11	9.6751e-10	up	0	0	0	0	0	0	0	0	0.263995
XM_018053838.1	gene-TTC7B	TTC7B	transcript	0	0.0818584	20.4695	1.4429e-11	9.6751e-10	up	0	0	0	0	0	0	0	0.843935	1.63139
Novel_017480	XLOC_183082	.	transcript	0	0.0249036	20.4712	1.4365e-11	9.6469e-10	up	0	0	0	0	0	0	0	0	0.612041
Novel_011524	XLOC_127894	.	transcript	0	0.1121	20.4932	1.3658e-11	9.193e-10	up	0	0	0	0	0	0	0	0	0.629974
XM_018064770.1	gene-SHMT1	SHMT1	transcript	0	0.125644	20.4932	1.3658e-11	9.193e-10	up	0	0	0	0	0	0	0	1.49043	0
Novel_013085	XLOC_145137	.	transcript	0	0.096625	20.5103	1.3125e-11	8.848e-10	up	0	0	0	0	0	0	0	0	0
Novel_007716	XLOC_083782	.	transcript	0	0.053556	20.5292	1.2558e-11	8.4724e-10	up	0	0	0	0	0	0	0	0	2.08683
Novel_007974	XLOC_086619	.	transcript	0	0.020228	20.559	1.1709e-11	7.9179e-10	up	0	0	0	0	0	0	1.38585	1.49899	0
Novel_022732	XLOC_235289	.	transcript	0	0.0593854	20.5684	1.1456e-11	7.7648e-10	up	0	0	0	0	0	0.463103	0	0	0
Novel_012691	XLOC_140913	.	transcript	0	0.0558896	20.5781	1.1204e-11	7.5998e-10	up	0	0	0	0	0	0.013615	0.37016	0.378916	0.024962
Novel_004336	XLOC_048230	.	transcript	0	0.056484	20.5796	1.1156e-11	7.5852e-10	up	0	0	0	0	0	0.008834	0	0	0
Novel_007148	XLOC_076957	.	transcript	0	0.136104	20.5796	1.1156e-11	7.5852e-10	up	0	0	0	0	0	0	0	0	0.538379
Novel_012900	XLOC_143598	.	transcript	0	0.0615808	20.5796	1.1156e-11	7.5852e-10	up	0	0	0	0	0	1.33363	0	2.03076	0
Novel_009010	XLOC_099828	.	transcript	0	0.0182032	20.588	1.0945e-11	7.459e-10	up	0	0	0	0	0	0	0.435083	0.390724	0
Novel_010854	XLOC_120530	.	transcript	0	0.0356948	20.588	1.0945e-11	7.459e-10	up	0	0	0	0	0	0.330678	0	0	0.002836
XM_018043983.1	gene-EDA	EDA	transcript	0	0.0545464	20.588	1.0945e-11	7.459e-10	up	0	0	0	0	0	0	0	0.003761	0.309524
XM_018048167.1	gene-MYBPC1	MYBPC1	transcript	0	0.0575614	20.5937	1.0793e-11	7.3725e-10	up	0	0	0	0	0	0	0	0	0.71363
Novel_002900	XLOC_032308	.	transcript	0	0.024087	20.6008	1.0618e-11	7.2589e-10	up	0	0	0	0	0	0.442858	0	0	0
XM_018063590.1	gene-HGS	HGS	transcript	0	0.104184	20.6008	1.0618e-11	7.2589e-10	up	0	0	0	0	0	0	0	0.305245	0
Novel_009032	XLOC_099894	.	transcript	0	0.0199412	20.6011	1.0615e-11	7.2589e-10	up	0	0	0	0	0	0	0	0.258297	0
Novel_010140	XLOC_111865	.	transcript	0	0.148711	20.6138	1.0305e-11	7.0729e-10	up	0	0	0	0	0	2.45895	0	0.689241	0
XM_005676703.3	gene-BSDC1	BSDC1	transcript	0	0.0973294	20.6138	1.0305e-11	7.0729e-10	up	0	0	0	0	0	0	0	0.302277	0
Novel_019685	XLOC_205050	.	transcript	0	0.129723	20.6169	1.0224e-11	7.0279e-10	up	0	0	0	0	0	0	0	0.340249	0
XM_013963014.2	gene-ZSCAN20	ZSCAN20	transcript	0	0.0312224	20.6169	1.0224e-11	7.0279e-10	up	0	0	0	0	0	0	3.90245	0	0
XM_018046041.1	gene-ADAMTSL4	ADAMTSL4	transcript	0	0.0665408	20.6249	1.0039e-11	6.912e-10	up	0	0	0	0	0	0	0	0	0
Novel_000461	XLOC_004844	.	transcript	0	0.0866724	20.6287	9.952e-12	6.8574e-10	up	0	0	0	0	0	0	0	0	0
XM_018062124.1	gene-EXOC3L1	EXOC3L1	transcript	0	0.11525	20.6287	9.952e-12	6.8574e-10	up	0	0	0	0	0	0	0	0.162615	0.556109
Novel_006601	XLOC_070441	.	transcript	0	0.0790506	20.647	9.5348e-12	6.5803e-10	up	0	0	0	0	0	0	0.541306	0.956129	0
Novel_013654	XLOC_150856	.	transcript	0	0.0856066	20.647	9.5348e-12	6.5803e-10	up	0	0	0	0	0	0	0	0.192721	3.51604
Novel_019419	XLOC_202796	.	transcript	0	0.0113598	20.647	9.5348e-12	6.5803e-10	up	0	0	0	0	0	0	0	0.370538	0
Novel_019856	XLOC_206424	.	transcript	0	0.0918402	20.652	9.4227e-12	6.5184e-10	up	0	0	0	0	0	0	0.358097	0	0
XM_018058052.1	gene-BCAS1	BCAS1	transcript	0	0.0979948	20.652	9.4227e-12	6.5184e-10	up	0	0	0	0	0	0	0	0.582015	0
XM_018050486.1	gene-WDR18	WDR18	transcript	0	0.0839132	20.665	9.1428e-12	6.3349e-10	up	0	0	0	0	0	0.576734	0	0	0
XM_018063955.1	gene-CEP112	CEP112	transcript	0	0.089054	20.6786	8.8544e-12	6.1448e-10	up	0	0	0	0	0	0.352646	0.021607	0.021693	0.369846
Novel_023000	XLOC_237999	.	transcript	0	0.021829	20.6805	8.8153e-12	6.1225e-10	up	0	0	0	0	0	0.609518	0.810536	0.529938	0.239405
Novel_007842	XLOC_085083	.	transcript	0	0.0122652	20.6849	8.7249e-12	6.0646e-10	up	0	0	0	0	0	1.45573	0	0	0
Novel_009103	XLOC_100400	.	transcript	0	0.0571936	20.6866	8.6911e-12	6.0459e-10	up	0	0	0	0	0	0	0	0	0.514644
Novel_016766	XLOC_177654	.	transcript	0	0.108636	20.6866	8.6911e-12	6.0459e-10	up	0	0	0	0	0	0	0	0.75184	0
Novel_005606	XLOC_059301	.	transcript	0	0.078826	20.6919	8.5831e-12	5.985e-10	up	0	0	0	0	0	0	0	0.936719	0
XM_018058538.1	gene-ATAD2	ATAD2	transcript	0	0.0749306	20.6936	8.5484e-12	5.9656e-10	up	0	0	0	0	0	0.779968	0	0	1.78
XM_018045991.1	gene-PDE4DIP	PDE4DIP	transcript	0	0.031629	20.7016	8.3894e-12	5.864e-10	up	0	0	0	0	0	0	0	0	0
Novel_003260	XLOC_036279	.	transcript	0	0.0837924	20.7245	7.9498e-12	5.5612e-10	up	0	0	0	0	0	0	0	0	0
XM_018053152.1	gene-PLCL2	PLCL2	transcript	0	0.0765578	20.7245	7.9498e-12	5.5612e-10	up	0	0	0	0	0	0	0	0.202989	0
Novel_010532	XLOC_116300	.	transcript	0	0.104728	20.7265	7.8706e-12	5.5191e-10	up	0	0	0	0	0	0	0	0.178581	0
Novel_021761	XLOC_223962	.	transcript	0	0.0201572	20.7273	7.8999e-12	5.5352e-10	up	0	0	0	0	0	0	0	0.963481	0
Novel_009571	XLOC_105104	.	transcript	0	0.140666	20.7316	7.8184e-12	5.4869e-10	up	0	0	0	0	0	0	0	0.602533	0
XM_018046985.1	gene-CPED1	CPED1	transcript	0	0.0524206	20.7343	7.7689e-12	5.4609e-10	up	0	0	0	0	0	0	0.232883	0.290104	0.489388
XM_018049765.1	gene-KIAA0232	KIAA0232	transcript	0	0.0495562	20.7343	7.7689e-12	5.4609e-10	up	0	0	0	0	0	0	0	0	2.34636
Novel_015199	XLOC_166207	.	transcript	0	0.104628	20.7364	7.7318e-12	5.4437e-10	up	0	0	0	0	0	0	0	0.401269	0.933685
Novel_003481	XLOC_038951	.	transcript	0	0.217009	20.74	7.6656e-12	5.4014e-10	up	0	0	0	0	0	0.305541	0.286483	0.196804	0.025634
Novel_012833	XLOC_143047	.	transcript	0	0.292266	20.7494	7.4997e-12	5.293e-10	up	0	0	0	0	0	0	0	2.69074	0
Novel_018182	XLOC_191038	.	transcript	0	0.0556922	20.7522	7.4495e-12	5.2619e-10	up	0	0	0	0	0	0	0	0.419194	0
XM_018056959.1	gene-PFKFB3	PFKFB3	transcript	0	0.0779938	20.7548	7.4037e-12	5.2337e-10	up	0	0	0	0	0	0	0.777507	0.318154	0
Novel_003165	XLOC_035555	.	transcript	0	0.0283694	20.7557	7.3895e-12	5.228e-10	up	0	0	0	0	0	0.595605	0	0	0
Novel_020541	XLOC_213137	.	transcript	0	0.109384	20.7748	7.0645e-12	5.0062e-10	up	0	0	0	0	0	0	0	3.25633	0
Novel_007080	XLOC_076264	.	transcript	0	0.0597842	20.7881	6.8472e-12	4.8561e-10	up	0	0	0	0	0	0	0	1.8179	0
XM_018056987.1	gene-CELF2	CELF2	transcript	0	0.0376628	20.7896	6.8225e-12	4.8426e-10	up	0	0	0	0	0	0	0	0.284128	0
Novel_024118	XLOC_252623	.	transcript	0	0.712268	20.7948	6.6005e-12	4.7064e-10	up	0	0	0	0	0	0	0	0	1.23177
XM_018061481.1	gene-FAM198B	FAM198B	transcript	0	0.0961882	20.7948	6.6005e-12	4.7064e-10	up	0	0	0	0	0	0.877925	0.009296	0.023457	0
Novel_005851	XLOC_061883	.	transcript	0	0.0767072	20.7989	6.675e-12	4.7417e-10	up	0	0	0	0	0	0	0	0.165398	0
Novel_009219	XLOC_101160	.	transcript	0	0.165782	20.8011	6.6405e-12	4.721e-10	up	0	0	0	0	0	0	0	16.471	0
XM_018046382.1	gene-PIGZ	PIGZ	transcript	0	0.102471	20.8011	6.6405e-12	4.721e-10	up	0	0	0	0	0	1.93192	0	0	0
XM_018056665.1	gene-SUPT20H	SUPT20H	transcript	0	0.114975	20.8011	6.6405e-12	4.721e-10	up	0	0	0	0	0	0.460077	0	0	0
XM_013971101.2	gene-PLEKHG2	PLEKHG2	transcript	0	0.0712704	20.8212	6.3342e-12	4.5291e-10	up	0	0	0	0	0	0	0	0	0
Novel_019664	XLOC_204742	.	transcript	0	0.11235	20.8265	6.2537e-12	4.4789e-10	up	0	0	0	0	0	1.00446	0	0	0
Novel_021618	XLOC_221848	.	transcript	0	0.0430514	20.8341	6.1435e-12	4.4036e-10	up	0	0	0	0	0	0	0	0	1.74986
Novel_003476	XLOC_038951	.	transcript	0	0.193506	20.846	5.9742e-12	4.2893e-10	up	0	0	0	0	0	0	1.58444	0	0
Novel_006856	XLOC_071371	.	transcript	0	0.472521	20.847	5.7549e-12	4.1513e-10	up	0	0	0	0	0	0	0	0.315808	0
Novel_019799	XLOC_206056	.	transcript	0	0.0770848	20.8472	5.9571e-12	4.2805e-10	up	0	0	0	0	0	0	0	0.712992	0
XM_018047068.1	gene-MPP6	MPP6	transcript	0	0.037938	20.8589	5.7943e-12	4.167e-10	up	0	0	0	0	0	0.552807	0	0	0
Novel_003638	XLOC_041194	.	transcript	0	0.0446792	20.8609	5.7677e-12	4.1513e-10	up	0	0	0	0	0	0	0	9.99129	0
Novel_013457	XLOC_148795	.	transcript	0	0.0724426	20.8609	5.7677e-12	4.1513e-10	up	0	0	0	0	0	0	0	0	0
XM_018039140.1	gene-LRRC73	LRRC73	transcript	0	0.28634	20.8609	5.7677e-12	4.1513e-10	up	0	0	0	0	0	0	2.23982	0.730354	0.312458
Novel_004328	XLOC_048230	.	transcript	0	0.0773136	20.8664	5.6926e-12	4.1142e-10	up	0	0	0	0	0	0	0	0.745705	0
Novel_022475	XLOC_234071	.	transcript	0	0.0293636	20.8737	5.5956e-12	4.0474e-10	up	0	0	0	0	0	0.272735	0	0	0
Novel_013565	XLOC_149924	.	transcript	0	0.0780844	20.8781	5.5376e-12	4.0088e-10	up	0	0	0	0	0	0.464918	0	0	0
Novel_011603	XLOC_129169	.	transcript	0	0.145306	20.8837	5.4654e-12	3.9598e-10	up	0	0	0	0	0	0	0	0.391009	0
XM_018044662.1	gene-FGFRL1	FGFRL1	transcript	0	0.157889	20.8886	5.4025e-12	3.9175e-10	up	0	0	0	0	0	0	0	0.47707	0
XM_018061181.1	gene-SDSL	SDSL	transcript	0	0.244215	20.8886	5.4025e-12	3.9175e-10	up	0	0	0	0	0	0	0	0	0.539381
Novel_000969	XLOC_012235	.	transcript	0	0.063155	20.8899	5.3852e-12	3.9115e-10	up	0	0	0	0	0	0.385895	0	0	0
Novel_019424	XLOC_202796	.	transcript	0	0.01292	20.8899	5.3852e-12	3.9115e-10	up	0	0	0	0	0	0.585799	0	0	0
Novel_012573	XLOC_139475	.	transcript	0	0.0400514	20.8907	5.3748e-12	3.9104e-10	up	0	0	0	0	0	0	0.63479	0.712478	0
XM_018056662.1	gene-ALG5	ALG5	transcript	0	0.346995	20.8953	5.3167e-12	3.8714e-10	up	0	0	0	0	0	0	0	0.175342	0
XM_018038938.1	gene-ZNF451	ZNF451	transcript	0	0.170721	20.8961	5.1339e-12	3.7508e-10	up	0	0	0	0	0	0.168078	0.387193	0	0
Novel_006436	XLOC_068623	.	transcript	0	0.0548048	20.8975	5.1529e-12	3.7615e-10	up	0	0	0	0	0	0	1.10615	0	0
Novel_002445	XLOC_028605	.	transcript	0	0.20284	20.9069	5.1739e-12	3.7706e-10	up	0	0	0	0	0	0	0	0	0
Novel_019547	XLOC_203689	.	transcript	0	0.173127	20.9069	5.1739e-12	3.7706e-10	up	0	0	0	0	0	0	0	0	0.324563
XM_013970102.2	gene-SDCCAG8	SDCCAG8	transcript	0	0.115284	20.9139	5.089e-12	3.7211e-10	up	0	0	0	0	0	0	0	0	8.07757
Novel_001582	XLOC_019107	.	transcript	0	0.0557496	20.9139	5.089e-12	3.7211e-10	up	0	0	0	0	0	3.80827	5.27161	0	4.91803
Novel_011876	XLOC_131468	.	transcript	0	0.0749982	20.9145	5.0814e-12	3.7211e-10	up	0	0	0	0	0	0	0	0.350846	0
XM_018054949.1	gene-MAP4K4	MAP4K4	transcript	0	0.0535798	20.9145	5.0814e-12	3.7211e-10	up	0	0	0	0	0	0	0	1.95219	0
Novel_013230	XLOC_146654	.	transcript	0	0.124052	20.9326	4.8682e-12	3.5777e-10	up	0	0	0	0	0	0	0	0.286784	0
XM_018066104.1	gene-MAN2A2	MAN2A2	transcript	0	0.087916	20.9421	4.7602e-12	3.5042e-10	up	0	0	0	0	0	0	0.573221	0.300787	0
Novel_016442	XLOC_175825	.	transcript	0	0.15061	20.9444	4.6904e-12	3.4586e-10	up	0	0	0	0	0	0	0	0.346329	0
Novel_017078	XLOC_179779	.	transcript	0	0.192449	20.9492	4.6808e-12	3.4574e-10	up	0	0	0	0	0	0.153	0.565868	1.15891	1.54735
Novel_006089	XLOC_064322	.	transcript	0	0.0992532	20.9492	4.6808e-12	3.4574e-10	up	0	0	0	0	0	0	1.85157	0	0
Novel_018585	XLOC_195930	.	transcript	0	0.0187942	20.9511	4.6592e-12	3.4473e-10	up	0	0	0	0	0	0	0.629526	0.364514	0
Novel_016647	XLOC_177089	.	transcript	0	0.0954204	20.9603	4.559e-12	3.376e-10	up	0	0	0	0	0	0	0	0.325574	0
Novel_004334	XLOC_048230	.	transcript	0	0.047398	20.9613	4.5473e-12	3.3702e-10	up	0	0	0	0	0	0	0	0	0
Novel_012908	XLOC_143681	.	transcript	0	0.0574652	20.9663	4.4947e-12	3.334e-10	up	0	0	0	0	0	0	0.904853	0	0
Novel_024128	XLOC_252708	.	transcript	0	0.0702832	20.9726	4.4288e-12	3.2908e-10	up	0	0	0	0	0	0.908918	0.393522	0	0
XM_018051505.1	gene-LPAR2	LPAR2	transcript	0	0.2327	20.9771	4.3809e-12	3.2608e-10	up	0	0	0	0	0	0	0.314096	0	0
XM_018064355.1	gene-CORO6	CORO6	transcript	0	0.151586	20.9771	4.3809e-12	3.2608e-10	up	0	0	0	0	0	0.375321	0.518962	0.54025	0
XM_018060998.1	gene-MTMR3	MTMR3	transcript	0	0.0678418	20.9848	4.3017e-12	3.2073e-10	up	0	0	0	0	0	0	1.76983	0.711287	0
XM_013976750.2	gene-DAP3	DAP3	transcript	0	0.113204	20.9848	4.3017e-12	3.2073e-10	up	0	0	0	0	0	0	0	0	0
XM_018056603.1	gene-KDF1	KDF1	transcript	0	0.200393	20.9883	4.2665e-12	3.1892e-10	up	0	0	0	0	0	0	0	0	0
Novel_023214	XLOC_241118	.	transcript	0	0.0769924	20.9955	4.194e-12	3.1377e-10	up	0	0	0	0	0	0	0	0.245685	0
Novel_022328	XLOC_231484	.	transcript	0	0.0455558	21.0051	4.0996e-12	3.0724e-10	up	0	0	0	0	0	0	0	0.272532	0
Novel_008580	XLOC_093869	.	transcript	0	0.104819	21.0051	4.0996e-12	3.0724e-10	up	0	0	0	0	0	0	0	0.127464	0
Novel_009040	XLOC_099894	.	transcript	0	0.0280702	21.0186	3.971e-12	2.9888e-10	up	0	0	0	0	0	0.715746	0	0	0
XM_018042895.1	gene-CDC42BPG	CDC42BPG	transcript	0	0.0621778	21.0305	3.8607e-12	2.9108e-10	up	0	0	0	0	0	0.293547	0	0	0
Novel_018494	XLOC_194769	.	transcript	0	0.0606452	21.0409	3.7657e-12	2.8416e-10	up	0	0	0	0	0	0	0.910336	0	0.267654
Novel_013791	XLOC_152197	.	transcript	0	0.0964038	21.0455	3.7254e-12	2.8136e-10	up	0	0	0	0	0	1.97294	0	0	0
Novel_024271	XLOC_254569	.	transcript	0	0.0407834	21.0798	3.4331e-12	2.5974e-10	up	0	0	0	0	0	0	0	0.672321	0
Novel_005637	XLOC_059791	.	transcript	0	0.0114384	21.0889	3.3602e-12	2.5444e-10	up	0	0	0	0	0	0	0.928863	0	0
XM_018043822.1	gene-MAP7D2	MAP7D2	transcript	0	0.108307	21.0941	3.3186e-12	2.5195e-10	up	0	0	0	0	0	0	0	0.240979	0
Novel_018441	XLOC_194542	.	transcript	0	0.0979442	21.1051	3.2327e-12	2.4564e-10	up	0	0	0	0	0	0.849129	0	0.274587	0
XM_018062923.1	gene-SIGLEC10	SIGLEC10	transcript	0	0.167292	21.1153	3.155e-12	2.3995e-10	up	0	0	0	0	0	0.298587	0	0	0
Novel_008948	XLOC_099231	.	transcript	0	0.285538	21.1261	3.0736e-12	2.3411e-10	up	0	0	0	0	0	0	0	0	0
XM_018048082.1	gene-SLC39A5	SLC39A5	transcript	0	0.23276	21.1283	3.0594e-12	2.3329e-10	up	0	0	0	0	0	0	1.08522	0	0.733352
Novel_014046	XLOC_154989	.	transcript	0	0.0903176	21.1349	3.0114e-12	2.2983e-10	up	0	0	0	0	0	0	0	0.108734	0
Novel_004330	XLOC_048230	.	transcript	0	0.0965688	21.1449	2.9405e-12	2.2461e-10	up	0	0	0	0	0	0	0	0.318435	0
Novel_008213	XLOC_089630	.	transcript	0	0.0191054	21.1525	2.8876e-12	2.2116e-10	up	0	0	0	0	0	0	0	0.098408	0
XM_018054930.1	gene-MAP4K4	MAP4K4	transcript	0	0.0605288	21.1525	2.8876e-12	2.2116e-10	up	0	0	0	0	0	0	0	0.501679	0
Novel_000951	XLOC_012117	.	transcript	0	0.082618	21.1604	2.8332e-12	2.1756e-10	up	0	0	0	0	0	0.484767	0	0	0
Novel_017841	XLOC_188067	.	transcript	0	0.0191212	21.1707	2.7643e-12	2.1245e-10	up	0	0	0	0	0	0	0	0	1.70527
Novel_012513	XLOC_138495	.	transcript	0	0.0836664	21.1889	2.6469e-12	2.0488e-10	up	0	0	0	0	0	0.753606	0.417904	0.29043	0.414143
Novel_020639	XLOC_213632	.	transcript	0	0.158133	21.1953	2.6073e-12	2.0199e-10	up	0	0	0	0	0	0	0	0.465255	0
XM_018066610.1	gene-ASPG	ASPG	transcript	0	0.238294	21.1957	2.6046e-12	2.0196e-10	up	0	0	0	0	0	0.024147	0.076557	0.020467	0.01935
XM_018054873.1	gene-TMCO4	TMCO4	transcript	0	0.169481	21.1957	2.6046e-12	2.0196e-10	up	0	0	0	0	0	0	0.426861	0.357447	0.021938
Novel_007210	XLOC_077835	.	transcript	0	0.155995	21.1973	2.5834e-12	2.0139e-10	up	0	0	0	0	0	0	0	0	0.780575
XM_018061143.1	gene-BICDL1	BICDL1	transcript	0	0.142717	21.1982	2.5886e-12	2.0159e-10	up	0	0	0	0	0	0	0.294126	0.159766	1.45799
XM_018046185.1	gene-UBAP2L	UBAP2L	transcript	0	0.115099	21.2087	2.5249e-12	1.9807e-10	up	0	0	0	0	0	0	2.03886	0.294524	4.70566
Novel_004857	XLOC_053070	.	transcript	0	0.0282826	21.22	2.4576e-12	1.9345e-10	up	0	0	0	0	0	0	0.314367	0	0
XM_018060994.1	gene-MTMR3	MTMR3	transcript	0	0.0787082	21.221	2.452e-12	1.934e-10	up	0	0	0	0	0	0.468977	0.587909	0.784392	1.08475
Novel_016582	XLOC_176710	.	transcript	0	0.0754906	21.2299	2.4003e-12	1.9035e-10	up	0	0	0	0	0	0	0	0	1.47824
XM_018046008.1	gene-ANKRD35	ANKRD35	transcript	0	0.087027	21.2361	2.3647e-12	1.8804e-10	up	0	0	0	0	0	0	0.3721	0	0
Novel_017764	XLOC_187647	.	transcript	0	0.138083	21.244	2.3202e-12	1.8518e-10	up	0	0	0	0	0	0.629474	0	0	0
XM_018065633.1	gene-EGFLAM	EGFLAM	transcript	0	0.100995	21.2467	2.3049e-12	1.8412e-10	up	0	0	0	0	0	0	0.708751	0	0
XM_018057506.1	gene-RTEL1	RTEL1	transcript	0	0.107567	21.2569	2.2498e-12	1.7989e-10	up	0	0	0	0	0	1.37112	0.39972	0	1.54469
Novel_007363	XLOC_078618	.	transcript	0	0.143439	21.2596	2.2354e-12	1.789e-10	up	0	0	0	0	0	0	0	0.313693	1.0189
XM_018059759.1	gene-USP28	USP28	transcript	0	0.0974234	21.2612	2.2182e-12	1.7802e-10	up	0	0	0	0	0	0	0.506731	0	0
Novel_020676	XLOC_213952	.	transcript	0	0.210459	21.2634	2.2152e-12	1.7793e-10	up	0	0	0	0	0	0.612837	0	0.016212	0
Novel_023905	XLOC_250555	.	transcript	0	0.0974208	21.2664	2.1991e-12	1.7697e-10	up	0	0	0	0	0	0	0.562283	0	0
XM_018043947.1	gene-ADGRG2	ADGRG2	transcript	0	0.0963428	21.2664	2.1991e-12	1.7697e-10	up	0	0	0	0	0	0	0	1.40592	0
Novel_004713	XLOC_050992	.	transcript	0	0.0478878	21.27	2.1804e-12	1.7579e-10	up	0	0	0	0	0	0.330204	0	0	0
Novel_019897	XLOC_206803	.	transcript	0	0.145624	21.27	2.1804e-12	1.7579e-10	up	0	0	0	0	0	0	0	0	0.172692
XM_005683104.3	gene-TCERG1	TCERG1	transcript	0	0.100069	21.2702	2.1792e-12	1.7579e-10	up	0	0	0	0	0	0.173183	0.952278	0.031135	0.113247
XM_018047934.1	gene-KIF21A	KIF21A	transcript	0	0.0734718	21.278	2.1389e-12	1.7325e-10	up	0	0	0	0	0	0.291646	0.67548	0	0
Novel_011471	XLOC_127083	.	transcript	0	0.162826	21.2941	2.0581e-12	1.6732e-10	up	0	0	0	0	0	0	0	0	0
XM_018054164.1	gene-SEMA6D	SEMA6D	transcript	0	0.063384	21.2976	2.0409e-12	1.6608e-10	up
Novel_008579	XLOC_093869	.	transcript	0	0.129848	21.3014	2.0222e-12	1.6517e-10	up
XM_018047207.1	gene-NRCAM	NRCAM	transcript	0	0.0500118	21.3014	2.0222e-12	1.6517e-10	up
XM_018054934.1	gene-MAP4K4	MAP4K4	transcript	0	0.0678358	21.3014	2.0222e-12	1.6517e-10	up
Novel_009160	XLOC_100982	.	transcript	0	0.106738	21.3153	1.9557e-12	1.611e-10	up
XM_018054946.1	gene-MAP4K4	MAP4K4	transcript	0	0.0710872	21.3208	1.9303e-12	1.5946e-10	up
Novel_010865	XLOC_120664	.	transcript	0	0.0786928	21.3327	1.8759e-12	1.5526e-10	up
Novel_011113	XLOC_122254	.	transcript	0	0.192623	21.3327	1.8759e-12	1.5526e-10	up
Novel_018279	XLOC_192462	.	transcript	0	0.0403896	21.3349	1.8604e-12	1.5429e-10	up
Novel_005382	XLOC_056919	.	transcript	0	0.116887	21.3372	1.8558e-12	1.5429e-10	up
XM_018060782.1	gene-G0S2	G0S2	transcript	0	0.587785	21.3372	1.8558e-12	1.5429e-10	up
Novel_018440	XLOC_194542	.	transcript	0	0.110387	21.343	1.8304e-12	1.525e-10	up
XM_018054939.1	gene-MAP4K4	MAP4K4	transcript	0	0.071086	21.343	1.8304e-12	1.525e-10	up
XM_018039102.1	gene-ICK	ICK	transcript	0	0.117134	21.363	1.744e-12	1.4643e-10	up
Novel_013400	XLOC_148235	.	transcript	0	0.143003	21.3688	1.72e-12	1.4469e-10	up
Novel_012130	XLOC_134285	.	transcript	0	0.232578	21.3703	1.7139e-12	1.4431e-10	up
Novel_005435	XLOC_057271	.	transcript	0	0.139199	21.38	1.6321e-12	1.3796e-10	up
Novel_012132	XLOC_134285	.	transcript	0	0.226967	21.3891	1.6381e-12	1.3833e-10	up
Novel_002961	XLOC_033422	.	transcript	0	0.0585904	21.3908	1.6314e-12	1.3796e-10	up
Novel_004103	XLOC_047163	.	transcript	0	0.107865	21.3993	1.5973e-12	1.3581e-10	up
Novel_000868	XLOC_011414	.	transcript	0	0.099184	21.3997	1.5967e-12	1.3581e-10	up
Novel_004842	XLOC_053068	.	transcript	0	0.222173	21.4067	1.5702e-12	1.3428e-10	up
Novel_007466	XLOC_079628	.	transcript	0	0.0551816	21.4067	1.5702e-12	1.3428e-10	up
Novel_014273	XLOC_156874	.	transcript	0	0.100274	21.4148	1.5138e-12	1.3062e-10	up
Novel_010271	XLOC_113752	.	transcript	0	0.0483096	21.4156	1.5367e-12	1.3233e-10	up
Novel_022631	XLOC_234424	.	transcript	0	0.102307	21.4203	1.5196e-12	1.3099e-10	up
Novel_018987	XLOC_199688	.	transcript	0	0.120721	21.4219	1.508e-12	1.3024e-10	up
Novel_023232	XLOC_241361	.	transcript	0	0.103921	21.4257	1.4997e-12	1.2966e-10	up
Novel_012097	XLOC_133928	.	transcript	0	0.0839718	21.4345	1.4686e-12	1.276e-10	up
Novel_018589	XLOC_195930	.	transcript	0	0.0593838	21.4346	1.4303e-12	1.2514e-10	up
Novel_022092	XLOC_228156	.	transcript	0	0.0296514	21.444	1.4352e-12	1.2525e-10	up
XM_013969769.2	gene-GDPD5	GDPD5	transcript	0	0.110668	21.4574	1.3891e-12	1.2232e-10	up
Novel_016623	XLOC_177005	.	transcript	0	0.04443	21.4575	1.3893e-12	1.2232e-10	up
XM_018054941.1	gene-MAP4K4	MAP4K4	transcript	0	0.0774346	21.4575	1.3893e-12	1.2232e-10	up
Novel_009998	XLOC_110505	.	transcript	0	0.0419576	21.4627	1.3717e-12	1.2135e-10	up
Novel_013452	XLOC_148795	.	transcript	0	0.169369	21.4628	1.3717e-12	1.2135e-10	up
Novel_007915	XLOC_085758	.	transcript	0	0.13554	21.4725	1.3397e-12	1.1913e-10	up
Novel_020530	XLOC_213077	.	transcript	0	0.0294104	21.4731	1.3377e-12	1.1913e-10	up
XM_013962525.2	gene-SLC16A1	SLC16A1	transcript	0	0.092379	21.4731	1.3377e-12	1.1913e-10	up
Novel_004185	XLOC_047560	.	transcript	0	0.0183954	21.4785	1.3203e-12	1.1813e-10	up
Novel_008603	XLOC_094273	.	transcript	0	0.118532	21.4865	1.2744e-12	1.1472e-10	up
Novel_011295	XLOC_124657	.	transcript	0	0.137653	21.4945	1.2704e-12	1.1448e-10	up
Novel_013407	XLOC_148235	.	transcript	0	0.142402	21.495	1.269e-12	1.1448e-10	up
XR_001917123.1	gene-ICK	ICK	transcript	0	0.171739	21.495	1.269e-12	1.1448e-10	up
XM_018048609.1	gene-PLCH1	PLCH1	transcript	0	0.0959002	21.5025	1.2461e-12	1.1335e-10	up
XM_018056936.1	gene-KIF16B	KIF16B	transcript	0	0.106318	21.5041	1.2412e-12	1.1302e-10	up
Novel_016302	XLOC_175116	.	transcript	0	0.0293356	21.5054	1.2373e-12	1.1278e-10	up
Novel_004869	XLOC_053070	.	transcript	0	0.0331816	21.5117	1.2186e-12	1.1119e-10	up
Novel_023365	XLOC_244596	.	transcript	0	0.061694	21.5117	1.2186e-12	1.1119e-10	up
XM_018059435.1	gene-PGAP2	PGAP2	transcript	0	0.349027	21.5142	1.2111e-12	1.1074e-10	up
XM_013965808.2	gene-PPIP5K2	PPIP5K2	transcript	0	0.084593	21.533	1.1575e-12	1.064e-10	up
Novel_002840	XLOC_031192	.	transcript	0	0.12882	21.5352	1.1515e-12	1.0596e-10	up
XM_018042894.1	gene-CDC42BPG	CDC42BPG	transcript	0	0.0909674	21.5547	1.0983e-12	1.0171e-10	up
Novel_009554	XLOC_104845	.	transcript	0	0.191301	21.563	1.0763e-12	9.9991e-11	up
Novel_023108	XLOC_240136	.	transcript	0	0.082912	21.5786	1.0366e-12	9.6816e-11	up
Novel_016742	XLOC_177543	.	transcript	0	0.109933	21.5787	1.0362e-12	9.6816e-11	up
Novel_018021	XLOC_189532	.	transcript	0	0.0669496	21.5794	1.0346e-12	9.6816e-11	up
XM_018054539.1	gene-ZNF219	ZNF219	transcript	0	0.0967542	21.5794	1.0346e-12	9.6816e-11	up
XM_013965802.2	gene-PPIP5K2	PPIP5K2	transcript	0	0.0907372	21.5942	9.9802e-13	9.412e-11	up
XM_013965356.2	gene-GRAMD3	GRAMD3	transcript	0	0.237216	21.6037	9.7528e-13	9.2294e-11	up
Novel_011759	XLOC_130599	.	transcript	0	0.383244	21.6066	9.6858e-13	9.1939e-11	up
XM_018043325.1	gene-FLI1	FLI1	transcript	0	0.233454	21.6086	9.6167e-13	9.1383e-11	up
Novel_023085	XLOC_239670	.	transcript	0	0.050156	21.6112	9.5533e-13	9.088e-11	up
Novel_018711	XLOC_197554	.	transcript	0	0.038402	21.6137	9.5199e-13	9.0759e-11	up
Novel_001851	XLOC_021527	.	transcript	0	0.278988	21.6224	9.3209e-13	8.9155e-11	up
Novel_000922	XLOC_011906	.	transcript	0	0.0980084	21.6226	9.3152e-13	8.9155e-11	up
Novel_001534	XLOC_018887	.	transcript	0	0.0612228	21.6226	9.3152e-13	8.9155e-11	up
XM_018048693.1	gene-CACNA1C	CACNA1C	transcript	0	0.074306	21.6237	9.2905e-13	8.9155e-11	up
XM_018058409.1	gene-STAU2	STAU2	transcript	0	0.208868	21.6356	9.0258e-13	8.7e-11	up
XM_018059523.1	gene-DENND5A	DENND5A	transcript	0	0.411612	21.6368	8.8047e-13	8.4962e-11	up
XM_005688979.3	gene-TMEM68	TMEM68	transcript	0	0.247942	21.6604	8.4983e-13	8.2279e-11	up
Novel_006982	XLOC_075392	.	transcript	0	0.0571998	21.6627	8.4505e-13	8.1996e-11	up
Novel_016947	XLOC_179160	.	transcript	0	0.108486	21.6671	8.3615e-13	8.1497e-11	up
XM_013971822.2	gene-BCAS3	BCAS3	transcript	0	0.166334	21.6771	8.1604e-13	7.9861e-11	up
XM_018061868.1	gene-CBFA2T3	CBFA2T3	transcript	0	0.169507	21.6781	8.1398e-13	7.9861e-11	up
Novel_007705	XLOC_083742	.	transcript	0	0.0825374	21.6857	7.9912e-13	7.8768e-11	up
XM_018060073.1	gene-SRGAP2	SRGAP2	transcript	0	0.0882222	21.7005	7.7077e-13	7.6551e-11	up
Novel_015118	XLOC_165072	.	transcript	0	0.049259	21.7065	7.5966e-13	7.5648e-11	up
Novel_020931	XLOC_215397	.	transcript	0	0.121855	21.7087	7.5554e-13	7.5409e-11	up
XM_018065915.1	gene-SAP130	SAP130	transcript	0	0.360243	21.719	7.229e-13	7.3808e-11	up
Novel_010020	XLOC_110802	.	transcript	0	0.113826	21.7193	7.3627e-13	7.4165e-11	up
Novel_014589	XLOC_159593	.	transcript	0	0.153164	21.722	7.3145e-13	7.3987e-11	up
Novel_004558	XLOC_050176	.	transcript	0	0.347456	21.7256	7.2508e-13	7.3808e-11	up
Novel_000324	XLOC_003936	.	transcript	0	0.0600052	21.7378	7.0377e-13	7.2226e-11	up
Novel_018513	XLOC_194919	.	transcript	0	0.117134	21.7396	7.0078e-13	7.2003e-11	up
Novel_012441	XLOC_137626	.	transcript	0	0.029032	21.7421	6.9647e-13	7.1646e-11	up
Novel_009756	XLOC_107409	.	transcript	0	0.192043	21.7459	6.8998e-13	7.1061e-11	up
XM_018057487.1	gene-COL16A1	COL16A1	transcript	0	0.126904	21.7531	6.7807e-13	7.0166e-11	up
Novel_006171	XLOC_065679	.	transcript	0	0.0973134	21.7531	6.7807e-13	7.0166e-11	up
Novel_003099	XLOC_034728	.	transcript	0	0.291798	21.7533	6.7751e-13	7.0166e-11	up
Novel_021619	XLOC_221848	.	transcript	0	0.133929	21.7533	6.7751e-13	7.0166e-11	up
Novel_004210	XLOC_047560	.	transcript	0	0.0376382	21.7536	6.7718e-13	7.0166e-11	up
Novel_005418	XLOC_057173	.	transcript	0	0.569415	21.7536	6.7718e-13	7.0166e-11	up
XM_018054009.1	gene-RGS6	RGS6	transcript	0	0.378396	21.7586	6.6905e-13	6.9881e-11	up
Novel_011683	XLOC_130040	.	transcript	0	0.0822148	21.7592	6.6384e-13	6.9602e-11	up
Novel_000215	XLOC_002719	.	transcript	0	0.0932634	21.7652	6.583e-13	6.9105e-11	up
XM_018062002.1	gene-LOC102188073	LOC102188073	transcript	0	0.294576	21.7652	6.583e-13	6.9105e-11	up
XM_018061837.1	gene-BANP	BANP	transcript	0	0.258207	21.7717	6.4707e-13	6.8336e-11	up
Novel_002990	XLOC_033672	.	transcript	0	0.164693	21.7749	6.4297e-13	6.8049e-11	up
Novel_015148	XLOC_165611	.	transcript	0	0.0545682	21.786	6.2569e-13	6.6319e-11	up
XM_018060226.1	gene-LIN9	LIN9	transcript	0	0.246804	21.7871	6.2403e-13	6.6224e-11	up
Novel_011954	XLOC_132103	.	transcript	0	0.109949	21.7887	6.2162e-13	6.6049e-11	up
XM_018041243.1	gene-TCF7L2	TCF7L2	transcript	0	0.161237	21.7907	6.1859e-13	6.5806e-11	up
XM_018059072.1	gene-SLC43A3	SLC43A3	transcript	0	0.251982	21.7929	6.1526e-13	6.5612e-11	up
Novel_009045	XLOC_099894	.	transcript	0	0.0362172	21.7929	6.1526e-13	6.5612e-11	up
XM_018043687.1	gene-MAST2	MAST2	transcript	0	0.106092	21.7965	6.0981e-13	6.527e-11	up
Novel_010322	XLOC_114424	.	transcript	0	0.108419	21.8141	5.7721e-13	6.2394e-11	up
Novel_014630	XLOC_159927	.	transcript	0	0.158476	21.821	5.681e-13	6.1485e-11	up
Novel_012767	XLOC_141741	.	transcript	0	0.115399	21.8327	5.5821e-13	6.049e-11	up
Novel_006625	XLOC_070512	.	transcript	0	0.273979	21.8778	4.8992e-13	5.4235e-11	up
Novel_001002	XLOC_012426	.	transcript	0	0.164332	21.899	4.7445e-13	5.2791e-11	up
Novel_019852	XLOC_206411	.	transcript	0	0.0522814	21.9038	4.6891e-13	5.2307e-11	up
Novel_022595	XLOC_234361	.	transcript	0	0.0548092	21.9072	4.6497e-13	5.1934e-11	up
XM_018051934.1	gene-BNC2	BNC2	transcript	0	0.0832062	21.9251	4.41e-13	4.9383e-11	up
Novel_006001	XLOC_063665	.	transcript	0	0.0433574	21.9336	4.3581e-13	4.8928e-11	up
XM_018049728.1	gene-ZNF518B	ZNF518B	transcript	0	0.176698	21.9357	4.2922e-13	4.8313e-11	up
XM_018048661.1	gene-WNK1	WNK1	transcript	0	0.079407	21.9368	4.3236e-13	4.8604e-11	up
XM_018052739.1	gene-PXDN	PXDN	transcript	0	0.119587	21.9436	4.2516e-13	4.7979e-11	up
Novel_002302	XLOC_026459	.	transcript	0	0.327395	21.9446	4.2413e-13	4.7925e-11	up
XM_018063782.1	gene-FBF1	FBF1	transcript	0	0.178309	21.9724	3.9583e-13	4.5078e-11	up
XM_018046080.1	gene-POGZ	POGZ	transcript	0	0.122216	21.9785	3.9019e-13	4.4675e-11	up
Novel_022933	XLOC_236998	.	transcript	0	0.306384	21.9806	3.8814e-13	4.4668e-11	up
XM_018047401.1	gene-PPP1R9A	PPP1R9A	transcript	0	0.0794152	21.9928	3.7677e-13	4.3417e-11	up
Novel_007800	XLOC_084326	.	transcript	0	0.236217	21.994	3.6756e-13	4.2759e-11	up
Novel_011125	XLOC_122336	.	transcript	0	0.171113	21.9985	3.7144e-13	4.286e-11	up
XM_018043851.1	gene-PHKA1	PHKA1	transcript	0	0.177641	21.9988	3.7112e-13	4.286e-11	up
Novel_004041	XLOC_046051	.	transcript	0	0.0778208	22.0227	3.4984e-13	4.1074e-11	up
Novel_024164	XLOC_252956	.	transcript	0	0.615539	22.0258	3.4727e-13	4.0895e-11	up
XM_013975506.2	gene-LOC102169935	LOC102169935	transcript	0	0.340165	22.0263	3.4591e-13	4.0893e-11	up
Novel_021467	XLOC_219504	.	transcript	0	0.0840822	22.0268	3.4642e-13	4.0893e-11	up
Novel_001717	XLOC_020029	.	transcript	0	0.0405752	22.0279	3.4552e-13	4.0893e-11	up
Novel_022285	XLOC_231184	.	transcript	0	0.318587	22.0463	3.3019e-13	3.935e-11	up
XM_018052420.1	gene-RMI1	RMI1	transcript	0	0.349668	22.0518	3.257e-13	3.8921e-11	up
Novel_015030	XLOC_164233	.	transcript	0	0.052337	22.0867	2.9881e-13	3.6103e-11	up
Novel_022590	XLOC_234313	.	transcript	0	0.506569	22.1054	2.8493e-13	3.4762e-11	up
XM_018041567.1	gene-COL8A2	COL8A2	transcript	0	0.207058	22.115	2.7858e-13	3.4179e-11	up
Novel_013546	XLOC_149822	.	transcript	0	0.069848	22.1154	2.7661e-13	3.3985e-11	up
Novel_022160	XLOC_229303	.	transcript	0	0.132179	22.1223	2.7364e-13	3.3716e-11	up
XM_018057507.1	gene-RTEL1	RTEL1	transcript	0	0.189937	22.1286	2.6935e-13	3.328e-11	up
Novel_013112	XLOC_145291	.	transcript	0	0.146568	22.1304	2.682e-13	3.3185e-11	up
XM_018047769.1	gene-LOC102190297	LOC102190297	transcript	0	0.200357	22.1472	2.5725e-13	3.1967e-11	up
Novel_019373	XLOC_202601	.	transcript	0	0.0331262	22.1582	2.5033e-13	3.1241e-11	up
Novel_000271	XLOC_003196	.	transcript	0	0.463775	22.1607	2.4726e-13	3.0946e-11	up
Novel_011029	XLOC_121586	.	transcript	0	0.0718122	22.1772	2.388e-13	3.0224e-11	up
XM_013972803.2	gene-PRLR	PRLR	transcript	0	0.0733054	22.1871	2.3302e-13	2.9588e-11	up
XM_018054056.1	gene-GPHN	GPHN	transcript	0	0.353628	22.1891	2.3106e-13	2.9468e-11	up
XM_005699065.3	gene-RHOBTB1	RHOBTB1	transcript	0	0.211684	22.1937	2.292e-13	2.9359e-11	up
Novel_008162	XLOC_089304	.	transcript	0	0.0323936	22.1952	2.284e-13	2.9301e-11	up
Novel_022069	XLOC_228156	.	transcript	0	0.0290038	22.1987	2.2638e-13	2.9084e-11	up
Novel_012899	XLOC_143566	.	transcript	0	0.103184	22.203	2.2401e-13	2.8864e-11	up
Novel_018210	XLOC_191395	.	transcript	0	0.0375342	22.2049	2.2295e-13	2.877e-11	up
Novel_013756	XLOC_151797	.	transcript	0	0.132607	22.2287	2.1016e-13	2.724e-11	up
XM_018046079.1	gene-POGZ	POGZ	transcript	0	0.143475	22.2309	2.09e-13	2.7154e-11	up
Novel_010360	XLOC_114707	.	transcript	0	0.0430624	22.2313	2.0881e-13	2.7154e-11	up
XM_013969421.2	gene-CCDC82	CCDC82	transcript	0	0.250827	22.2313	2.0881e-13	2.7154e-11	up
Novel_013006	XLOC_144496	.	transcript	0	0.158954	22.2336	2.0757e-13	2.7147e-11	up
Novel_007729	XLOC_083793	.	transcript	0	0.17129	22.2429	2.0286e-13	2.6571e-11	up
Novel_005760	XLOC_061228	.	transcript	0	0.441036	22.251	1.9768e-13	2.597e-11	up
Novel_014741	XLOC_160470	.	transcript	0	0.0706844	22.255	1.963e-13	2.5827e-11	up
XM_018039093.1	gene-TRERF1	TRERF1	transcript	0	0.202739	22.2589	1.9495e-13	2.5688e-11	up
Novel_000363	XLOC_004316	.	transcript	0	0.208037	22.2714	1.8793e-13	2.4915e-11	up
Novel_013278	XLOC_147170	.	transcript	0	0.100512	22.2795	1.8516e-13	2.4623e-11	up
Novel_012275	XLOC_135677	.	transcript	0	0.680915	22.2853	1.8251e-13	2.4456e-11	up
Novel_016761	XLOC_177620	.	transcript	0	0.0706082	22.2952	1.7807e-13	2.4083e-11	up
XM_018042552.1	gene-CTNNA3	CTNNA3	transcript	0	0.0954184	22.2993	1.7626e-13	2.3913e-11	up
Novel_002693	XLOC_030349	.	transcript	0	0.198239	22.2996	1.7615e-13	2.3913e-11	up
Novel_015458	XLOC_169536	.	transcript	0	0.176202	22.3084	1.7232e-13	2.3621e-11	up
Novel_010436	XLOC_115860	.	transcript	0	0.234112	22.3118	1.7084e-13	2.3506e-11	up
XM_018067160.1	gene-MITF	MITF	transcript	0	0.211631	22.3137	1.7006e-13	2.3436e-11	up
Novel_013562	XLOC_149924	.	transcript	0	0.216049	22.3144	1.6977e-13	2.3433e-11	up
Novel_015240	XLOC_166678	.	transcript	0	0.0746746	22.3228	1.657e-13	2.2944e-11	up
Novel_006561	XLOC_070005	.	transcript	0	0.180285	22.3289	1.6373e-13	2.2743e-11	up
Novel_007885	XLOC_085333	.	transcript	0	0.154627	22.3337	1.6176e-13	2.2505e-11	up
XM_018041460.1	gene-CPEB3	CPEB3	transcript	0	0.151215	22.3357	1.6005e-13	2.2334e-11	up
Novel_010697	XLOC_117810	.	transcript	0	0.13535	22.3467	1.5662e-13	2.1965e-11	up
Novel_010555	XLOC_116322	.	transcript	0	0.132031	22.3489	1.5573e-13	2.1876e-11	up
Novel_017755	XLOC_187486	.	transcript	0	0.15656	22.3519	1.546e-13	2.1752e-11	up
XM_005677181.3	gene-NECTIN4	NECTIN4	transcript	0	0.535756	22.3578	1.5047e-13	2.1309e-11	up
Novel_007155	XLOC_077036	.	transcript	0	0.117318	22.3659	1.4926e-13	2.1206e-11	up
XM_018059434.1	gene-PGAP2	PGAP2	transcript	0	0.603021	22.3812	1.4367e-13	2.0716e-11	up
Novel_011070	XLOC_121857	.	transcript	0	0.140863	22.401	1.3672e-13	1.9811e-11	up
XM_018064706.1	gene-RAPGEF4	RAPGEF4	transcript	0	0.254754	22.4029	1.3609e-13	1.9786e-11	up
XM_018052061.1	gene-TRPM3	TRPM3	transcript	0	0.0901846	22.4167	1.3143e-13	1.927e-11	up
XM_018040522.1	gene-LOC102177858	LOC102177858	transcript	0	0.682945	22.4168	1.3143e-13	1.927e-11	up
XM_018060589.1	gene-PLEKHM2	PLEKHM2	transcript	0	0.539294	22.4217	1.2839e-13	1.8941e-11	up
Novel_005407	XLOC_057008	.	transcript	0	0.239979	22.4235	1.2854e-13	1.8941e-11	up
XM_013963123.2	gene-ANKIB1	ANKIB1	transcript	0	0.279091	22.436	1.2444e-13	1.8493e-11	up
Novel_016868	XLOC_178468	.	transcript	0	0.0747362	22.4568	1.1813e-13	1.7706e-11	up
XM_018049304.1	gene-PDLIM5	PDLIM5	transcript	0	0.494185	22.4598	1.18e-13	1.7706e-11	up
XM_018040234.1	gene-TRRAP	TRRAP	transcript	0	0.101722	22.4637	1.1627e-13	1.7487e-11	up
Novel_016686	XLOC_177262	.	transcript	0	0.188194	22.4842	1.1098e-13	1.6778e-11	up
Novel_023067	XLOC_239348	.	transcript	0	0.061417	22.5039	1.0563e-13	1.6109e-11	up
Novel_004227	XLOC_047560	.	transcript	0	0.149515	22.5058	1.051e-13	1.6057e-11	up
XM_018052468.1	gene-C8H9orf3	C8H9orf3	transcript	0	0.28556	22.5074	1.0471e-13	1.6025e-11	up
XM_018042258.1	gene-DLG5	DLG5	transcript	0	0.150045	22.5219	1.0094e-13	1.553e-11	up
Novel_015942	XLOC_173222	.	transcript	0	0.077833	22.5254	1.0007e-13	1.5423e-11	up
Novel_015687	XLOC_170598	.	transcript	0	0.104702	22.5341	9.7886e-14	1.514e-11	up
XM_018067137.1	gene-CLASP2	CLASP2	transcript	0	0.160894	22.5351	9.7644e-14	1.514e-11	up
XM_005696321.3	gene-MEA1	MEA1	transcript	0	1.55073	22.5387	9.6754e-14	1.5045e-11	up
Novel_011023	XLOC_121586	.	transcript	0	0.0947526	22.5455	9.5094e-14	1.4866e-11	up
Novel_019761	XLOC_205797	.	transcript	0	0.312785	22.5482	9.4475e-14	1.4823e-11	up
XM_018054534.1	gene-ARHGEF40	ARHGEF40	transcript	0	0.22199	22.5518	9.3638e-14	1.4718e-11	up
Novel_016788	XLOC_177691	.	transcript	0	0.267519	22.5587	9.203e-14	1.4517e-11	up
Novel_000422	XLOC_004688	.	transcript	0	0.100573	22.5715	8.9098e-14	1.4109e-11	up
XM_018051169.1	gene-ZNF333	ZNF333	transcript	0	0.485739	22.5854	8.6034e-14	1.3745e-11	up
XM_005697070.2	gene-LPIN2	LPIN2	transcript	0	0.219298	22.5977	8.3392e-14	1.3397e-11	up
XM_018061936.1	gene-CYLD	CYLD	transcript	0	0.296923	22.6007	8.2706e-14	1.3336e-11	up
XM_018040761.1	gene-LOC102177581	LOC102177581	transcript	0	0.184166	22.609	8.1043e-14	1.3116e-11	up
XM_018042911.1	gene-RPS6KB2	RPS6KB2	transcript	0	0.802233	22.6128	8.0163e-14	1.2998e-11	up
XM_018041855.1	gene-FAT1	FAT1	transcript	0	0.0956014	22.6159	7.9522e-14	1.2937e-11	up
Novel_016445	XLOC_175831	.	transcript	0	0.106423	22.6173	7.9382e-14	1.2937e-11	up
Novel_023941	XLOC_250759	.	transcript	0	0.28172	22.6231	7.7834e-14	1.2787e-11	up
XM_018064470.1	gene-MINK1	MINK1	transcript	0	0.23755	22.638	7.5336e-14	1.2478e-11	up
XM_018049217.1	gene-ALPK1	ALPK1	transcript	0	0.248948	22.6547	7.2211e-14	1.2044e-11	up
Novel_009610	XLOC_105804	.	transcript	0	0.0715816	22.6663	6.9837e-14	1.1751e-11	up
XM_018066733.1	gene-PTH1R	PTH1R	transcript	0	0.553094	22.6707	6.9348e-14	1.1701e-11	up
Novel_010857	XLOC_120530	.	transcript	0	0.278698	22.6779	6.7659e-14	1.1438e-11	up
Novel_003334	XLOC_036774	.	transcript	0	0.129685	22.6838	6.6805e-14	1.1316e-11	up
Novel_010574	XLOC_116382	.	transcript	0	0.192279	22.6864	6.6661e-14	1.1313e-11	up
XM_018046866.1	gene-RAB19	RAB19	transcript	0	0.589129	22.6934	6.5488e-14	1.1195e-11	up
Novel_005239	XLOC_056176	.	transcript	0	0.073132	22.6951	6.5206e-14	1.1195e-11	up
Novel_018461	XLOC_194641	.	transcript	0	0.0669936	22.698	6.4727e-14	1.1137e-11	up
XM_018047924.1	gene-KIF21A	KIF21A	transcript	0	0.220463	22.703	6.3916e-14	1.1041e-11	up
Novel_005944	XLOC_062936	.	transcript	0	0.0688048	22.7109	6.2652e-14	1.0865e-11	up
Novel_013949	XLOC_154309	.	transcript	0	0.0543728	22.7119	6.2482e-14	1.0858e-11	up
Novel_023327	XLOC_243786	.	transcript	0	0.051595	22.7154	6.1936e-14	1.0806e-11	up
Novel_017112	XLOC_180012	.	transcript	0	0.30531	22.7203	6.1172e-14	1.0733e-11	up
XM_018061434.1	gene-ULK1	ULK1	transcript	0	0.290692	22.7331	5.9219e-14	1.0436e-11	up
XM_018041227.1	gene-TCF7L2	TCF7L2	transcript	0	0.442715	22.7446	5.7224e-14	1.0208e-11	up
XM_018062290.1	gene-KIAA0355	KIAA0355	transcript	0	0.239526	22.751	5.659e-14	1.0116e-11	up
XM_018061050.1	gene-TTC28	TTC28	transcript	0	0.115246	22.7691	5.4048e-14	9.7817e-12	up
Novel_018588	XLOC_195930	.	transcript	0	0.0802358	22.772	5.3272e-14	9.6613e-12	up
XM_005696999.2	gene-DTNA	DTNA	transcript	0	0.713379	22.7749	5.3254e-14	9.6613e-12	up
Novel_004621	XLOC_050554	.	transcript	0	0.107686	22.7852	5.1751e-14	9.4444e-12	up
Novel_022463	XLOC_233935	.	transcript	0	0.0480942	22.7922	5.0965e-14	9.34e-12	up
Novel_001430	XLOC_017318	.	transcript	0	0.0156982	22.7994	5.0037e-14	9.2087e-12	up
XM_018040015.1	gene-FBXL19	FBXL19	transcript	0	0.289398	22.8074	4.9027e-14	9.0532e-12	up
XM_018065282.1	gene-MAPT	MAPT	transcript	0	0.261774	22.8124	4.8418e-14	9.0248e-12	up
Novel_006354	XLOC_067763	.	transcript	0	0.153662	22.8217	4.728e-14	8.9083e-12	up
XM_018052454.1	gene-ZCCHC6	ZCCHC6	transcript	0	0.222852	22.8217	4.728e-14	8.9083e-12	up
Novel_008974	XLOC_099594	.	transcript	0	0.223779	22.8221	4.7236e-14	8.9083e-12	up
Novel_000246	XLOC_002855	.	transcript	0	0.260704	22.8541	4.3537e-14	8.4211e-12	up
Novel_022457	XLOC_233935	.	transcript	0	0.0313498	22.8614	4.2631e-14	8.3009e-12	up
XM_018043213.1	gene-LTBP3	LTBP3	transcript	0	0.265399	22.8614	4.2631e-14	8.3009e-12	up
XM_018060180.1	gene-PIKFYVE	PIKFYVE	transcript	0	0.150336	22.8704	4.1761e-14	8.2763e-12	up
Novel_011227	XLOC_123733	.	transcript	0	0.0927344	22.8711	4.1494e-14	8.2452e-12	up
Novel_001624	XLOC_019531	.	transcript	0	0.0767988	22.8737	2.0047e-15	1.0348e-12	up
XM_018042202.1	gene-USP54	USP54	transcript	0	0.266064	22.8789	4.0869e-14	8.177e-12	up
Novel_021966	XLOC_226013	.	transcript	0	0.0440958	22.8841	4.0331e-14	8.0879e-12	up
Novel_022458	XLOC_233935	.	transcript	0	0.045893	22.8922	3.9423e-14	8.01e-12	up
Novel_004209	XLOC_047560	.	transcript	0	0.110093	22.8924	3.9484e-14	8.01e-12	up
XM_018062292.1	gene-KIAA0355	KIAA0355	transcript	0	0.267072	22.8956	3.9169e-14	8.0019e-12	up
Novel_012058	XLOC_133321	.	transcript	0	0.101212	22.9122	3.7301e-14	7.6925e-12	up
XM_018064254.1	gene-RHOT1	RHOT1	transcript	0	0.381747	22.9155	3.7228e-14	7.6925e-12	up
Novel_013271	XLOC_147154	.	transcript	0	0.207939	22.9264	3.6025e-14	7.5801e-12	up
XM_018064468.1	gene-MINK1	MINK1	transcript	0	0.285562	22.9268	3.6164e-14	7.5801e-12	up
Novel_000362	XLOC_004316	.	transcript	0	0.254491	22.9275	3.61e-14	7.5801e-12	up
Novel_006433	XLOC_068623	.	transcript	0	0.140441	22.9441	3.4594e-14	7.3425e-12	up
Novel_001528	XLOC_018863	.	transcript	0	0.0972986	22.9445	3.4561e-14	7.3425e-12	up
XM_018043742.1	gene-XG	XG	transcript	0	0.35603	22.9597	3.3249e-14	7.1377e-12	up
Novel_001441	XLOC_017318	.	transcript	0	0.0268692	22.9678	3.2564e-14	7.0664e-12	up
Novel_008054	XLOC_087906	.	transcript	0	0.033425	22.9708	3.2311e-14	7.0466e-12	up
Novel_002343	XLOC_027185	.	transcript	0	0.150551	22.9719	3.2226e-14	7.0456e-12	up
Novel_019745	XLOC_205770	.	transcript	0	0.984237	22.9891	3.0834e-14	6.7924e-12	up
Novel_004858	XLOC_053070	.	transcript	0	0.0692234	23.0181	2.8618e-14	6.5299e-12	up
XM_018064258.1	gene-ADAP2	ADAP2	transcript	0	1.32986	23.0231	2.8085e-14	6.4923e-12	up
XR_001919032.1	gene-DNAJC5	DNAJC5	transcript	0	0.407254	23.0252	2.8111e-14	6.4923e-12	up
Novel_008878	XLOC_098201	.	transcript	0	0.12379	23.0272	2.7966e-14	6.4923e-12	up
Novel_013733	XLOC_151537	.	transcript	0	1.08662	23.0392	2.7114e-14	6.3753e-12	up
XM_018067213.1	gene-IQSEC1	IQSEC1	transcript	0	0.305235	23.0461	2.6644e-14	6.3159e-12	up
XM_018040653.1	gene-CLN3	CLN3	transcript	0	0.837226	23.0519	2.6246e-14	6.2555e-12	up
Novel_022474	XLOC_234071	.	transcript	0	0.133224	23.0776	2.4567e-14	5.953e-12	up
Novel_017773	XLOC_187689	.	transcript	0	0.105518	23.0864	2.4018e-14	5.8832e-12	up
Novel_018590	XLOC_195930	.	transcript	0	0.068958	23.0891	2.3852e-14	5.8777e-12	up
Novel_008211	XLOC_089630	.	transcript	0	0.066422	23.1089	2.2669e-14	5.6338e-12	up
Novel_002914	XLOC_032902	.	transcript	0	0.12013	23.1448	2.0666e-14	5.1952e-12	up
Novel_015389	XLOC_169098	.	transcript	0	0.134804	23.1758	1.9076e-14	4.8657e-12	up
XM_018056801.1	gene-NAA16	NAA16	transcript	0	0.420104	23.181	1.8826e-14	4.83e-12	up
Novel_016339	XLOC_175277	.	transcript	0	0.145024	23.1856	1.86e-14	4.7944e-12	up
Novel_023984	XLOC_251094	.	transcript	0	0.160623	23.2071	1.7596e-14	4.6095e-12	up
Novel_018607	XLOC_195930	.	transcript	0	0.118854	23.2334	1.6363e-14	4.362e-12	up
Novel_019942	XLOC_207045	.	transcript	0	0.354437	23.2357	1.6342e-14	4.362e-12	up
Novel_001183	XLOC_013859	.	transcript	0	0.496921	23.237	1.6287e-14	4.362e-12	up
Novel_000071	XLOC_001653	.	transcript	0	0.865381	23.2408	1.6041e-14	4.362e-12	up
XM_018039684.1	gene-EPB41L3	EPB41L3	transcript	0	0.491299	23.2554	1.5529e-14	4.3419e-12	up
Novel_013534	XLOC_149775	.	transcript	0	0.518228	23.2625	5.8168e-17	7.9283e-14	up
XM_018045995.1	gene-PDE4DIP	PDE4DIP	transcript	0	0.387071	23.2943	1.3981e-14	4.0251e-12	up
XM_018052457.1	gene-ZCCHC6	ZCCHC6	transcript	0	0.486304	23.2943	1.3981e-14	4.0251e-12	up
Novel_000112	XLOC_001898	.	transcript	0	0.0576412	23.3077	1.3562e-14	3.9942e-12	up
Novel_009801	XLOC_108413	.	transcript	0	0.809197	23.3099	1.3484e-14	3.9873e-12	up
Novel_009360	XLOC_102558	.	transcript	0	0.186642	23.3186	1.3183e-14	3.9218e-12	up
Novel_006986	XLOC_075400	.	transcript	0	0.122261	23.3194	1.3156e-14	3.9218e-12	up
Novel_009703	XLOC_106617	.	transcript	0	0.140854	23.3212	1.304e-14	3.9105e-12	up
XM_018059875.1	gene-CCDC82	CCDC82	transcript	0	0.818521	23.3227	1.3045e-14	3.9105e-12	up
Novel_019611	XLOC_204063	.	transcript	0	0.218049	23.3266	1.2914e-14	3.898e-12	up
Novel_023203	XLOC_240995	.	transcript	0	0.128243	23.3326	1.2714e-14	3.8642e-12	up
Novel_011061	XLOC_121857	.	transcript	0	0.45353	23.3326	1.2713e-14	3.8642e-12	up
Novel_000137	XLOC_002012	.	transcript	0	0.481903	23.3384	1.4865e-19	1.1789e-15	up
Novel_012562	XLOC_139456	.	transcript	0	0.499117	23.3426	1.2388e-14	3.805e-12	up
XM_018047886.1	gene-RPAP3	RPAP3	transcript	0	0.713905	23.3753	1.1378e-14	3.5747e-12	up
XM_018053556.1	gene-MYO9A	MYO9A	transcript	0	0.14586	23.3753	1.1378e-14	3.5747e-12	up
XM_018064477.1	gene-MINK1	MINK1	transcript	0	0.383054	23.3931	1.0863e-14	3.4584e-12	up
XM_018054328.1	gene-HERC1	HERC1	transcript	0	0.148595	23.4034	1.0575e-14	3.379e-12	up
XM_018053561.1	gene-MYO9A	MYO9A	transcript	0	0.150645	23.4047	1.0538e-14	3.379e-12	up
Novel_019678	XLOC_205010	.	transcript	0	0.144416	23.4097	1.0401e-14	3.3606e-12	up
Novel_013007	XLOC_144496	.	transcript	0	0.41045	23.4236	9.9936e-15	3.2773e-12	up
Novel_011229	XLOC_123733	.	transcript	0	0.0874334	23.4285	9.9058e-15	3.2732e-12	up
XM_018056557.1	gene-TNFRSF19	TNFRSF19	transcript	0	0.516674	23.4546	9.2544e-15	3.0813e-12	up
XM_018043486.1	gene-CCDC15	CCDC15	transcript	0	0.650739	23.4627	9.0585e-15	3.0392e-12	up
Novel_019746	XLOC_205770	.	transcript	0	1.35646	23.4819	5.7755e-16	4.4585e-13	up
XM_018064486.1	gene-CAMTA2	CAMTA2	transcript	0	0.47543	23.4946	8.3362e-15	2.8077e-12	up
Novel_017822	XLOC_188067	.	transcript	0	0.173704	23.5084	8.0408e-15	2.7399e-12	up
Novel_014444	XLOC_158523	.	transcript	0	0.161847	23.5122	7.9546e-15	2.7212e-12	up
Novel_019692	XLOC_205058	.	transcript	0	0.09887	23.5595	7.0332e-15	2.494e-12	up
XM_018049813.1	gene-WHSC1	WHSC1	transcript	0	0.32427	23.5709	6.8233e-15	2.4596e-12	up
Novel_013391	XLOC_148111	.	transcript	0	0.266062	23.5946	6.4142e-15	2.3709e-12	up
Novel_008895	XLOC_098379	.	transcript	0	0.362603	23.5999	6.3215e-15	2.3545e-12	up
Novel_022334	XLOC_231484	.	transcript	0	0.163128	23.6051	6.2407e-15	2.3365e-12	up
Novel_016664	XLOC_177181	.	transcript	0	0.471627	23.6138	6.1005e-15	2.2938e-12	up
Novel_007831	XLOC_085083	.	transcript	0	0.0943912	23.6237	5.9437e-15	2.2543e-12	up
XR_001917385.1	gene-PABPC4	PABPC4	transcript	0	1.68693	23.6271	5.8672e-15	2.2414e-12	up
Novel_013963	XLOC_154309	.	transcript	0	0.218886	23.632	5.8153e-15	2.2348e-12	up
Novel_002745	XLOC_030585	.	transcript	0	0.133691	23.6344	5.7787e-15	2.2305e-12	up
Novel_017825	XLOC_188067	.	transcript	0	0.273633	23.6401	5.6694e-15	2.2178e-12	up
Novel_017962	XLOC_189098	.	transcript	0	0.283119	23.647	5.5905e-15	2.1967e-12	up
Novel_022333	XLOC_231484	.	transcript	0	0.1699	23.6554	5.4677e-15	2.1582e-12	up
XM_018055651.1	gene-ROCK2	ROCK2	transcript	0	0.308894	23.6575	5.4365e-15	2.1556e-12	up
Novel_022459	XLOC_233935	.	transcript	0	0.0491584	23.7029	4.8254e-15	1.9461e-12	up
XM_018061442.1	gene-EP400	EP400	transcript	0	0.196639	23.7148	3.8094e-18	1.2491e-14	up
XM_018049000.1	gene-SHANK3	SHANK3	transcript	0	0.414912	23.7618	4.131e-15	1.7729e-12	up
XM_018044151.1	gene-LOC102170676	LOC102170676	transcript	0	0.719861	23.7718	4.0225e-15	1.7371e-12	up
XM_018061240.1	gene-ATXN2	ATXN2	transcript	0	0.622974	23.7904	1.688e-16	1.6925e-13	up
XM_018056728.1	gene-RCBTB2	RCBTB2	transcript	0	0.972715	23.8054	3.6809e-15	1.6146e-12	up
Novel_016354	XLOC_175346	.	transcript	0	0.0955636	23.8181	3.5593e-15	1.5761e-12	up
Novel_005588	XLOC_058997	.	transcript	0	0.035329	23.8355	3.3993e-15	1.5207e-12	up
XM_005678456.3	gene-PDZK1IP1	PDZK1IP1	transcript	0	3.26411	23.8843	2.9868e-15	1.3786e-12	up
Novel_019409	XLOC_202796	.	transcript	0	0.0734102	23.8921	2.9254e-15	1.3574e-12	up
Novel_016141	XLOC_174126	.	transcript	0	0.0978562	23.9113	2.7796e-15	1.3107e-12	up
XM_018057135.1	gene-LOC102176896	LOC102176896	transcript	0	0.674346	23.9378	2.5906e-15	1.2417e-12	up
Novel_011236	XLOC_123733	.	transcript	0	0.147047	23.9756	2.3429e-15	1.1613e-12	up
Novel_009322	XLOC_102275	.	transcript	0	0.280339	23.9979	2.2074e-15	1.1003e-12	up
XM_018057736.1	gene-ASIP	ASIP	transcript	0	9.58934	24.0013	2.1802e-15	1.093e-12	up
XM_013971824.2	gene-BCAS3	BCAS3	transcript	0	0.969641	24.0079	2.1496e-15	1.0839e-12	up
Novel_016053	XLOC_173730	.	transcript	0	4.40977	24.0081	2.1485e-15	1.0839e-12	up
Novel_021612	XLOC_221676	.	transcript	0	0.487041	24.0708	1.8171e-15	9.6232e-13	up
XR_001917124.1	gene-ICK	ICK	transcript	0	1.77711	24.1135	1.6201e-15	8.8329e-13	up
XM_018040237.1	gene-TRRAP	TRRAP	transcript	0	0.291682	24.1273	1.5621e-15	8.5705e-13	up
Novel_002544	XLOC_029171	.	transcript	0	1.30656	24.2459	1.136e-15	6.9209e-13	up
XM_018057511.1	gene-COL16A1	COL16A1	transcript	0	1.18729	24.2892	1.0087e-15	6.4336e-13	up
XM_013963655.2	gene-NAV3	NAV3	transcript	0	0.445218	24.3142	9.4496e-16	6.106e-13	up
Novel_021609	XLOC_221676	.	transcript	0	0.504121	24.3321	9.005e-16	5.9552e-13	up
XM_018046005.1	gene-LOC102188370	LOC102188370	transcript	0	2.57525	24.3552	8.4585e-16	5.7646e-13	up
XM_018067138.1	gene-CLASP2	CLASP2	transcript	0	0.69597	24.4406	6.7133e-16	4.8398e-13	up
Novel_000082	XLOC_001698	.	transcript	0	0.225426	24.4686	6.2209e-16	4.5602e-13	up
Novel_013640	XLOC_150697	.	transcript	0	0.496064	24.4728	6.1505e-16	4.5525e-13	up
XM_018046874.1	gene-HIPK2	HIPK2	transcript	0	0.391703	24.4792	6.0383e-16	4.5408e-13	up
Novel_000582	XLOC_006111	.	transcript	0	0.624524	24.5851	4.5314e-16	3.6265e-13	up
Novel_001698	XLOC_019913	.	transcript	0	1.50044	24.6291	4.0177e-16	3.2754e-13	up
[truncated: 26 more rows]
