# Supplementary material for: Oviduct Transcriptomic Reveals the Regulation of mRNAs and lncRNAs Related to Goat Prolificacy in the Luteal Phase
Source: Animals (Basel). 2022 Oct 18;12(20):2823. doi: 10.3390/ani12202823 (PMC9597788; doi:10.3390/ani12202823)
Supplement: Supplementary file 1 [file animals-12-02823-s001.zip › Table S6.xlsx]

## Sheet: LL vs. LH
Table S6 DELs transcripts in the luteal phase of oviduct
transcript_id	gene_id	gene_name	feature_id	Gene_Type	LL_ovi_FPKM	LH_ovi_FPKM	log2(foldchange)	pvalue	qvalue	up/dowen
LNC_002150	XLOC_024940	.	transcript	intronic_lncRNA	0.258938	0	-21.703	7.81e-13	7.72e-11	down
LNC_002616	XLOC_029137	.	transcript	intronic_lncRNA	1.06079	0	-22.8766	4.15e-14	8.25e-12	down
LNC_004296	XLOC_045454	.	transcript	lincRNA	0.279563	0	-23.7965	3.79e-15	1.65e-12	down
LNC_006992	XLOC_076450	.	transcript	intronic_lncRNA	0.122822	2.2e-06	-9.31276	3.38e-05	0.00176237	down
LNC_010786	XLOC_119780	.	transcript	lincRNA	0.110581	0	-22.1918	2.33e-13	2.96e-11	down
LNC_011976	XLOC_134121	.	transcript	lincRNA	0.0624074	0	-21.4121	1.59e-12	1.35e-10	down
LNC_014334	XLOC_157885	.	transcript	lincRNA	2.15047	1.2e-05	-11.0345	0.000157255	0.00723133	down
LNC_014468	XLOC_159302	.	transcript	intronic_lncRNA	0.228126	0	-22.8672	4.23e-14	8.3e-12	down
LNC_022222	XLOC_236154	.	transcript	lincRNA	0.191947	0	-24.9727	1.57e-16	1.65e-13	down
LNC_023403	XLOC_249542	.	transcript	antisense_lncRNA	0.974477	0	-24.4196	7.13e-16	5.1e-13	down
LNC_023744	XLOC_251920	.	transcript	lincRNA	1.33516	0	-24.4734	6.16e-16	4.55e-13	down
LNC_024049	XLOC_254962	.	transcript	lincRNA	1.02245	0	-25.1597	9.3e-17	1.17e-13	down
LNC_024062	XLOC_254962	.	transcript	lincRNA	0.298438	0	-22.9572	3.36e-14	7.18e-12	down
LNC_002571	XLOC_028837	.	transcript	intronic_lncRNA	0	0.217192	21.0889	3.36e-12	2.54e-10	up
LNC_003880	XLOC_040718	.	transcript	intronic_lncRNA	0	0.201083	20.9421	4.76e-12	3.5e-10	up
LNC_010691	XLOC_118490	.	transcript	intronic_lncRNA	0	0.963711	22.3691	1.48e-13	2.11e-11	up
LNC_013223	XLOC_146715	.	transcript	intronic_lncRNA	0	0.0571926	20.665	9.14e-12	6.33e-10	up
LNC_015242	XLOC_167733	.	transcript	lincRNA	0	0.226968	22.2862	1.82e-13	2.44e-11	up
LNC_020079	XLOC_211620	.	transcript	intronic_lncRNA	0	0.228872	22.2187	2.15e-13	2.78e-11	up
LNC_006953	XLOC_076202	.	transcript	intronic_lncRNA	0.078365	0	-23.2044	1.78e-14	4.66e-12	down
LNC_009534	XLOC_105987	.	transcript	antisense_lncRNA	0.102858	0	-23.2519	1.58e-14	4.36e-12	down
LNC_014412	XLOC_158944	.	transcript	lincRNA	0.110697	0	-22.62	7.96e-14	1.29e-11	down
LNC_016285	XLOC_175116	.	transcript	intronic_lncRNA	0.752863	0	-23.2923	1.42e-14	4.06e-12	down
LNC_021899	XLOC_232197	.	transcript	antisense_lncRNA	1.41826	0.0107826	-7.03194	3.15e-08	1.97e-06	down
LNC_022879	XLOC_242620	.	transcript	intronic_lncRNA	0.139764	0	-22.0063	3.7e-13	4.29e-11	down
LNC_023396	XLOC_249542	.	transcript	intronic_lncRNA	2.22736	0	-27.2494	2.17e-19	1.43e-15	down
LNC_023429	XLOC_249763	.	transcript	lincRNA	0.821422	0	-21.1939	2.69e-12	2.08e-10	down
LNC_023871	XLOC_253092	.	transcript	antisense_lncRNA	56.0875	0.034037	-10.7722	0.000210283	0.00938771	down
XR_001919859.1	gene-KLC1	KLC1	transcript	lncRNA	0.0989954	0	-21.7272	7.36e-13	7.42e-11	down
LNC_002654	XLOC_029185	.	transcript	intronic_lncRNA	0	0.266502	21.7744	6.44e-13	6.8e-11	up
LNC_003467	XLOC_036268	.	transcript	intronic_lncRNA	0	0.231758	22.1015	2.88e-13	3.5e-11	up
LNC_003641	XLOC_037911	.	transcript	intronic_lncRNA	0	0.312301	21.2071	2.53e-12	1.98e-10	up
LNC_006932	XLOC_075921	.	transcript	lincRNA	0.124936	15.0284	6.90596	2.79e-05	0.00146793	up
LNC_007740	XLOC_085118	.	transcript	intronic_lncRNA	0	0.36643	22.2313	2.09e-13	2.72e-11	up
LNC_007763	XLOC_085244	.	transcript	lincRNA	0	0.169531	21.2596	2.24e-12	1.79e-10	up
LNC_009754	XLOC_108413	.	transcript	intronic_lncRNA	0	3.45505	24.9457	1.68e-16	1.69e-13	up
LNC_012069	XLOC_134759	.	transcript	intronic_lncRNA	0	0.16775	21.8918	4.83e-13	5.37e-11	up
LNC_017821	XLOC_189347	.	transcript	lincRNA	0	0.121921	21.073	3.49e-12	2.64e-10	up
LNC_022833	XLOC_242103	.	transcript	lincRNA	0	0.0938452	22.926	3.62e-14	7.58e-12	up
LNC_024051	XLOC_254962	.	transcript	lincRNA	2.92497	0	-26.5985	1.51e-18	6.57e-15	down
LNC_024061	XLOC_254962	.	transcript	lincRNA	1.76389	0	-25.6808	2.14e-17	4.16e-14	down
LNC_023292	XLOC_248737	.	transcript	intronic_lncRNA	1.87479	0	-25.3561	5.36e-17	7.67e-14	down
LNC_023284	XLOC_248646	.	transcript	lincRNA	0.0829354	0	-25.1126	1.06e-16	1.29e-13	down
LNC_017145	XLOC_180998	.	transcript	intronic_lncRNA	0.759505	0	-24.8624	2.12e-16	1.93e-13	down
LNC_001041	XLOC_013110	.	transcript	intronic_lncRNA	0.454105	0	-24.688	3.43e-16	2.82e-13	down
LNC_006855	XLOC_075400	.	transcript	lincRNA	0.281251	0	-24.4119	7.28e-16	5.12e-13	down
LNC_022832	XLOC_242103	.	transcript	lincRNA	0.128884	0	-24.0247	2.06e-15	1.06e-12	down
LNC_023245	XLOC_248216	.	transcript	intronic_lncRNA	1.20871	0	-23.9503	2.52e-15	1.23e-12	down
LNC_012945	XLOC_144448	.	transcript	intronic_lncRNA	0.216844	0	-23.8559	3.23e-15	1.47e-12	down
LNC_009677	XLOC_107409	.	transcript	intronic_lncRNA	0.0907246	0	-23.7439	4.35e-15	1.83e-12	down
LNC_019367	XLOC_204358	.	transcript	lincRNA	0.186249	0	-23.7295	4.52e-15	1.85e-12	down
LNC_023860	XLOC_253092	.	transcript	antisense_lncRNA	1.31624	0	-23.6179	6.07e-15	2.29e-12	down
LNC_008156	XLOC_090025	.	transcript	lincRNA	0.172547	0	-23.5803	6.68e-15	2.42e-12	down
LNC_002619	XLOC_029137	.	transcript	intronic_lncRNA	1.66027	0	-23.5151	7.94e-15	2.72e-12	down
LNC_013578	XLOC_150570	.	transcript	intronic_lncRNA	0.376108	0	-23.3483	1.23e-14	3.79e-12	down
LNC_013322	XLOC_147551	.	transcript	intronic_lncRNA	0.24544	0	-23.3328	1.28e-14	3.87e-12	down
LNC_023324	XLOC_249014	.	transcript	lincRNA	0.041811	0	-23.2999	1.39e-14	4.03e-12	down
LNC_022835	XLOC_242103	.	transcript	lincRNA	0.126066	0	-23.2209	1.71e-14	4.48e-12	down
LNC_002652	XLOC_029185	.	transcript	intronic_lncRNA	0.435382	0	-23.2001	1.8e-14	4.68e-12	down
LNC_002561	XLOC_028828	.	transcript	lincRNA	1.97197	0	-23.0873	2.41e-14	5.88e-12	down
LNC_019455	XLOC_205474	.	transcript	antisense_lncRNA	1.98497	0	-23.0819	2.43e-14	5.91e-12	down
LNC_000769	XLOC_009782	.	transcript	lincRNA	0.122253	0	-23.0227	2.85e-14	6.53e-12	down
LNC_018020	XLOC_191515	.	transcript	lincRNA	1.39062	0	-22.9904	3.09e-14	6.8e-12	down
LNC_007755	XLOC_085200	.	transcript	intronic_lncRNA	0.120231	0	-22.9838	3.15e-14	6.91e-12	down
LNC_003103	XLOC_033371	.	transcript	intronic_lncRNA	0.326464	0	-22.9622	3.33e-14	7.14e-12	down
LNC_015332	XLOC_169049	.	transcript	lincRNA	0.154857	0	-22.8941	3.97e-14	8.01e-12	down
LNC_004391	XLOC_047321	.	transcript	lincRNA	0.122792	0	-22.8921	3.99e-14	8.01e-12	down
LNC_019603	XLOC_206074	.	transcript	intronic_lncRNA	0.197409	0	-22.8252	4.73e-14	8.91e-12	down
LNC_020792	XLOC_217404	.	transcript	antisense_lncRNA	0.0874462	0	-22.7378	5.91e-14	1.04e-11	down
LNC_004135	XLOC_043598	.	transcript	antisense_lncRNA	0.151838	0	-22.7034	6.45e-14	1.11e-11	down
LNC_006860	XLOC_075400	.	transcript	lincRNA	0.158498	0	-22.6541	7.21e-14	1.2e-11	down
LNC_002773	XLOC_029895	.	transcript	lincRNA	0.242509	0	-22.6303	7.76e-14	1.28e-11	down
LNC_013576	XLOC_150570	.	transcript	antisense_lncRNA	0.0790034	0	-22.5778	8.86e-14	1.41e-11	down
LNC_013577	XLOC_150570	.	transcript	antisense_lncRNA	0.0790034	0	-22.5778	8.86e-14	1.41e-11	down
LNC_006952	XLOC_076202	.	transcript	intronic_lncRNA	0.085029	0	-22.5602	9.27e-14	1.46e-11	down
LNC_004634	XLOC_049430	.	transcript	intronic_lncRNA	0.164949	0	-22.5161	1.03e-13	1.59e-11	down
LNC_004540	XLOC_048660	.	transcript	intronic_lncRNA	0.581361	0	-22.4736	1.15e-13	1.74e-11	down
LNC_010426	XLOC_116175	.	transcript	intronic_lncRNA	0.0796602	0	-22.4409	1.25e-13	1.86e-11	down
LNC_023863	XLOC_253092	.	transcript	antisense_lncRNA	0.906557	0	-22.4391	1.24e-13	1.85e-11	down
LNC_024054	XLOC_254962	.	transcript	lincRNA	0.137662	0	-22.3086	1.74e-13	2.38e-11	down
LNC_003860	XLOC_040345	.	transcript	intronic_lncRNA	0.197665	0	-22.3023	1.77e-13	2.4e-11	down
LNC_011040	XLOC_122386	.	transcript	intronic_lncRNA	0.397589	0	-22.2873	1.81e-13	2.44e-11	down
LNC_014323	XLOC_157866	.	transcript	intronic_lncRNA	0.127236	0	-22.1784	2.41e-13	3.04e-11	down
LNC_014607	XLOC_160259	.	transcript	intronic_lncRNA	0.199242	0	-22.1717	2.45e-13	3.08e-11	down
LNC_013760	XLOC_152307	.	transcript	intronic_lncRNA	0.141581	0	-22.1191	2.8e-13	3.43e-11	down
LNC_000933	XLOC_012093	.	transcript	lincRNA	0.122631	0	-22.1028	2.91e-13	3.54e-11	down
LNC_013781	XLOC_152632	.	transcript	lincRNA	0.456525	0	-22.0986	2.94e-13	3.57e-11	down
LNC_002772	XLOC_029895	.	transcript	lincRNA	0.214581	0	-22.09	3.01e-13	3.63e-11	down
LNC_003859	XLOC_040345	.	transcript	intronic_lncRNA	0.1641	0	-22.0887	3.02e-13	3.64e-11	down
LNC_023677	XLOC_251494	.	transcript	lincRNA	0.103653	0	-22.0618	3.23e-13	3.87e-11	down
LNC_015775	XLOC_171652	.	transcript	intronic_lncRNA	0.21474	0	-22.0501	3.29e-13	3.93e-11	down
LNC_018510	XLOC_197240	.	transcript	lincRNA	0.138039	0	-22.0424	3.31e-13	3.94e-11	down
LNC_019144	XLOC_203003	.	transcript	intronic_lncRNA	0.265491	0	-22.0177	3.6e-13	4.22e-11	down
LNC_013848	XLOC_153574	.	transcript	lincRNA	0.0403244	0	-21.9285	4.49e-13	5.02e-11	down
LNC_015286	XLOC_168551	.	transcript	intronic_lncRNA	0.158595	0	-21.8937	4.88e-13	5.42e-11	down
LNC_010963	XLOC_121561	.	transcript	lincRNA	0.115645	0	-21.8784	5.08e-13	5.58e-11	down
LNC_016892	XLOC_179438	.	transcript	intronic_lncRNA	0.0587134	0	-21.8709	5.17e-13	5.66e-11	down
LNC_004477	XLOC_047986	.	transcript	intronic_lncRNA	0.031388	0	-21.8465	5.49e-13	5.96e-11	down
LNC_005761	XLOC_061008	.	transcript	intronic_lncRNA	0.433565	0	-21.8465	5.49e-13	5.96e-11	down
LNC_010968	XLOC_121586	.	transcript	intronic_lncRNA	0.162433	0	-21.8026	6.12e-13	6.54e-11	down
LNC_011659	XLOC_130665	.	transcript	intronic_lncRNA	0.10514	0	-21.7621	6.75e-13	7.02e-11	down
LNC_023294	XLOC_248737	.	transcript	intronic_lncRNA	0.0620044	0	-21.758	6.82e-13	7.04e-11	down
LNC_003508	XLOC_036586	.	transcript	intronic_lncRNA	0.0563868	0	-21.6974	7.92e-13	7.82e-11	down
LNC_014957	XLOC_164090	.	transcript	intronic_lncRNA	0.206175	0	-21.685	8.16e-13	7.99e-11	down
LNC_015453	XLOC_169709	.	transcript	intronic_lncRNA	0.209721	0	-21.5628	1.1e-12	1.02e-10	down
LNC_010329	XLOC_115517	.	transcript	intronic_lncRNA	0.059773	0	-21.4943	1.3e-12	1.16e-10	down
LNC_022741	XLOC_240857	.	transcript	lincRNA	0.033094	0	-21.4615	1.41e-12	1.23e-10	down
LNC_007652	XLOC_084154	.	transcript	intronic_lncRNA	0.119419	0	-21.4481	1.45e-12	1.27e-10	down
LNC_021840	XLOC_231566	.	transcript	antisense_lncRNA	0.0629944	0	-21.4224	1.55e-12	1.33e-10	down
LNC_015789	XLOC_171697	.	transcript	intronic_lncRNA	0.070563	0	-21.3719	1.75e-12	1.47e-10	down
LNC_021164	XLOC_220831	.	transcript	lincRNA	0.175067	0	-21.3648	1.78e-12	1.49e-10	down
LNC_014324	XLOC_157866	.	transcript	intronic_lncRNA	0.140231	0	-21.3191	1.99e-12	1.63e-10	down
LNC_000688	XLOC_008758	.	transcript	intronic_lncRNA	0.0853364	0	-21.3081	2.04e-12	1.66e-10	down
LNC_017683	XLOC_188067	.	transcript	intronic_lncRNA	0.128553	0	-21.3081	2.04e-12	1.66e-10	down
LNC_019267	XLOC_203786	.	transcript	intronic_lncRNA	0.0183794	0	-21.2886	2.14e-12	1.73e-10	down
LNC_003873	XLOC_040647	.	transcript	intronic_lncRNA	0.0923374	0	-21.2857	2.15e-12	1.74e-10	down
LNC_012003	XLOC_134283	.	transcript	intronic_lncRNA	0.143775	0	-21.2238	2.47e-12	1.94e-10	down
LNC_019614	XLOC_206167	.	transcript	lincRNA	0.332791	0	-21.2137	2.56e-12	1.99e-10	down
LNC_011410	XLOC_128292	.	transcript	intronic_lncRNA	0.25187	0	-21.1624	2.9e-12	2.22e-10	down
LNC_011401	XLOC_128197	.	transcript	lincRNA	0.935658	0	-10.1056	1.08e-23	1.89e-19	down
LNC_010425	XLOC_116175	.	transcript	intronic_lncRNA	0.40733	0	-9.90145	5.78e-08	3.6e-06	down
LNC_005965	XLOC_063033	.	transcript	intronic_lncRNA	0.139814	0	-9.30636	0.00019412	0.00872869	down
LNC_006434	XLOC_069084	.	transcript	intronic_lncRNA	0.230101	0	-9.1192	0.000320893	0.0135952	down
LNC_014801	XLOC_163069	.	transcript	lincRNA	4.3503	0	-8.99519	7.39e-05	0.00361219	down
LNC_014228	XLOC_157037	.	transcript	lincRNA	0.240889	0	-8.84392	0.00118987	0.0419376	down
LNC_009772	XLOC_108580	.	transcript	intronic_lncRNA	0.257686	0	-8.75647	3.55e-06	0.00020571	down
LNC_002637	XLOC_029185	.	transcript	intronic_lncRNA	0.431918	0.0004786	-8.61818	0.00122307	0.0428484	down
LNC_008067	XLOC_089543	.	transcript	antisense_lncRNA	0.076011	0	-8.42234	1.99e-18	8.26e-15	down
LNC_018102	XLOC_192552	.	transcript	intronic_lncRNA	0.381223	0	-7.86101	0.00143885	0.0486571	down
LNC_019356	XLOC_204358	.	transcript	lincRNA	0.0902154	0	-7.82924	0.000159073	0.00730337	down
LNC_002320	XLOC_026459	.	transcript	intronic_lncRNA	0.613985	0.003274	-7.59252	0.000178672	0.00810929	down
LNC_004781	XLOC_050620	.	transcript	intronic_lncRNA	0.384965	0.0018528	-7.51856	2.69e-07	1.65e-05	down
LNC_024089	XLOC_255065	.	transcript	antisense_lncRNA	0.874628	0.0052178	-7.34904	7.02e-05	0.00344857	down
LNC_015684	XLOC_170662	.	transcript	lincRNA	0.269035	0	-7.30603	8.99e-07	5.39e-05	down
LNC_008252	XLOC_090994	.	transcript	intronic_lncRNA	0.447151	0	-7.10693	3.25e-05	0.00169899	down
LNC_024075	XLOC_254965	.	transcript	lincRNA	1.88963	0.0123726	-7.07319	7.01e-05	0.00344537	down
LNC_013550	XLOC_150308	.	transcript	intronic_lncRNA	1.28237	0.0123146	-6.80619	0.000247455	0.0108567	down
LNC_022312	XLOC_236634	.	transcript	intronic_lncRNA	0.218016	0.0014604	-6.52669	5.25e-05	0.00264648	down
LNC_020103	XLOC_211814	.	transcript	antisense_lncRNA	0.20634	0	-6.4153	0.000196413	0.00882269	down
LNC_018566	XLOC_197642	.	transcript	intronic_lncRNA	0.938162	0.0103144	-6.37851	2.88e-05	0.00151596	down
LNC_002296	XLOC_026229	.	transcript	intronic_lncRNA	0.306298	0.0001568	-6.25787	9.89e-08	6.12e-06	down
LNC_023122	XLOC_246702	.	transcript	lincRNA	0.207758	0.0018658	-6.23576	0.000130264	0.00607988	down
LNC_017066	XLOC_180513	.	transcript	intronic_lncRNA	0.17793	0	-5.91759	0.000602757	0.023409	down
LNC_020908	XLOC_218590	.	transcript	intronic_lncRNA	0.120446	0	-5.70055	0.00139027	0.0474667	down
LNC_020813	XLOC_217555	.	transcript	lincRNA	0.104769	0	-5.63574	0.000530946	0.020986	down
LNC_012850	XLOC_143262	.	transcript	intronic_lncRNA	0.477074	0.010093	-5.55981	9.35e-05	0.00447969	down
LNC_023557	XLOC_250585	.	transcript	intronic_lncRNA	0.262143	0.0010284	-5.47352	0.0012355	0.0431571	down
LNC_011069	XLOC_123166	.	transcript	intronic_lncRNA	0.249004	0	-5.44156	6.8e-06	0.00038229	down
LNC_002620	XLOC_029137	.	transcript	intronic_lncRNA	0.509862	0.0101842	-5.38592	6.93e-05	0.00340723	down
LNC_023828	XLOC_252857	.	transcript	lincRNA	0.0933066	0	-5.36893	0.00137355	0.0471004	down
LNC_008888	XLOC_099524	.	transcript	intronic_lncRNA	0.155982	0	-5.33263	7.25e-05	0.00354715	down
LNC_011400	XLOC_128194	.	transcript	lincRNA	0.486133	0.0095756	-5.33219	2.24e-07	1.38e-05	down
LNC_014951	XLOC_164046	.	transcript	intronic_lncRNA	0.564286	0.011559	-5.29864	1.07e-05	0.0005902	down
LNC_009959	XLOC_110767	.	transcript	lincRNA	0.0883416	0	-5.2426	2.51e-05	0.00133499	down
LNC_023821	XLOC_252803	.	transcript	lincRNA	0.263945	0.0024936	-5.11134	0.00113754	0.0404695	down
LNC_010724	XLOC_119046	.	transcript	intronic_lncRNA	0.0359248	0.0014534	-4.84846	0.00117441	0.0415104	down
LNC_016895	XLOC_179438	.	transcript	intronic_lncRNA	0.053281	0.0006118	-4.81435	0.000505291	0.0201563	down
LNC_002699	XLOC_029456	.	transcript	intronic_lncRNA	0.667304	0.0199744	-4.80259	7.27e-06	0.00040705	down
LNC_012419	XLOC_137941	.	transcript	lincRNA	0.103475	0.0047002	-4.77922	0.000244696	0.0107426	down
LNC_023414	XLOC_249608	.	transcript	lincRNA	0.145457	0	-4.77736	6.95e-05	0.00341668	down
LNC_018236	XLOC_193823	.	transcript	lincRNA	0.220786	0	-4.7022	0.000212298	0.00946316	down
LNC_022066	XLOC_234521	.	transcript	intronic_lncRNA	0.249044	0.00941	-4.66623	0.000474388	0.0191054	down
LNC_000697	XLOC_008768	.	transcript	lincRNA	0.158958	0.006832	-4.47824	0.000356716	0.0149603	down
LNC_023822	XLOC_252806	.	transcript	lincRNA	0.161208	0.0033146	-4.20695	0.000745222	0.0282521	down
LNC_004120	XLOC_043326	.	transcript	lincRNA	0.165764	0.0070004	-4.05221	2.6e-05	0.0013766	down
LNC_023588	XLOC_250759	.	transcript	antisense_lncRNA	6.899	0.499724	-3.8865	0.000632669	0.0244266	down
LNC_010453	XLOC_116313	.	transcript	intronic_lncRNA	0.306082	0.0208602	-3.83542	0.000740889	0.0281122	down
LNC_017740	XLOC_188876	.	transcript	antisense_lncRNA	0.100205	0.0065154	-3.76903	3.51e-05	0.00182948	down
LNC_006747	XLOC_072340	.	transcript	lincRNA	0.18907	0.0125332	-3.72985	0.000280217	0.0120533	down
LNC_007726	XLOC_085083	.	transcript	antisense_lncRNA	0.272262	0.0151776	-3.68961	9.82e-05	0.0046904	down
LNC_006746	XLOC_072284	.	transcript	lincRNA	0.167221	0.0125696	-3.68449	0.000383817	0.0159057	down
LNC_020280	XLOC_213822	.	transcript	antisense_lncRNA	37.4841	3.01276	-3.64738	4.96e-05	0.00252243	down
LNC_023383	XLOC_249466	.	transcript	lincRNA	0.159298	0.012233	-2.93295	0.000543183	0.0213825	down
LNC_021414	XLOC_224706	.	transcript	lincRNA	0.200814	0.033894	-2.56235	8.22e-05	0.00398991	down
LNC_000954	XLOC_012194	.	transcript	lincRNA	0.254182	0.046987	-2.39235	0.00102044	0.0369667	down
LNC_012590	XLOC_140478	.	transcript	lincRNA	0.2269	0.043775	-2.38144	7.16e-06	0.00040183	down
LNC_001474	XLOC_017318	.	transcript	lincRNA	0.968709	0.25231	-1.97076	0.000368626	0.015376	down
LNC_015734	XLOC_171188	.	transcript	lincRNA	0.157749	0.042936	-1.8488	0.000845407	0.0315564	down
LNC_009211	XLOC_102859	.	transcript	antisense_lncRNA	0.091586	0.0332688	-1.46221	1.33e-05	0.00072843	down
LNC_005238	XLOC_055290	.	transcript	intronic_lncRNA	0.34225	0.131956	-1.45401	0.00127051	0.0440326	down
LNC_015997	XLOC_173492	.	transcript	intronic_lncRNA	1.37891	0.539912	-1.42212	0.00116702	0.0412994	down
LNC_018920	XLOC_200842	.	transcript	intronic_lncRNA	0.590339	0.233878	-1.35852	0.000310312	0.0131853	down
LNC_015764	XLOC_171602	.	transcript	lincRNA	0.460004	0.202779	-1.24013	0.000980899	0.035802	down
LNC_021975	XLOC_233882	.	transcript	lincRNA	0.285687	0.594694	1.01965	0.00104874	0.037788	up
LNC_017291	XLOC_182046	.	transcript	lincRNA	0.266126	0.550463	1.03212	0.000805967	0.0302656	up
LNC_009600	XLOC_106561	.	transcript	intronic_lncRNA	0.406268	0.867322	1.06698	0.00050973	0.0203038	up
LNC_002740	XLOC_029632	.	transcript	intronic_lncRNA	0.397199	0.892235	1.14034	0.000127954	0.00597846	up
LNC_004733	XLOC_050288	.	transcript	intronic_lncRNA	0.664094	1.51983	1.16712	0.0001586	0.00728551	up
LNC_021026	XLOC_219530	.	transcript	intronic_lncRNA	0.400279	0.940759	1.18728	0.000413014	0.0169307	up
LNC_009337	XLOC_104485	.	transcript	intronic_lncRNA	2.02876	4.784	1.22614	5.36e-05	0.00269711	up
LNC_000683	XLOC_008736	.	transcript	intronic_lncRNA	3.18622	7.82538	1.26961	0.000406318	0.016719	up
LNC_010518	XLOC_116687	.	transcript	intronic_lncRNA	0.443918	1.15373	1.32932	0.000389997	0.0161235	up
LNC_010127	XLOC_112720	.	transcript	intronic_lncRNA	0.194273	0.507157	1.33923	0.000372435	0.0154929	up
LNC_000825	XLOC_010692	.	transcript	lincRNA	0.0909378	0.248803	1.37954	0.000522162	0.0207044	up
LNC_001979	XLOC_023225	.	transcript	intronic_lncRNA	0.163845	0.444568	1.38778	0.0012293	0.0430147	up
LNC_007615	XLOC_083922	.	transcript	intronic_lncRNA	0.146941	0.404154	1.39938	5.79e-05	0.00288812	up
LNC_007393	XLOC_080642	.	transcript	antisense_lncRNA	0.154983	0.424013	1.42261	0.000448305	0.0182487	up
LNC_008098	XLOC_089694	.	transcript	intronic_lncRNA	0.0753072	0.210605	1.42554	0.00061465	0.0238195	up
LNC_011620	XLOC_130415	.	transcript	intronic_lncRNA	0.141587	0.402921	1.44422	0.00104136	0.0375686	up
LNC_013851	XLOC_153643	.	transcript	intronic_lncRNA	0.806146	2.36657	1.51972	9.18e-07	5.5e-05	up
LNC_018473	XLOC_196619	.	transcript	lincRNA	0.200708	0.608195	1.56006	0.00116424	0.0412345	up
XR_001918556.1	gene-PPP1R14C	PPP1R14C	transcript	lncRNA	0.35039	1.21084	1.74781	3.29e-07	2.01e-05	up
LNC_000742	XLOC_009287	.	transcript	intronic_lncRNA	0.0905152	0.33352	1.79351	3.93e-05	0.00202954	up
LNC_022599	XLOC_239472	.	transcript	intronic_lncRNA	0.172468	0.632997	1.80417	0.00115371	0.0408947	up
LNC_008998	XLOC_100562	.	transcript	intronic_lncRNA	0.0472138	0.184654	1.85327	0.00089886	0.0333235	up
LNC_012770	XLOC_142576	.	transcript	intronic_lncRNA	0.131173	0.496602	1.89383	0.000173236	0.00787077	up
LNC_001850	XLOC_021044	.	transcript	intronic_lncRNA	0.109012	0.445848	1.94967	0.000453062	0.0183908	up
LNC_003131	XLOC_033641	.	transcript	intronic_lncRNA	0.199944	0.849876	2.07283	0.000180372	0.00816946	up
LNC_012270	XLOC_136372	.	transcript	lincRNA	0.046849	0.229094	2.10317	0.000452797	0.0183887	up
LNC_009369	XLOC_104568	.	transcript	lincRNA	0.0938374	0.444391	2.1068	0.000504303	0.0201428	up
LNC_003758	XLOC_039176	.	transcript	intronic_lncRNA	0.0782778	0.375514	2.24374	0.000617435	0.0239062	up
LNC_023200	XLOC_247833	.	transcript	lincRNA	0.0528474	0.287217	2.31942	6.35e-05	0.00314376	up
LNC_008862	XLOC_099059	.	transcript	antisense_lncRNA	0.0790408	0.459291	2.41677	0.00116964	0.0413584	up
LNC_003618	XLOC_037352	.	transcript	lincRNA	0.0958548	0.596529	2.50945	3.58e-06	0.00020747	up
LNC_003619	XLOC_037364	.	transcript	lincRNA	0.0790252	0.499806	2.56188	1.16e-06	6.92e-05	up
LNC_004101	XLOC_043170	.	transcript	lincRNA	0.0448482	0.282717	2.6111	3.2e-06	0.00018614	up
LNC_021294	XLOC_222576	.	transcript	lincRNA	0.019066	0.143923	2.70537	0.00118265	0.0417169	up
LNC_010091	XLOC_112198	.	transcript	intronic_lncRNA	0.0593528	0.405801	2.71745	0.000512599	0.0203994	up
LNC_000186	XLOC_002094	.	transcript	intronic_lncRNA	0.971512	7.95559	2.92693	0.00125112	0.0435686	up
XR_001919157.1	gene-LOC102186225	LOC102186225	transcript	lncRNA	0.0507826	0.453151	3.03985	0.000169488	0.00772865	up
LNC_006073	XLOC_064760	.	transcript	lincRNA	0.018669	0.167287	3.0589	0.000356986	0.0149644	up
LNC_019838	XLOC_208350	.	transcript	lincRNA	0.0412228	0.374263	3.10093	8.95e-09	5.67e-07	up
LNC_005237	XLOC_055290	.	transcript	intronic_lncRNA	0.0174612	0.175175	3.12905	0.000185807	0.00838516	up
LNC_003109	XLOC_033388	.	transcript	lincRNA	0.0269678	0.289018	3.29906	5.13e-05	0.00260256	up
LNC_001483	XLOC_017453	.	transcript	antisense_lncRNA	0.0501538	0.549358	3.37958	0.00037415	0.0155568	up
LNC_018500	XLOC_197207	.	transcript	intronic_lncRNA	0.0154382	0.209261	3.40494	0.000277866	0.011964	up
LNC_004548	XLOC_048731	.	transcript	intronic_lncRNA	0.0261552	0.331456	3.55095	0.000331947	0.0140226	up
LNC_020556	XLOC_215642	.	transcript	intronic_lncRNA	0.0235252	0.370952	3.65072	0.00133057	0.0458772	up
LNC_003608	XLOC_037322	.	transcript	intronic_lncRNA	0.0061622	0.153659	3.72341	0.00110365	0.0394086	up
LNC_002402	XLOC_027415	.	transcript	intronic_lncRNA	0.0177506	0.266187	3.74802	8.66e-05	0.0041852	up
LNC_001953	XLOC_022750	.	transcript	intronic_lncRNA	0.0127474	0.197667	3.75043	6.5e-05	0.00320997	up
LNC_001886	XLOC_021598	.	transcript	antisense_lncRNA	0.0236552	0.501551	3.87585	2.77e-05	0.00146074	up
LNC_000338	XLOC_003977	.	transcript	intronic_lncRNA	0.012973	0.221952	3.90651	0.000533365	0.0210529	up
LNC_011220	XLOC_125102	.	transcript	lincRNA	0.0451796	0.759143	3.9068	5.5e-05	0.00275484	up
LNC_004833	XLOC_050894	.	transcript	intronic_lncRNA	0.0115304	0.190234	3.94293	0.00107383	0.0385329	up
LNC_014924	XLOC_163934	.	transcript	lincRNA	0.0152238	0.307284	4.00068	9.34e-05	0.00447843	up
LNC_011792	XLOC_131744	.	transcript	lincRNA	0.002248	0.0522628	4.07051	0.000902852	0.0334431	up
LNC_002626	XLOC_029141	.	transcript	intronic_lncRNA	0.0420316	0.886127	4.14965	0.000866157	0.0322482	up
LNC_019381	XLOC_204601	.	transcript	intronic_lncRNA	0.0040628	0.112845	4.25905	0.0010011	0.0364022	up
LNC_006067	XLOC_064682	.	transcript	lincRNA	0.133658	3.24306	4.29291	2.53e-07	1.55e-05	up
LNC_003613	XLOC_037334	.	transcript	lincRNA	0.0071074	0.163265	4.42692	0.000712253	0.0271675	up
LNC_020481	XLOC_214969	.	transcript	lincRNA	0	0.102621	4.45699	0.00127554	0.0441815	up
LNC_000236	XLOC_002328	.	transcript	intronic_lncRNA	0.0053906	0.147569	4.46875	1.32e-05	0.00072387	up
LNC_005903	XLOC_062444	.	transcript	intronic_lncRNA	0.0027208	0.0847984	4.66009	0.000232674	0.0102561	up
LNC_001422	XLOC_016702	.	transcript	lincRNA	0.0013936	0.057259	4.8868	0.000185806	0.00838516	up
LNC_002123	XLOC_024738	.	transcript	lincRNA	0	0.126817	4.95192	0.000306137	0.0130397	up
LNC_017634	XLOC_187402	.	transcript	intronic_lncRNA	0.0140906	0.577661	5.03769	0.00125512	0.043673	up
LNC_001759	XLOC_020079	.	transcript	lincRNA	0.00255	0.100939	5.07585	0.00141648	0.0480979	up
LNC_019552	XLOC_205812	.	transcript	intronic_lncRNA	0	0.240856	5.19004	0.00119316	0.0420199	up
LNC_009496	XLOC_105554	.	transcript	lincRNA	0.0042358	0.234839	5.20785	0.000360195	0.0150628	up
LNC_015910	XLOC_172986	.	transcript	intronic_lncRNA	0.0039558	0.209998	5.25287	0.00077968	0.0294177	up
LNC_001855	XLOC_021059	.	transcript	intronic_lncRNA	0.0014926	0.122401	5.45914	0.000260083	0.0113044	up
LNC_019041	XLOC_202016	.	transcript	intronic_lncRNA	0.0008384	0.0969024	5.51234	0.00102194	0.0370057	up
LNC_008133	XLOC_089878	.	transcript	intronic_lncRNA	0.0009374	0.233527	5.54482	0.0014441	0.0488078	up
LNC_017691	XLOC_188217	.	transcript	antisense_lncRNA	0	0.122054	5.55029	0.000451953	0.0183715	up
LNC_019217	XLOC_203430	.	transcript	antisense_lncRNA	0.0040438	0.769391	5.56785	0.000148714	0.00687846	up
LNC_013326	XLOC_147561	.	transcript	intronic_lncRNA	0.000391	0.119456	5.66	0.00144639	0.0488663	up
LNC_013445	XLOC_149291	.	transcript	intronic_lncRNA	0.002322	0.336876	5.70718	3.68e-06	0.00021325	up
LNC_018295	XLOC_194344	.	transcript	lincRNA	0	0.156669	5.73694	0.00124959	0.0435326	up
LNC_021030	XLOC_219547	.	transcript	lincRNA	0	0.168586	5.75812	4.88e-06	0.00027915	up
LNC_017441	XLOC_184182	.	transcript	lincRNA	0.0031616	0.262645	5.82958	3.75e-06	0.00021733	up
LNC_016828	XLOC_179145	.	transcript	lincRNA	0.0056202	0.523149	5.85432	0.000207441	0.00928936	up
LNC_014669	XLOC_160679	.	transcript	lincRNA	0.0060572	0.40676	5.9631	0.00102946	0.0372317	up
LNC_005857	XLOC_061904	.	transcript	intronic_lncRNA	0	0.206079	6.01047	0.000739243	0.028062	up
LNC_022977	XLOC_244466	.	transcript	lincRNA	0.0045718	0.503885	6.22376	2.23e-05	0.00118939	up
LNC_006100	XLOC_064964	.	transcript	intronic_lncRNA	0.0022376	0.284876	6.2535	0.00112915	0.0401872	up
LNC_011123	XLOC_123906	.	transcript	lincRNA	0.001418	0.230974	6.29652	1.41e-07	8.71e-06	up
LNC_006066	XLOC_064682	.	transcript	lincRNA	0	0.801599	6.45819	0.0001612	0.00739327	up
LNC_006560	XLOC_070660	.	transcript	lincRNA	0	0.263762	6.48751	7.19e-05	0.00352538	up
LNC_001898	XLOC_021648	.	transcript	lincRNA	0.0016678	0.163311	6.49803	0.000454775	0.0184518	up
LNC_022982	XLOC_244648	.	transcript	intronic_lncRNA	0	0.217928	6.50187	0.000108924	0.0051528	up
LNC_009996	XLOC_111182	.	transcript	lincRNA	0.002591	0.267736	6.51447	4.3e-06	0.00024659	up
LNC_010863	XLOC_120673	.	transcript	lincRNA	0	0.224542	6.59057	9.81e-05	0.00468863	up
LNC_001709	XLOC_019618	.	transcript	lincRNA	0.01311	3.20723	6.66192	3.34e-09	2.14e-07	up
LNC_010003	XLOC_111224	.	transcript	intronic_lncRNA	0.0022332	0.330082	6.79988	0.00135287	0.0465544	up
LNC_015431	XLOC_169606	.	transcript	intronic_lncRNA	0.001143	0.217393	6.93323	3.44e-05	0.00179087	up
LNC_013799	XLOC_153042	.	transcript	intronic_lncRNA	0.0010828	0.49586	6.95148	6.2e-05	0.00307804	up
LNC_008099	XLOC_089694	.	transcript	intronic_lncRNA	0	0.128075	7.01261	1.79e-05	0.00097052	up
LNC_018626	XLOC_198165	.	transcript	antisense_lncRNA	0	0.211137	7.38553	2.4e-05	0.00127938	up
LNC_015735	XLOC_171188	.	transcript	antisense_lncRNA	0	0.147415	7.42291	6.23e-09	3.98e-07	up
LNC_022371	XLOC_236781	.	transcript	intronic_lncRNA	0	0.224545	7.58328	1.73e-05	0.00093584	up
LNC_017567	XLOC_186446	.	transcript	lincRNA	0	0.120087	7.63649	9.18e-06	0.0005108	up
LNC_016223	XLOC_174607	.	transcript	lincRNA	0	0.193968	7.79258	1.3e-05	0.00071616	up
LNC_021783	XLOC_230666	.	transcript	antisense_lncRNA	0	0.28437	7.89014	0.00138342	0.0472707	up
LNC_016891	XLOC_179438	.	transcript	intronic_lncRNA	0	0.107306	8.1284	0.000923217	0.0340097	up
LNC_020586	XLOC_215752	.	transcript	intronic_lncRNA	0.0010198	0.758464	8.22064	0.000494273	0.0198239	up
LNC_016809	XLOC_179039	.	transcript	lincRNA	0	1.86922	8.34113	0.00128128	0.0443532	up
LNC_011650	XLOC_130619	.	transcript	intronic_lncRNA	0	0.525106	8.41131	0.000723778	0.0275589	up
LNC_016958	XLOC_179759	.	transcript	intronic_lncRNA	0	0.208122	8.73154	3.05e-06	0.00017762	up
LNC_000357	XLOC_004271	.	transcript	antisense_lncRNA	0	0.176961	8.75427	4.8e-07	2.91e-05	up
LNC_017026	XLOC_180345	.	transcript	intronic_lncRNA	0	0.340061	8.80266	0.000693904	0.0265255	up
LNC_004928	XLOC_051783	.	transcript	intronic_lncRNA	0.000171	0.355043	8.85247	0.000826425	0.0309273	up
LNC_001064	XLOC_013324	.	transcript	intronic_lncRNA	0	0.309853	8.85295	1.74e-06	0.00010291	up
LNC_002842	XLOC_030585	.	transcript	intronic_lncRNA	0	0.125716	9.24984	0.000215169	0.00956179	up
LNC_023868	XLOC_253092	.	transcript	antisense_lncRNA	0.0004734	1.30596	9.52655	0.000515606	0.0204911	up
LNC_019981	XLOC_210471	.	transcript	intronic_lncRNA	0	0.304131	9.79094	0.00121663	0.0426397	up
LNC_012297	XLOC_136743	.	transcript	lincRNA	0	0.040276	20.0869	3.5e-11	2.28e-09	up
LNC_024010	XLOC_254496	.	transcript	antisense_lncRNA	0	0.351446	20.0869	3.5e-11	2.28e-09	up
LNC_010977	XLOC_121684	.	transcript	intronic_lncRNA	0	0.163872	20.1401	3.09e-11	2.02e-09	up
LNC_010381	XLOC_115908	.	transcript	lincRNA	0	0.0717722	20.2424	2.44e-11	1.6e-09	up
LNC_001921	XLOC_022233	.	transcript	intronic_lncRNA	0	0.119897	20.2737	2.27e-11	1.49e-09	up
LNC_016691	XLOC_178023	.	transcript	intronic_lncRNA	0	0.02316	20.2737	2.27e-11	1.49e-09	up
LNC_003762	XLOC_039176	.	transcript	intronic_lncRNA	0	0.0142518	20.3243	2.02e-11	1.33e-09	up
LNC_004309	XLOC_045589	.	transcript	intronic_lncRNA	0	0.168661	20.3243	2.02e-11	1.33e-09	up
LNC_006429	XLOC_069084	.	transcript	intronic_lncRNA	0	0.0302848	20.3854	1.75e-11	1.16e-09	up
LNC_015996	XLOC_173492	.	transcript	intronic_lncRNA	0	0.06869	20.3854	1.75e-11	1.16e-09	up
LNC_000948	XLOC_012157	.	transcript	intronic_lncRNA	0	0.0497946	20.4125	1.65e-11	1.1e-09	up
LNC_015103	XLOC_165881	.	transcript	intronic_lncRNA	0	0.110665	20.4125	1.65e-11	1.1e-09	up
LNC_006433	XLOC_069084	.	transcript	intronic_lncRNA	0	0.0323724	20.4712	1.44e-11	9.65e-10	up
LNC_019431	XLOC_205222	.	transcript	lincRNA	0	0.0697288	20.4712	1.44e-11	9.65e-10	up
LNC_018216	XLOC_193390	.	transcript	intronic_lncRNA	0	0.085588	20.5362	1.23e-11	8.34e-10	up
LNC_002327	XLOC_026593	.	transcript	intronic_lncRNA	0	0.228023	20.544	1.21e-11	8.19e-10	up
LNC_020008	XLOC_210745	.	transcript	lincRNA	0	0.0643118	20.559	1.17e-11	7.92e-10	up
LNC_008288	XLOC_091155	.	transcript	antisense_lncRNA	0	0.0380982	20.5781	1.12e-11	7.6e-10	up
LNC_013960	XLOC_154527	.	transcript	lincRNA	0	0.425095	20.5781	1.12e-11	7.6e-10	up
LNC_019497	XLOC_205503	.	transcript	antisense_lncRNA	0	0.113861	20.6008	1.06e-11	7.26e-10	up
LNC_019611	XLOC_206152	.	transcript	intronic_lncRNA	0	0.127961	20.6011	1.06e-11	7.26e-10	up
LNC_022098	XLOC_234647	.	transcript	intronic_lncRNA	0	0.150476	20.6866	8.69e-12	6.05e-10	up
LNC_016343	XLOC_175516	.	transcript	intronic_lncRNA	0	0.0610608	20.6998	8.42e-12	5.88e-10	up
LNC_019815	XLOC_208028	.	transcript	lincRNA	0	0.0958588	20.7316	7.82e-12	5.49e-10	up
LNC_017078	XLOC_180699	.	transcript	intronic_lncRNA	0	0.113699	20.74	7.67e-12	5.4e-10	up
LNC_021650	XLOC_229011	.	transcript	intronic_lncRNA	0	0.137994	20.7685	7.17e-12	5.08e-10	up
LNC_007661	XLOC_084296	.	transcript	intronic_lncRNA	0	0.0665184	20.8034	6.6e-12	4.71e-10	up
LNC_001599	XLOC_019035	.	transcript	intronic_lncRNA	0	0.257914	20.8212	6.33e-12	4.53e-10	up
LNC_000795	XLOC_010441	.	transcript	intronic_lncRNA	0	0.130282	20.8644	5.72e-12	4.13e-10	up
LNC_010539	XLOC_116783	.	transcript	intronic_lncRNA	0	0.114211	20.9217	5e-12	3.66e-10	up
LNC_016266	XLOC_174825	.	transcript	intronic_lncRNA	0	0.137554	20.9287	4.91e-12	3.61e-10	up
LNC_017477	XLOC_185034	.	transcript	lincRNA	0	0.0853576	20.9326	4.87e-12	3.58e-10	up
LNC_007097	XLOC_077813	.	transcript	intronic_lncRNA	0	0.147762	20.9444	4.69e-12	3.46e-10	up
LNC_009761	XLOC_108430	.	transcript	intronic_lncRNA	0	0.136511	20.9726	4.43e-12	3.29e-10	up
LNC_005475	XLOC_056999	.	transcript	intronic_lncRNA	0	0.400225	20.9848	4.3e-12	3.21e-10	up
LNC_002083	XLOC_024459	.	transcript	intronic_lncRNA	0	0.0934942	20.9961	4.19e-12	3.13e-10	up
XR_001919359.1	gene-LOC108637846	LOC108637846	transcript	lncRNA	0	0.0449162	21.0051	4.1e-12	3.07e-10	up
LNC_007102	XLOC_077835	.	transcript	intronic_lncRNA	0	0.136264	21.0066	4.08e-12	3.07e-10	up
LNC_001641	XLOC_019311	.	transcript	intronic_lncRNA	0	0.510914	21.0113	4.04e-12	3.04e-10	up
LNC_017435	XLOC_184119	.	transcript	intronic_lncRNA	0	0.112414	21.0266	3.9e-12	2.93e-10	up
LNC_003316	XLOC_035091	.	transcript	intronic_lncRNA	0	0.245248	21.0889	3.36e-12	2.54e-10	up
LNC_020253	XLOC_213586	.	transcript	intronic_lncRNA	0	0.626818	21.1707	2.76e-12	2.12e-10	up
LNC_020259	XLOC_213607	.	transcript	antisense_lncRNA	0	0.065322	21.2634	2.22e-12	1.78e-10	up
LNC_022148	XLOC_235306	.	transcript	antisense_lncRNA	0	0.130843	21.2773	2.14e-12	1.73e-10	up
LNC_008718	XLOC_097189	.	transcript	intronic_lncRNA	0	0.352726	21.282	2.12e-12	1.72e-10	up
LNC_022639	XLOC_239863	.	transcript	intronic_lncRNA	0	0.196318	21.3186	1.94e-12	1.6e-10	up
LNC_009997	XLOC_111182	.	transcript	lincRNA	0	0.0817598	21.3208	1.93e-12	1.59e-10	up
LNC_006756	XLOC_072633	.	transcript	intronic_lncRNA	0	0.0742922	21.3434	1.83e-12	1.53e-10	up
LNC_002709	XLOC_029460	.	transcript	antisense_lncRNA	0	0.122865	21.3631	1.74e-12	1.46e-10	up
LNC_003615	XLOC_037334	.	transcript	lincRNA	0	0.0630448	21.3908	1.63e-12	1.38e-10	up
LNC_007299	XLOC_078787	.	transcript	intronic_lncRNA	0	0.595593	21.3928	1.62e-12	1.38e-10	up
LNC_014586	XLOC_160122	.	transcript	intronic_lncRNA	0	0.0852286	21.4525	1.41e-12	1.23e-10	up
LNC_019601	XLOC_206074	.	transcript	intronic_lncRNA	0	0.12427	21.4643	1.37e-12	1.21e-10	up
LNC_008922	XLOC_099894	.	transcript	antisense_lncRNA	0	0.0291312	21.4725	1.34e-12	1.19e-10	up
LNC_007124	XLOC_077930	.	transcript	intronic_lncRNA	0	0.188798	21.4829	1.29e-12	1.16e-10	up
LNC_004656	XLOC_049674	.	transcript	lincRNA	0	0.515255	21.495	1.27e-12	1.14e-10	up
LNC_020735	XLOC_216855	.	transcript	intronic_lncRNA	0	0.374604	21.5607	1.08e-12	1e-10	up
LNC_002655	XLOC_029185	.	transcript	intronic_lncRNA	0	0.203298	21.5787	1.04e-12	9.68e-11	up
LNC_010839	XLOC_120330	.	transcript	intronic_lncRNA	0	0.423014	21.6129	9.54e-13	9.08e-11	up
LNC_016456	XLOC_176247	.	transcript	intronic_lncRNA	0	0.216481	21.6237	9.29e-13	8.92e-11	up
LNC_014406	XLOC_158887	.	transcript	antisense_lncRNA	0	0.153296	21.7246	7.27e-13	7.38e-11	up
LNC_023439	XLOC_249865	.	transcript	lincRNA	0	0.0518872	21.7246	7.27e-13	7.38e-11	up
LNC_022298	XLOC_236603	.	transcript	antisense_lncRNA	0	0.163075	21.8023	5.94e-13	6.38e-11	up
LNC_006591	XLOC_070773	.	transcript	intronic_lncRNA	0	0.237017	21.8169	5.8e-13	6.26e-11	up
LNC_003614	XLOC_037334	.	transcript	lincRNA	0	0.0862678	21.8509	5.34e-13	5.83e-11	up
LNC_018845	XLOC_200418	.	transcript	intronic_lncRNA	0	0.15552	22.0083	3.63e-13	4.23e-11	up
LNC_003101	XLOC_033371	.	transcript	intronic_lncRNA	0	0.292149	22.1632	2.47e-13	3.09e-11	up
LNC_015942	XLOC_173265	.	transcript	lincRNA	0	0.107549	22.1924	2.3e-13	2.94e-11	up
LNC_007099	XLOC_077830	.	transcript	intronic_lncRNA	0	0.412174	22.2728	1.88e-13	2.49e-11	up
LNC_016988	XLOC_179878	.	transcript	lincRNA	0	0.0773648	22.2747	1.87e-13	2.49e-11	up
LNC_013940	XLOC_154411	.	transcript	intronic_lncRNA	0	0.0589976	22.3074	1.73e-13	2.36e-11	up
LNC_007738	XLOC_085118	.	transcript	intronic_lncRNA	0	0.451537	22.3208	1.67e-13	2.31e-11	up
LNC_005839	XLOC_061771	.	transcript	intronic_lncRNA	0	0.106206	22.34	1.59e-13	2.23e-11	up
LNC_010664	XLOC_117956	.	transcript	lincRNA	0	0.225655	22.3608	1.51e-13	2.14e-11	up
LNC_022223	XLOC_236154	.	transcript	lincRNA	0	0.0709466	22.3871	1.41e-13	2.03e-11	up
LNC_007921	XLOC_087906	.	transcript	intronic_lncRNA	0	0.069401	22.4013	5.71e-15	2.22e-12	up
LNC_003654	XLOC_037939	.	transcript	intronic_lncRNA	0	0.198111	22.4897	1.09e-13	1.65e-11	up
LNC_016806	XLOC_179035	.	transcript	lincRNA	0	0.399215	22.824	4.7e-14	8.91e-12	up
LNC_003684	XLOC_038137	.	transcript	intronic_lncRNA	0	0.0987624	23.0947	2.35e-14	5.81e-12	up
LNC_001036	XLOC_013110	.	transcript	intronic_lncRNA	0	0.651919	23.7281	4.5e-15	1.85e-12	up
LNC_023866	XLOC_253092	.	transcript	antisense_lncRNA	0	2.32746	23.8286	3.45e-15	1.54e-12	up
