# Supplementary material for: Oviduct Transcriptomic Reveals the Regulation of mRNAs and lncRNAs Related to Goat Prolificacy in the Luteal Phase
Source: Animals (Basel). 2022 Oct 18;12(20):2823. doi: 10.3390/ani12202823 (PMC9597788; doi:10.3390/ani12202823)
Supplement: Supplementary file 1 [file animals-12-02823-s001.zip › Table S7.xlsx]

## Sheet: GO_LL vs. LH
Table S7 DEGs GO enrichment analysis of different groups in the luteal phase
GO	Category	Description	LogP	Enrichment	#GeneInHitList	#GeneInGOAndHitList	%InGO	Hits	Log(q-value)	BestLogPInGroup	BestEnrichmentInGroup
GO:0003712	GO Molecular Functions	transcription coregulator activity	-16.2086	4.04742	764	50	6.5445	APBB1|APEX1|RERE|CBFA2T3|CTBP2|PRMT2|IRF4|JUP|MUC1|PEX14|PHB|TRRAP|PER2|PIAS2|LDB2|MED23|NCOR1|NCOR2|LPIN2|THRAP3|TAF6L|SRCAP|TCERG1|RBPMS|RIPK3|TRIM32|CAMTA2|ZMYND8|WWTR1|ZNF451|NUPR1|HIPK2|RLIM|SIRT6|FBXL19|PHF10|SUPT20H|TRERF1|ZMIZ1|CALCOCO1|CCAR2|JADE1|TOX2|MTDH|PPARGC1B|ASXL1|BCL9L|KCTD1|MAMSTR|KMT5A	-12.5247	-16.2086	4.68358
GO:0030695	GO Molecular Functions	GTPase regulator activity	-12.9467	3.63524	764	45	5.89005	RCBTB2|GPS1|MYO9A|NUCB2|RGS3|RGS7|RGS12|TIAM1|HERC1|RABEP1|STXBP5L|RGS6|RALGPS1|DEPDC5|RAPGEF2|DENND4B|IQSEC1|DENND4A|RAPGEF4|ARHGEF15|RAP1GAP2|DENND5A|TBC1D30|DOCK9|PSD3|SRGAP2|PSD4|SGSM3|RAPGEF6|ARHGEF40|ADAP2|TBC1D14|SIPA1L2|DENND1A|ARHGAP9|PLEKHG2|SBF2|DOCK7|FGD3|FNIP1|ARAP1|FGD4|CPEB2|RALGAPA1|ALS2CL	-9.73999	-12.9467	4.24112
GO:0060589	GO Molecular Functions	nucleoside-triphosphatase regulator activity	-12.9467	3.63524	764	45	5.89005	RCBTB2|GPS1|MYO9A|NUCB2|RGS3|RGS7|RGS12|TIAM1|HERC1|RABEP1|STXBP5L|RGS6|RALGPS1|DEPDC5|RAPGEF2|DENND4B|IQSEC1|DENND4A|RAPGEF4|ARHGEF15|RAP1GAP2|DENND5A|TBC1D30|DOCK9|PSD3|SRGAP2|PSD4|SGSM3|RAPGEF6|ARHGEF40|ADAP2|TBC1D14|SIPA1L2|DENND1A|ARHGAP9|PLEKHG2|SBF2|DOCK7|FGD3|FNIP1|ARAP1|FGD4|CPEB2|RALGAPA1|ALS2CL	-9.73999	-12.9467	4.24112
GO:0005096	GO Molecular Functions	GTPase activator activity	-12.5294	3.66832	764	43	5.62827	RCBTB2|MYO9A|NUCB2|RGS3|RGS7|RGS12|TIAM1|HERC1|RABEP1|STXBP5L|RGS6|RALGPS1|DEPDC5|RAPGEF2|DENND4B|IQSEC1|DENND4A|RAPGEF4|ARHGEF15|RAP1GAP2|DENND5A|TBC1D30|DOCK9|PSD3|SRGAP2|PSD4|SGSM3|RAPGEF6|ARHGEF40|ADAP2|TBC1D14|SIPA1L2|DENND1A|ARHGAP9|PLEKHG2|SBF2|DOCK7|FGD3|FNIP1|ARAP1|FGD4|RALGAPA1|ALS2CL	-9.44763	-12.9467	4.24112
GO:0008017	GO Molecular Functions	microtubule binding	-12.1743	4.63986	764	32	4.18848	APC|DST|DPYSL2|EML1|FES|MAP2|MAPT|NUMA1|PEX14|STIM1|TIAM1|PRC1|MAP4K4|KIF20B|CKAP5|KIF3A|CLASP2|MAST2|MTCL1|CAMSAP2|EML4|GTSE1|CCSER2|KIF21A|KIF16B|MTUS1|STARD9|KIF13A|SGIP1|NAV3|KIFC2|CCDC187	-9.18941	-12.1743	4.63986
GO:0003713	GO Molecular Functions	transcription coactivator activity	-11.9222	4.68358	764	31	4.05759	APBB1|APEX1|RERE|CTBP2|PRMT2|IRF4|JUP|PER2|MED23|LPIN2|THRAP3|TAF6L|SRCAP|TCERG1|RBPMS|RIPK3|TRIM32|CAMTA2|WWTR1|NUPR1|HIPK2|TRERF1|ZMIZ1|CALCOCO1|CCAR2|JADE1|TOX2|MTDH|PPARGC1B|ASXL1|BCL9L	-9.01653	-16.2086	4.68358
GO:0016301	GO Molecular Functions	kinase activity	-11.2449	2.86531	764	54	7.06806	AK4|CAMK2D|CSNK1A1|DGKA|DGKB|DLG2|FES|FGFR1|MARK3|MET|PDPK1|PFKFB3|PHKA1|MAPK7|MAPK10|PTK2|MAP4K2|RPS6KB2|SGK1|TYRO3|TRRAP|ULK1|RPS6KA4|RPS6KA5|MAP4K4|ROCK2|AATK|PPIP5K1|IP6K1|HIPK3|CLP1|TLK2|RIPK3|STK38|AAK1|CILK1|MAST3|MAST2|PPIP5K2|CDK20|HIPK2|MINK1|FGFRL1|PXK|CDC42BPG|AGK|WNK1|PIP4K2C|HKDC1|ALPK1|TRPM6|PIKFYVE|PAN3|CKMT1A	-8.40617	-11.2449	3.4086
GO:0015631	GO Molecular Functions	tubulin binding	-10.3304	3.67489	764	35	4.58115	APC|DST|DPYSL2|EML1|FES|MAP2|MAPT|NUMA1|PEX14|STIM1|TIAM1|PRC1|MAP4K4|KIF20B|CKAP5|KIF3A|TTLL5|CLASP2|MAST2|MTCL1|CAMSAP2|ADNP|EML4|GTSE1|CCSER2|BCAS3|KIF21A|KIF16B|MTUS1|STARD9|KIF13A|SGIP1|NAV3|KIFC2|CCDC187	-7.54962	-12.1743	4.63986
GO:0016773	GO Molecular Functions	phosphotransferase activity, alcohol group as acceptor	-9.55535	2.76971	764	48	6.28272	CAMK2D|CSNK1A1|DGKA|DGKB|FES|FGFR1|MARK3|MET|PDPK1|PFKFB3|PHKA1|MAPK7|MAPK10|PTK2|MAP4K2|RPS6KB2|SGK1|TYRO3|ULK1|RPS6KA4|RPS6KA5|MAP4K4|ROCK2|AATK|IP6K1|HIPK3|CLP1|TLK2|RIPK3|STK38|AAK1|CILK1|MAST3|MAST2|CDK20|HIPK2|MINK1|FGFRL1|PXK|CDC42BPG|AGK|WNK1|PIP4K2C|HKDC1|ALPK1|TRPM6|PIKFYVE|PAN3	-6.82573	-11.2449	3.4086
GO:0005085	GO Molecular Functions	guanyl-nucleotide exchange factor activity	-8.50044	4.24112	764	24	3.14136	RCBTB2|NUCB2|TIAM1|HERC1|RALGPS1|RAPGEF2|DENND4B|IQSEC1|DENND4A|RAPGEF4|ARHGEF15|DENND5A|DOCK9|PSD3|PSD4|RAPGEF6|ARHGEF40|DENND1A|PLEKHG2|SBF2|DOCK7|FGD3|FNIP1|FGD4	-5.81658	-12.9467	4.24112
GO:0106310	GO Molecular Functions	protein serine kinase activity	-8.43216	3.4086	764	31	4.05759	CAMK2D|CSNK1A1|MARK3|PDPK1|MAPK7|MAPK10|MAP4K2|RPS6KB2|SGK1|ULK1|RPS6KA4|RPS6KA5|MAP4K4|ROCK2|AATK|HIPK3|TLK2|RIPK3|STK38|AAK1|CILK1|MAST3|MAST2|CDK20|HIPK2|MINK1|CDC42BPG|WNK1|ALPK1|TRPM6|PIKFYVE	-5.78969	-11.2449	3.4086
GO:0004672	GO Molecular Functions	protein kinase activity	-7.9259	2.73936	764	40	5.2356	CAMK2D|CSNK1A1|FES|FGFR1|MARK3|MET|PDPK1|PHKA1|MAPK7|MAPK10|PTK2|MAP4K2|RPS6KB2|SGK1|TYRO3|ULK1|RPS6KA4|RPS6KA5|MAP4K4|ROCK2|AATK|HIPK3|TLK2|RIPK3|STK38|AAK1|CILK1|MAST3|MAST2|CDK20|HIPK2|MINK1|FGFRL1|PXK|CDC42BPG|WNK1|ALPK1|TRPM6|PIKFYVE|PAN3	-5.34465	-11.2449	3.4086
GO:0003779	GO Molecular Functions	actin binding	-7.91457	3.03803	764	34	4.45026	SHROOM2|DST|FMNL1|FLNA|KCNMA1|MAPT|AFDN|MYBPC1|MYO5A|MYO9A|NEB|PTK2|SPTAN1|TNNT2|TNS1|TPM2|TPM3|VCL|ZNF185|PDLIM5|PALLD|EPB41L3|SYNE1|CTNNA3|EVL|PXK|PPP1R9A|MYH14|CORO6|SHANK3|FGD4|SHROOM1|WIPF2|MYO18A	-5.34465	-7.91457	3.05875
GO:0051020	GO Molecular Functions	GTPase binding	-7.40828	3.50061	764	26	3.40314	AP1G1|FMNL1|FLNA|GNB1|AFDN|MYO5A|ULK1|ROCK2|GARRE1|RUSC2|EXOC5|RAPGEF4|KIF3A|DENND5A|TBC1D30|SRGAP2|SGSM3|PEX5L|RAPGEF6|PPP1R9A|DENND1A|DOCK7|FGD3|BICDL1|FGD4|RNF152	-4.88105	-7.40828	3.62599
GO:0008134	GO Molecular Functions	transcription factor binding	-7.38882	2.65709	764	39	5.10471	APBB1|APEX1|RUNX2|CREB1|CTBP2|E2F5|FLNA|GATA4|PRMT2|MEF2D|PER1|SIX1|TCF7L2|TCF12|TFDP2|VDR|USP11|PER2|PIAS2|NCOR1|NCOR2|ARNT2|THRAP3|APBB3|TCERG1|BAZ2A|TRIM32|ZMYND8|FOXP1|HIPK2|BCAS3|TRERF1|BBS10|ZNF644|RERG|MTDH|PPARGC1B|ASXL1|KCTD1	-4.88105	-16.2086	4.68358
GO:0031267	GO Molecular Functions	small GTPase binding	-7.17532	3.62599	764	24	3.14136	AP1G1|FMNL1|FLNA|AFDN|MYO5A|ULK1|ROCK2|GARRE1|RUSC2|EXOC5|RAPGEF4|KIF3A|DENND5A|TBC1D30|SRGAP2|SGSM3|PEX5L|RAPGEF6|DENND1A|DOCK7|FGD3|BICDL1|FGD4|RNF152	-4.69558	-7.40828	3.62599
GO:0004674	GO Molecular Functions	protein serine/threonine kinase activity	-7.12827	3.0606	764	30	3.9267	CAMK2D|CSNK1A1|MARK3|PDPK1|PHKA1|MAPK7|MAPK10|MAP4K2|RPS6KB2|SGK1|ULK1|RPS6KA4|RPS6KA5|MAP4K4|ROCK2|HIPK3|TLK2|RIPK3|STK38|AAK1|CILK1|MAST3|MAST2|CDK20|HIPK2|MINK1|CDC42BPG|WNK1|ALPK1|PIKFYVE	-4.67487	-11.2449	3.4086
GO:0140657	GO Molecular Functions	ATP-dependent activity	-6.53051	2.65978	764	34	4.45026	CHD3|SLC26A2|EIF4A2|KCNJ8|MSH5|MYO5A|SPG7|KIF20B|ABCG1|DHX34|ABCC5|ATP8A1|SRCAP|KIF3A|NLRP1|MORC2|MLH3|SLC27A6|ATAD2|SMARCAL1|RTEL1|KIF21A|KIF16B|SMARCAD1|STARD9|EP400|KIF13A|DSCC1|MYH14|KIFC2|ATP6V1C2|ATP13A5|ATP9B|MYO18A	-4.10192	-6.53051	2.85803
GO:0017111	GO Molecular Functions	nucleoside-triphosphatase activity	-6.29129	2.44186	764	38	4.97382	CHD3|EIF4A2|GEM|GNA15|GNAL|GNB1|KRAS|SEPTIN4|RGS3|RGS7|RGS12|KIF20B|RGS6|DHX34|RHOBTB1|MFN2|ATP8A1|SRCAP|KIF3A|NLRP1|MORC2|SEPTIN6|MLH3|ATAD2|TUBD1|RTEL1|RHOT1|KIF21A|KIF16B|SMARCAD1|KIF13A|RERG|KIFC2|RAB3C|ATP13A5|ATP9B|MYO18A|RAB19	-3.88618	-6.53051	2.85803
GO:0140297	GO Molecular Functions	DNA-binding transcription factor binding	-5.96001	2.81306	764	28	3.66492	APBB1|APEX1|RUNX2|CREB1|CTBP2|GATA4|PRMT2|MEF2D|TCF7L2|TCF12|VDR|NCOR1|NCOR2|ARNT2|THRAP3|TCERG1|BAZ2A|TRIM32|ZMYND8|FOXP1|HIPK2|BCAS3|TRERF1|BBS10|RERG|MTDH|PPARGC1B|ASXL1	-3.57718	-16.2086	4.68358
GO:0003714	GO Molecular Functions	transcription corepressor activity	-5.85091	3.8102	764	18	2.35602	APEX1|RERE|CBFA2T3|CTBP2|PEX14|PHB|NCOR1|NCOR2|TCERG1|ZMYND8|WWTR1|ZNF451|HIPK2|RLIM|SIRT6|TRERF1|KCTD1|KMT5A	-3.48927	-16.2086	4.68358
GO:0016462	GO Molecular Functions	pyrophosphatase activity	-5.75611	2.29046	764	39	5.10471	CHD3|EIF4A2|GEM|GNA15|GNAL|GNB1|KRAS|SEPTIN4|RGS3|RGS7|RGS12|KIF20B|RGS6|DHX34|RHOBTB1|MFN2|ATP8A1|SRCAP|KIF3A|NLRP1|ENPP4|MORC2|SEPTIN6|MLH3|ATAD2|TUBD1|RTEL1|RHOT1|KIF21A|KIF16B|SMARCAD1|KIF13A|RERG|KIFC2|RAB3C|ATP13A5|ATP9B|MYO18A|RAB19	-3.41467	-6.53051	2.85803
GO:0016817	GO Molecular Functions	hydrolase activity, acting on acid anhydrides	-5.70971	2.28031	764	39	5.10471	CHD3|EIF4A2|GEM|GNA15|GNAL|GNB1|KRAS|SEPTIN4|RGS3|RGS7|RGS12|KIF20B|RGS6|DHX34|RHOBTB1|MFN2|ATP8A1|SRCAP|KIF3A|NLRP1|ENPP4|MORC2|SEPTIN6|MLH3|ATAD2|TUBD1|RTEL1|RHOT1|KIF21A|KIF16B|SMARCAD1|KIF13A|RERG|KIFC2|RAB3C|ATP13A5|ATP9B|MYO18A|RAB19	-3.40606	-6.53051	2.85803
GO:0016818	GO Molecular Functions	hydrolase activity, acting on acid anhydrides, in phosphorus-containing anhydrides	-5.70971	2.28031	764	39	5.10471	CHD3|EIF4A2|GEM|GNA15|GNAL|GNB1|KRAS|SEPTIN4|RGS3|RGS7|RGS12|KIF20B|RGS6|DHX34|RHOBTB1|MFN2|ATP8A1|SRCAP|KIF3A|NLRP1|ENPP4|MORC2|SEPTIN6|MLH3|ATAD2|TUBD1|RTEL1|RHOT1|KIF21A|KIF16B|SMARCAD1|KIF13A|RERG|KIFC2|RAB3C|ATP13A5|ATP9B|MYO18A|RAB19	-3.40606	-6.53051	2.85803
GO:0061629	GO Molecular Functions	RNA polymerase II-specific DNA-binding transcription factor binding	-5.57649	3.04491	764	23	3.01047	APEX1|CREB1|CTBP2|GATA4|PRMT2|TCF7L2|VDR|NCOR1|NCOR2|ARNT2|THRAP3|TCERG1|BAZ2A|TRIM32|FOXP1|HIPK2|BCAS3|TRERF1|BBS10|RERG|MTDH|PPARGC1B|ASXL1	-3.29057	-16.2086	4.68358
GO:0019894	GO Molecular Functions	kinesin binding	-5.05414	7.53977	764	8	1.04712	AP1G1|KTN1|LRP8|PRC1|CLSTN1|MAPK8IP3|PLEKHM2|TRAK2	-2.78525	-5.05414	7.53977
GO:0060090	GO Molecular Functions	molecular adaptor activity	-5.00921	2.67458	764	25	3.27225	AP2A1|AP1G1|COL8A2|CUX1|DAB2|GNB1|JUP|LPL|MAPT|SEPTIN4|TNNT2|DLG5|PDE4DIP|KLHDC10|ZSWIM8|EPB41L3|SEPTIN6|MAPK8IP3|SASH1|SYNE1|OBSL1|ADAP2|SH3RF1|ANAPC1|SHANK3	-2.76329	-5.00921	2.67458
GO:0051010	GO Molecular Functions	microtubule plus-end binding	-4.99999	11.3096	764	6	0.78534	APC|DST|NUMA1|STIM1|CKAP5|CLASP2	-2.76329	-4.99999	11.3096
GO:0016922	GO Molecular Functions	nuclear receptor binding	-4.73789	3.84842	764	14	1.83246	CTBP2|PRMT2|TCF7L2|VDR|NCOR1|NCOR2|THRAP3|BAZ2A|FOXP1|BCAS3|TRERF1|RERG|PPARGC1B|ASXL1	-2.51643	-16.2086	4.68358
GO:0019904	GO Molecular Functions	protein domain specific binding	-4.58343	2.08336	764	37	4.84293	RUNX2|CBLB|DLG3|DTNA|HNRNPK|KRAS|MAPT|NEDD4|NUMA1|PTK2|TCF7L2|TCF12|TFDP2|TRPS1|UVRAG|ADAM15|LDB2|RABEP1|HGS|KIF20B|RAPGEF2|NLRP1|TRAK1|SRRM2|ZMYND8|HEYL|ZBTB21|EVL|KIF21A|PPP1R9A|CALCOCO1|DENND1A|TRAK2|SGIP1|SHANK3|SIGLEC10|PPARGC1B	-2.39464	-4.58343	2.43592
GO:0050839	GO Molecular Functions	cell adhesion molecule binding	-4.57391	2.25569	764	31	4.05759	APC|DST|CAST|CDH11|COL16A1|FLNA|HNRNPK|IGF1|ITGB7|JUP|KTN1|AFDN|PTK2|PTPRF|PTPRM|SPTAN1|VCL|ADAM15|LRRFIP1|CKAP5|PDLIM5|POSTN|ATXN2L|STK38|PALLD|DOCK9|CTNNA3|ADAM22|CDHR2|UBAP2|SH3GLB2	-2.39464	-4.57391	2.3774
GO:0008022	GO Molecular Functions	protein C-terminus binding	-4.56865	3.35101	764	16	2.09424	AP2A1|DST|CNGA3|DAB2|DLG3|AFDN|NUMA1|PHB|ATXN1|ATXN2|MPDZ|PRRC2C|SASH1|PPP1R9A|CALCOCO1|SHANK3	-2.39464	-4.56865	3.35101
GO:0005543	GO Molecular Functions	phospholipid binding	-4.55998	2.36826	764	28	3.66492	FES|ITPR3|MAPT|NUMA1|SERPINA5|PSAP|TULP3|DYSF|HGS|ABCG1|RAPGEF2|RUBCN|PSD4|RAPGEF6|BCAS3|PXK|CLN6|KIF16B|EXOC1|ADAP2|WDR45B|PITPNM2|DENND1A|ARHGAP9|PLEKHF1|SBF2|SGIP1|ARAP1	-2.39464	-4.55998	4.05987
GO:0016887	GO Molecular Functions	ATP hydrolysis activity	-4.53422	2.85803	764	20	2.6178	CHD3|EIF4A2|KIF20B|DHX34|ATP8A1|SRCAP|KIF3A|NLRP1|MORC2|MLH3|ATAD2|RTEL1|KIF21A|KIF16B|SMARCAD1|KIF13A|KIFC2|ATP13A5|ATP9B|MYO18A	-2.38184	-6.53051	2.85803
GO:0051015	GO Molecular Functions	actin filament binding	-4.3092	3.05875	764	17	2.22513	SHROOM2|FMNL1|FLNA|AFDN|MYO5A|NEB|SPTAN1|TPM2|TPM3|ZNF185|SYNE1|CTNNA3|PPP1R9A|MYH14|CORO6|SHROOM1|MYO18A	-2.16941	-7.91457	3.05875
GO:0052723	GO Molecular Functions	inositol hexakisphosphate 1-kinase activity	-4.20043	29.6878	764	3	0.39267	PPIP5K1|IP6K1|PPIP5K2	-2.08478	-4.20043	39.5838
GO:0052724	GO Molecular Functions	inositol hexakisphosphate 3-kinase activity	-4.20043	29.6878	764	3	0.39267	PPIP5K1|IP6K1|PPIP5K2	-2.08478	-4.20043	39.5838
GO:0003682	GO Molecular Functions	chromatin binding	-4.16771	2.14527	764	31	4.05759	APBB1|APEX1|RERE|RUNX2|CTBP2|FLI1|HOXD10|MITF|NAP1L4|PER1|SAFB|SIX1|NSD2|BAP1|NCOR2|MORC2|CAMTA2|NCAPD3|ADNP|AUTS2|NUPR1|MLH3|ATAD2|MBTD1|BCAS3|ASXL2|ASH1L|SMARCAD1|EP400|TOX2|ASXL1	-2.07424	-4.16771	2.14527
GO:0035091	GO Molecular Functions	phosphatidylinositol binding	-4.16703	2.77525	764	19	2.48691	FES|ITPR3|MAPT|NUMA1|TULP3|HGS|RUBCN|BCAS3|PXK|KIF16B|EXOC1|ADAP2|WDR45B|PITPNM2|DENND1A|ARHGAP9|PLEKHF1|SBF2|ARAP1	-2.07424	-4.55998	4.05987
GO:0030674	GO Molecular Functions	protein-macromolecule adaptor activity	-4.11133	2.66557	764	20	2.6178	AP2A1|AP1G1|COL8A2|CUX1|DAB2|GNB1|JUP|LPL|MAPT|TNNT2|DLG5|KLHDC10|ZSWIM8|EPB41L3|MAPK8IP3|SYNE1|OBSL1|ADAP2|SH3RF1|SHANK3	-2.02953	-5.00921	2.67458
GO:0042578	GO Molecular Functions	phosphoric ester hydrolase activity	-4.04894	2.44082	764	23	3.01047	APEX1|GNB1|INPP4A|PDE4D|PDE8A|PFKFB3|PLCB4|PTPN4|PTPN13|PTPRF|PTPRK|PTPRM|MTMR3|LPIN2|PLCH1|PLCL2|PDE11A|PDP1|SMPD4|LRRC40|INPP5E|GDPD5|PIKFYVE	-1.97787	-4.04894	6.98537
GO:0004620	GO Molecular Functions	phospholipase activity	-4.03138	4.03168	764	11	1.43979	LPL|PLCB4|PLA2G6|PNPLA6|MGLL|PLCH1|PLCL2|SMPD4|PGAP6|GDPD5|ASPG	-1.97077	-4.03138	6.08981
GO:0008081	GO Molecular Functions	phosphoric diester hydrolase activity	-3.99306	4.34986	764	10	1.3089	APEX1|GNB1|PDE4D|PDE8A|PLCB4|PLCH1|PLCL2|PDE11A|SMPD4|GDPD5	-1.94267	-4.03138	6.08981
GO:0019900	GO Molecular Functions	kinase binding	-3.95578	1.94244	764	37	4.84293	AP2A1|AP1B1|APC|CBLB|CTBP2|CYLD|DLG2|DLG3|FLNA|GATA4|JUP|MAPT|MYOC|PDE8A|PDPK1|PER1|MAPK7|PTK2|PTPRK|MAP4K2|RBBP6|TCF7L2|TIAM1|PLA2G6|PRC1|RHOBTB1|TNIP1|PDLIM5|STK38|CNKSR2|MAPK8IP3|SASH1|TTC28|PPP1R9A|TBC1D14|PITPNM2|WNK1	-1.91538	-3.95578	1.94244
GO:0019902	GO Molecular Functions	phosphatase binding	-3.82689	3.02937	764	15	1.96335	DLG3|DTNA|JUP|MAPT|MET|PPP2R2A|PTK2|MTMR3|PPP6R2|KIF3A|MAST2|PPP1R9A|WNK1|SBF2|SIGLEC10	-1.80985	-3.82689	3.02937
GO:0000827	GO Molecular Functions	inositol-1,3,4,5,6-pentakisphosphate kinase activity	-3.81076	23.7503	764	3	0.39267	PPIP5K1|IP6K1|PPIP5K2	-1.80985	-4.20043	39.5838
GO:0000829	GO Molecular Functions	inositol heptakisphosphate kinase activity	-3.81076	23.7503	764	3	0.39267	PPIP5K1|IP6K1|PPIP5K2	-1.80985	-4.20043	39.5838
GO:0000832	GO Molecular Functions	inositol hexakisphosphate 5-kinase activity	-3.81076	23.7503	764	3	0.39267	PPIP5K1|IP6K1|PPIP5K2	-1.80985	-4.20043	39.5838
GO:0016298	GO Molecular Functions	lipase activity	-3.80351	3.54482	764	12	1.57068	LPL|PLCB4|PLA2G6|PNPLA6|MGLL|PLCH1|PLCL2|SMPD4|PGAP6|GDPD5|PNPLA1|ASPG	-1.80985	-4.03138	6.08981
GO:0061659	GO Molecular Functions	ubiquitin-like protein ligase activity	-3.74847	2.5053	764	20	2.6178	XIAP|CBLB|NEDD4|RBBP6|UBE2D3|PIAS2|NEURL1|TRIM32|PDZRN3|DTX4|TRIM2|ZNF451|RLIM|ANKIB1|SH3RF1|UBE3D|UBR3|TRIM50|RNF38|RNF152	-1.76358	-3.74847	2.5053
GO:0008013	GO Molecular Functions	beta-catenin binding	-3.48866	4.14249	764	9	1.17801	APC|SHROOM2|PTPRK|TCF7L2|VCL|DLG5|CTNNA3|CALCOCO1|BCL9L	-1.51238	-3.48866	9.89594
GO:0045296	GO Molecular Functions	cadherin binding	-3.45205	2.3774	764	20	2.6178	APC|CAST|CDH11|FLNA|HNRNPK|JUP|KTN1|AFDN|PTPRM|SPTAN1|VCL|LRRFIP1|CKAP5|PDLIM5|ATXN2L|STK38|DOCK9|CTNNA3|UBAP2|SH3GLB2	-1.4842	-4.57391	2.3774
GO:0042974	GO Molecular Functions	retinoic acid receptor binding	-3.36668	7.61226	764	5	0.65445	CTBP2|PRMT2|VDR|NCOR2|ASXL1	-1.40709	-3.36668	26.3892
GO:0019901	GO Molecular Functions	protein kinase binding	-3.28897	1.88775	764	32	4.18848	AP2A1|AP1B1|APC|CBLB|CTBP2|CYLD|FLNA|GATA4|JUP|MAPT|MYOC|PDPK1|MAPK7|PTK2|PTPRK|MAP4K2|RBBP6|TCF7L2|TIAM1|PLA2G6|PRC1|RHOBTB1|TNIP1|PDLIM5|STK38|CNKSR2|MAPK8IP3|SASH1|PPP1R9A|TBC1D14|PITPNM2|WNK1	-1.3375	-3.95578	1.94244
GO:0017022	GO Molecular Functions	myosin binding	-3.25592	4.27933	764	8	1.04712	MYBPC1|MYOC|STXBP5L|TRAK1|TRIM32|TRAK2|RAB3C|SHROOM1	-1.31243	-3.25592	6.08981
GO:0000900	GO Molecular Functions	translation repressor activity, mRNA regulatory element binding	-3.23869	9.89594	764	4	0.52356	SHMT1|CELF1|CPEB3|CPEB2	-1.30302	-3.23869	9.89594
GO:0034330	GO Biological Processes	cell junction organization	-13.5192	3.1849	764	56	7.32984	APC|APOD|DST|CAST|CDH11|CLN3|COL16A1|CTBP2|DLG3|FLNA|JUP|MAPT|AFDN|MYO9A|MYOC|NEDD4|NRCAM|PDPK1|PTK2|PTPRF|PTPRK|SEMA3F|SIX1|SLC8A2|TIAM1|VCL|LRP8|MPDZ|NEURL1|DLG5|MAP4K4|ROCK2|RAPGEF2|IQSEC1|GPHN|PDLIM5|CNKSR2|CLSTN1|ARHGEF15|PDZRN3|CLASP2|EPB41L3|OBSL1|ADNP|ZMYND8|SLC7A11|TANC2|BCAS3|PPP1R9A|LRRN1|CAPRIN2|FBF1|SHANK3|MTDH|PLEKHA7|C1QL3	-9.32326	-13.5192	3.1849
GO:0030029	GO Biological Processes	actin filament-based process	-11.0916	2.77433	764	56	7.32984	SHROOM2|FMNL1|CACNA1C|CAMK2D|CLN3|FAT1|FES|FLNA|GATA4|JUP|KCNJ8|KRAS|MET|ATXN3|MYO5A|MYOC|NEB|PDE4D|PDPK1|SPTAN1|TAC1|TNNT2|TPM2|TPM3|ROCK2|RHOBTB1|IQSEC1|PDLIM5|ARHGEF15|TRIM32|PALLD|CLASP2|EPB41L3|OBSL1|SRGAP2|SPECC1L|AUTS2|CTNNA3|MINK1|EVL|TRPM4|BCAS3|CDC42BPG|PPP1R9A|PLEKHG2|MYH14|CORO6|SHANK3|FGD3|ARAP1|FGD4|FRMD6|PPARGC1B|SHROOM1|WIPF2|MYO18A	-7.19669	-11.0916	6.78579
GO:0007264	GO Biological Processes	small GTPase mediated signal transduction	-10.7775	3.30521	764	42	5.49738	GNB1|IGF1|KRAS|MET|MYO9A|MYOC|NUCB2|TIAM1|ADGRG1|MAP4K4|ROCK2|RALGPS1|RAPGEF2|GARRE1|RHOBTB1|DENND4B|IQSEC1|MFN2|DENND4A|RAPGEF4|ARHGEF15|RAP1GAP2|DOCK9|PSD3|SRGAP2|PSD4|AUTS2|SGSM3|RAPGEF6|RHOT1|ARHGEF40|SIPA1L2|USP28|DENND1A|ARHGAP9|SPRY4|RERG|DOCK7|FGD3|ARAP1|FGD4|RALGAPA1	-7.05863	-10.7775	3.78855
GO:0043087	GO Biological Processes	regulation of GTPase activity	-10.6214	3.8563	764	34	4.45026	CBLB|MET|AFDN|MYO9A|PTK2|RGS7|TIAM1|MAP4K4|RGS6|RAPGEF2|IQSEC1|TMED2|ARHGEF15|RAP1GAP2|LRCH1|TBC1D30|DOCK9|SRGAP2|SGSM3|RAPGEF6|BCAS3|ADAP2|TBC1D14|SIPA1L2|DENND1A|ARHGAP9|WNK1|SBF2|DOCK7|FGD3|ARAP1|FGD4|CPEB2|RALGAPA1	-7.02751	-10.6214	3.8563
GO:0031344	GO Biological Processes	regulation of cell projection organization	-10.361	2.88632	764	49	6.41361	AP2A1|APBB1|APC|CLN3|CNTN1|CUX1|CYLD|FES|FLNA|MAP2|MAPT|MYO9A|NEDD4|PTPRF|SEMA3F|SPOCK1|TIAM1|LRP8|ULK1|NEURL1|MAP4K4|RAPGEF2|CCP110|PDLIM5|SDCCAG8|TRAK1|FSTL4|DENND5A|CAMSAP2|TBC1D30|OBSL1|ADNP|ZMYND8|AUTS2|TANC2|SGSM3|WRAP73|EVL|CDHR2|BCAS3|PPP1R9A|TBC1D14|CAPRIN2|TRAK2|SEMA6D|KREMEN1|SHANK3|ARAP1|CHODL	-6.86395	-10.361	8.48224
GO:0120035	GO Biological Processes	regulation of plasma membrane bounded cell projection organization	-10.2574	2.90523	764	48	6.28272	AP2A1|APBB1|APC|CLN3|CNTN1|CUX1|CYLD|FES|FLNA|MAP2|MAPT|NEDD4|PTPRF|SEMA3F|SPOCK1|TIAM1|LRP8|ULK1|NEURL1|MAP4K4|RAPGEF2|CCP110|PDLIM5|SDCCAG8|TRAK1|FSTL4|DENND5A|CAMSAP2|TBC1D30|OBSL1|ADNP|ZMYND8|AUTS2|TANC2|SGSM3|WRAP73|EVL|CDHR2|BCAS3|PPP1R9A|TBC1D14|CAPRIN2|TRAK2|SEMA6D|KREMEN1|SHANK3|ARAP1|CHODL	-6.83961	-10.361	8.48224
GO:0032989	GO Biological Processes	cellular component morphogenesis	-9.80437	2.7134	764	51	6.67539	APBB1|RERE|CDH11|CREB1|CUX1|DPYSL2|LAMA2|MAP2|MAPT|MYO9A|NEB|NEDD4|NEO1|NRCAM|PTK2|PTPRM|SEMA3F|SGK1|TIAM1|TNNT2|VCL|LRP8|ULK1|RPS6KA5|MAP4K4|KIF20B|RAPGEF2|PDLIM5|POSTN|CHL1|TRAK1|PALLD|FSTL4|CLASP2|EPB41L3|OBSL1|SRGAP2|ADNP|AUTS2|TANC2|MINK1|PID1|PPP1R9A|CAPRIN2|TRAK2|MYH14|SEMA6D|SHANK3|DOCK7|CHODL|PIKFYVE	-6.53743	-9.80437	3.71098
GO:0032990	GO Biological Processes	cell part morphogenesis	-9.79413	2.85343	764	47	6.15183	APBB1|RERE|CDH11|CREB1|CUX1|DPYSL2|LAMA2|MAP2|MAPT|MYO9A|NEDD4|NEO1|NRCAM|PTK2|PTPRM|SEMA3F|SGK1|TIAM1|VCL|LRP8|ULK1|RPS6KA5|MAP4K4|KIF20B|RAPGEF2|PDLIM5|POSTN|CHL1|TRAK1|PALLD|FSTL4|EPB41L3|OBSL1|SRGAP2|ADNP|AUTS2|TANC2|MINK1|PID1|PPP1R9A|CAPRIN2|TRAK2|MYH14|SEMA6D|SHANK3|DOCK7|CHODL	-6.53743	-9.80437	3.71098
GO:0000226	GO Biological Processes	microtubule cytoskeleton organization	-9.77917	2.89024	764	46	6.02094	APC|DST|CHD3|CYLD|EML1|FES|FLNA|MAP2|MAPT|MARK3|MET|ATXN3|NUMA1|PEX14|SLC16A1|UVRAG|MPDZ|PRC1|NEURL1|ROCK2|NCOR1|CCP110|CKAP5|SDCCAG8|KIF3A|TTLL5|CLASP2|MTCL1|CAMSAP2|OBSL1|SRGAP2|EML4|WRAP73|TUBD1|CCSER2|BCAS3|STARD9|CC2D2A|DOCK7|NAV3|KIFC2|DRC1|DEUP1|MAP7D2|DNAAF3|CCDC187	-6.53743	-9.77917	3.57353
GO:0048812	GO Biological Processes	neuron projection morphogenesis	-9.60822	2.89637	764	45	5.89005	APBB1|RERE|CDH11|CREB1|CUX1|DPYSL2|LAMA2|MAP2|MAPT|MYO9A|NEDD4|NEO1|NRCAM|PTK2|PTPRM|SEMA3F|SGK1|TIAM1|VCL|LRP8|ULK1|RPS6KA5|MAP4K4|KIF20B|RAPGEF2|PDLIM5|POSTN|CHL1|TRAK1|PALLD|FSTL4|EPB41L3|OBSL1|SRGAP2|ADNP|AUTS2|TANC2|MINK1|PPP1R9A|CAPRIN2|TRAK2|SEMA6D|SHANK3|DOCK7|CHODL	-6.41223	-9.80437	3.71098
GO:0120039	GO Biological Processes	plasma membrane bounded cell projection morphogenesis	-9.2748	2.82741	764	45	5.89005	APBB1|RERE|CDH11|CREB1|CUX1|DPYSL2|LAMA2|MAP2|MAPT|MYO9A|NEDD4|NEO1|NRCAM|PTK2|PTPRM|SEMA3F|SGK1|TIAM1|VCL|LRP8|ULK1|RPS6KA5|MAP4K4|KIF20B|RAPGEF2|PDLIM5|POSTN|CHL1|TRAK1|PALLD|FSTL4|EPB41L3|OBSL1|SRGAP2|ADNP|AUTS2|TANC2|MINK1|PPP1R9A|CAPRIN2|TRAK2|SEMA6D|SHANK3|DOCK7|CHODL	-6.12021	-9.80437	3.71098
GO:0048858	GO Biological Processes	cell projection morphogenesis	-9.18792	2.80957	764	45	5.89005	APBB1|RERE|CDH11|CREB1|CUX1|DPYSL2|LAMA2|MAP2|MAPT|MYO9A|NEDD4|NEO1|NRCAM|PTK2|PTPRM|SEMA3F|SGK1|TIAM1|VCL|LRP8|ULK1|RPS6KA5|MAP4K4|KIF20B|RAPGEF2|PDLIM5|POSTN|CHL1|TRAK1|PALLD|FSTL4|EPB41L3|OBSL1|SRGAP2|ADNP|AUTS2|TANC2|MINK1|PPP1R9A|CAPRIN2|TRAK2|SEMA6D|SHANK3|DOCK7|CHODL	-6.07112	-9.80437	3.71098
GO:0051056	GO Biological Processes	regulation of small GTPase mediated signal transduction	-8.97375	3.78855	764	29	3.79581	IGF1|KRAS|MET|MYO9A|MYOC|TIAM1|ADGRG1|MAP4K4|RALGPS1|DENND4B|IQSEC1|MFN2|DENND4A|ARHGEF15|RAP1GAP2|PSD3|SRGAP2|PSD4|AUTS2|SGSM3|ARHGEF40|SIPA1L2|DENND1A|ARHGAP9|SPRY4|FGD3|ARAP1|FGD4|RALGAPA1	-5.89171	-10.7775	3.78855
GO:0000904	GO Biological Processes	cell morphogenesis involved in differentiation	-8.90807	2.68075	764	47	6.15183	APBB1|RERE|CDH11|CREB1|CUX1|DPYSL2|FAT1|FLNA|ITGB7|LAMA2|MAP2|MAPT|MET|MYOC|NEDD4|NEO1|NRCAM|PTK2|PTPRM|SEMA3F|TIAM1|TYRO3|VCL|LRP8|ULK1|RPS6KA5|RAPGEF2|PDLIM5|POSTN|CHL1|TRAK1|PALLD|FSTL4|OBSL1|SRGAP2|ADNP|AUTS2|TANC2|MINK1|PPP1R9A|CAPRIN2|TRAK2|SEMA6D|SPRY4|SHANK3|DOCK7|CHODL	-5.85822	-9.80437	3.71098
GO:0030036	GO Biological Processes	actin cytoskeleton organization	-8.53425	2.60931	764	47	6.15183	SHROOM2|FMNL1|CLN3|FAT1|FES|FLNA|KRAS|MET|ATXN3|MYO5A|MYOC|NEB|PDPK1|SPTAN1|TAC1|TNNT2|TPM2|TPM3|ROCK2|RHOBTB1|IQSEC1|PDLIM5|ARHGEF15|TRIM32|PALLD|CLASP2|EPB41L3|OBSL1|SPECC1L|AUTS2|CTNNA3|MINK1|EVL|BCAS3|CDC42BPG|PPP1R9A|PLEKHG2|MYH14|CORO6|SHANK3|FGD3|ARAP1|FGD4|FRMD6|PPARGC1B|SHROOM1|MYO18A	-5.51435	-11.0916	6.78579
GO:0051668	GO Biological Processes	localization within membrane	-8.34958	2.6754	764	44	5.75916	CLN3|DAB2|DLG2|DLG3|FLNA|ITGB7|JUP|MAL|AFDN|MYO5A|PDPK1|MAPK10|PSAP|TIAM1|RABEP1|HGS|ADIPOQ|ROCK2|RAPGEF2|SEC16A|GPHN|EXOC5|TMED2|CLSTN1|EFR3B|EMC1|CLASP2|EPB41L3|MTCL1|ZMYND8|SLC7A11|RAPGEF6|ADAM22|PID1|AGK|EXOC1|IFT80|DENND1A|KIF13A|PLEKHF1|SHANK3|RAB3C|TTC7B|PIKFYVE	-5.35772	-8.34958	3.30849
GO:0030522	GO Biological Processes	intracellular receptor signaling pathway	-8.30356	3.86909	764	26	3.40314	XIAP|CTBP2|CYLD|DAB2|PRMT2|NEDD4|PER1|PHB|RORB|SAFB|VDR|PIAS2|NCOR1|NCOR2|SAFB2|ZNF536|PUM2|HEYL|FOXP1|ASXL2|TRERF1|ZMIZ1|CALCOCO1|ALPK1|PPARGC1B|ASXL1	-5.33803	-8.30356	18.4724
GO:0080135	GO Biological Processes	regulation of cellular response to stress	-8.11268	2.62698	764	44	5.75916	APBB1|CLN3|ATF6B|CYLD|MECOM|FLNA|GATA4|HNRNPK|KRAS|MAPT|MET|ATXN3|MUC1|PDE8A|PER1|PPP1R10|MAPK7|PTPRF|MAP4K2|TPD52L1|NSD2|MAP4K4|ROCK2|NCOR1|HIPK3|HYOU1|TMED2|TRIM32|KLHDC10|MAPK8IP3|SASH1|SLC7A11|NUPR1|HIPK2|MINK1|SIRT6|RTEL1|ETAA1|TNFRSF19|SH3RF1|CCAR2|KREMEN1|KMT5A|KLHL31	-5.17197	-8.11268	4.13562
GO:0072657	GO Biological Processes	protein localization to membrane	-8.00944	2.75845	764	40	5.2356	CLN3|DAB2|DLG2|DLG3|FLNA|ITGB7|JUP|AFDN|MYO5A|PDPK1|MAPK10|TIAM1|RABEP1|HGS|ADIPOQ|ROCK2|RAPGEF2|SEC16A|GPHN|EXOC5|TMED2|CLSTN1|EFR3B|EMC1|CLASP2|EPB41L3|MTCL1|ZMYND8|SLC7A11|RAPGEF6|ADAM22|PID1|AGK|IFT80|KIF13A|PLEKHF1|SHANK3|RAB3C|TTC7B|PIKFYVE	-5.09221	-8.34958	3.30849
GO:0016358	GO Biological Processes	dendrite development	-7.80261	3.90951	764	24	3.14136	RERE|CUX1|MAP2|NEDD4|TIAM1|LRP8|NEURL1|DLG5|RAPGEF2|IQSEC1|PDLIM5|CPEB3|TRAK1|FSTL4|CAMSAP2|OBSL1|SRGAP2|ZMYND8|TANC2|MINK1|PPP1R9A|CAPRIN2|TRAK2|SHANK3	-4.90766	-10.361	8.48224
GO:0060765	GO Biological Processes	regulation of androgen receptor signaling pathway	-7.74562	12.7234	764	9	1.17801	DAB2|PRMT2|PHB|PIAS2|NCOR1|NCOR2|SAFB2|HEYL|FOXP1	-4.87185	-8.30356	18.4724
GO:0048667	GO Biological Processes	cell morphogenesis involved in neuron differentiation	-7.66653	2.76504	764	38	4.97382	APBB1|RERE|CDH11|CREB1|CUX1|DPYSL2|LAMA2|MAP2|MAPT|NEDD4|NEO1|NRCAM|PTK2|PTPRM|SEMA3F|TIAM1|VCL|LRP8|ULK1|RPS6KA5|RAPGEF2|PDLIM5|CHL1|TRAK1|PALLD|FSTL4|OBSL1|ADNP|AUTS2|TANC2|MINK1|PPP1R9A|CAPRIN2|TRAK2|SEMA6D|SHANK3|DOCK7|CHODL	-4.81297	-9.80437	3.71098
GO:0060766	GO Biological Processes	negative regulation of androgen receptor signaling pathway	-7.46261	18.4724	764	7	0.91623	DAB2|PHB|PIAS2|NCOR1|NCOR2|HEYL|FOXP1	-4.62836	-8.30356	18.4724
GO:0030518	GO Biological Processes	intracellular steroid hormone receptor signaling pathway	-7.40772	5.45983	764	16	2.09424	DAB2|PRMT2|NEDD4|PER1|PHB|SAFB|PIAS2|NCOR1|NCOR2|SAFB2|HEYL|FOXP1|TRERF1|ZMIZ1|CALCOCO1|PPARGC1B	-4.60708	-8.30356	18.4724
GO:1990778	GO Biological Processes	protein localization to cell periphery	-7.40158	3.30849	764	28	3.66492	CLN3|DAB2|FLNA|JUP|AFDN|MYO5A|NUMA1|PDPK1|MAPK10|RABEP1|ADIPOQ|ROCK2|RAPGEF2|SEC16A|EXOC5|TMED2|CLSTN1|EFR3B|CLASP2|EPB41L3|RAPGEF6|ADAM22|PID1|IFT80|KIF13A|PLEKHF1|RAB3C|TTC7B	-4.60708	-8.34958	3.30849
GO:0034329	GO Biological Processes	cell junction assembly	-7.38809	3.00874	764	32	4.18848	APC|APOD|DST|CDH11|COL16A1|JUP|AFDN|MYO9A|MYOC|NRCAM|PDPK1|PTK2|PTPRK|SIX1|VCL|MPDZ|DLG5|MAP4K4|ROCK2|RAPGEF2|PDLIM5|CLSTN1|CLASP2|EPB41L3|OBSL1|ADNP|BCAS3|PPP1R9A|LRRN1|FBF1|SHANK3|MTDH	-4.60708	-13.5192	3.1849
GO:0061564	GO Biological Processes	axon development	-7.3539	2.8819	764	34	4.45026	APBB1|APOD|CDH11|CREB1|DPYSL2|FLNA|LAMA2|MAP2|MAPT|MTR|NEO1|NRCAM|PTK2|PTPRF|PTPRM|SEMA3F|TIAM1|VCL|ULK1|RPS6KA5|CHL1|TRAK1|TRIM32|PALLD|FSTL4|MAPK8IP3|CAMSAP2|ADNP|AUTS2|TRAK2|SEMA6D|KREMEN1|DOCK7|CHODL	-4.58929	-9.80437	3.71098
GO:0006473	GO Biological Processes	protein acetylation	-7.29135	4.11514	764	21	2.74869	APBB1|IRF4|MAPT|MUC1|PER1|TRRAP|RPS6KA4|RPS6KA5|TAF6L|SRCAP|ZZZ3|ZNF451|AUTS2|NUPR1|PHF20|KANSL3|EP400|DSCC1|NAA16|NAA40|JADE1	-4.55207	-7.29135	7.08963
GO:0009896	GO Biological Processes	positive regulation of catabolic process	-7.2817	2.81021	764	35	4.58115	APC|CBFA2T3|CBLB|CSNK1A1|DAB2|IGF1|ATXN3|NEDD4|FURIN|PTK2|UVRAG|ULK1|KHSRP|SLC4A4|ROCK2|ZER1|CELF1|CPEB3|TRIM32|ZSWIM8|ZBTB20|NUPR1|SGSM3|SIRT6|ANKIB1|ELAPOR1|TENT4B|PLEKHF1|TUT7|PIP4K2C|MTDH|DIS3L2|PRICKLE1|RNF152|PAN3	-4.55207	-7.2817	3.12503
GO:0050808	GO Biological Processes	synapse organization	-7.26935	2.97343	764	32	4.18848	CAST|CLN3|CTBP2|DLG3|FLNA|MAPT|NEDD4|NRCAM|PTPRF|SEMA3F|SIX1|SLC8A2|TIAM1|LRP8|NEURL1|DLG5|GPHN|PDLIM5|CNKSR2|CLSTN1|ARHGEF15|PDZRN3|OBSL1|ADNP|ZMYND8|SLC7A11|TANC2|PPP1R9A|LRRN1|CAPRIN2|SHANK3|C1QL3	-4.55207	-10.361	8.48224
GO:0120031	GO Biological Processes	plasma membrane bounded cell projection assembly	-7.25669	2.66699	764	38	4.97382	APC|CLN3|CYLD|FLNA|VCL|NEURL1|MAP4K4|RAPGEF2|CCP110|EXOC5|SDCCAG8|KIF3A|CILK1|SEPTIN6|TBC1D30|SRGAP2|ZMYND8|WWTR1|AUTS2|SGSM3|WRAP73|MINK1|EVL|RAPGEF6|BCAS3|PPP1R9A|TBC1D14|CC2D2A|IFT80|BBS10|ARMC9|ALPK1|FBF1|FGD3|DRC1|ARAP1|FGD4|DNAAF3	-4.55207	-7.25669	3.3791
GO:0044089	GO Biological Processes	positive regulation of cellular component biogenesis	-7.19836	2.74041	764	36	4.71204	APC|COL16A1|CREB1|FES|FLNA|MAPT|MET|MYOC|NUMA1|TAC1|ULK1|LDB2|HGS|NEURL1|DLG5|MAP4K4|ROCK2|CCP110|CKAP5|MORC2|CLSTN1|ARHGEF15|CLASP2|ADNP|ZMYND8|AUTS2|WRAP73|EVL|BCAS3|ELAPOR1|LRRN1|PIP4K2C|NAV3|FNIP1|ARAP1|PAN3	-4.50753	-11.0916	6.78579
GO:0051345	GO Biological Processes	positive regulation of hydrolase activity	-7.15495	2.60332	764	39	5.10471	ALDOB|APAF1|ASPH|FGFR1|GNA15|MAPT|AFDN|MYO9A|PDPK1|PHB|PSAP|RGS7|TIAM1|TNNT2|LPAR2|MAP4K4|ROCK2|RGS6|RAPGEF2|IQSEC1|RIPK3|NLRP1|ARHGEF15|RAP1GAP2|TBC1D30|DOCK9|SRGAP2|SGSM3|RAPGEF6|BCAS3|UACA|ADAP2|TBC1D14|SIPA1L2|DENND1A|DOCK7|ARAP1|PPARGC1B|RALGAPA1	-4.47748	-10.6214	3.8563
GO:0030031	GO Biological Processes	cell projection assembly	-6.98312	2.60239	764	38	4.97382	APC|CLN3|CYLD|FLNA|VCL|NEURL1|MAP4K4|RAPGEF2|CCP110|EXOC5|SDCCAG8|KIF3A|CILK1|SEPTIN6|TBC1D30|SRGAP2|ZMYND8|WWTR1|AUTS2|SGSM3|WRAP73|MINK1|EVL|RAPGEF6|BCAS3|PPP1R9A|TBC1D14|CC2D2A|IFT80|BBS10|ARMC9|ALPK1|FBF1|FGD3|DRC1|ARAP1|FGD4|DNAAF3	-4.33022	-7.25669	3.3791
GO:0043967	GO Biological Processes	histone H4 acetylation	-6.98214	7.08963	764	12	1.57068	APBB1|IRF4|MUC1|PER1|TRRAP|ZZZ3|AUTS2|PHF20|KANSL3|EP400|NAA40|JADE1	-4.33022	-7.29135	7.08963
GO:0030521	GO Biological Processes	androgen receptor signaling pathway	-6.94322	8.99631	764	10	1.3089	DAB2|PRMT2|PHB|PIAS2|NCOR1|NCOR2|SAFB2|HEYL|FOXP1|ZMIZ1	-4.30354	-8.30356	18.4724
GO:0016570	GO Biological Processes	histone modification	-6.85452	2.79714	764	33	4.31937	APBB1|CAMK2D|MECOM|PRMT2|IRF4|MUC1|PER1|PHB|NSD2|KDM5C|TRRAP|BAP1|PER2|RPS6KA4|RPS6KA5|TAF6L|SRCAP|BAZ2A|ZZZ3|ZNF451|AUTS2|PHF20|SIRT6|FBXL19|KANSL3|TRERF1|ASH1L|SMARCAD1|EP400|NAA40|JADE1|ASXL1|KMT5A	-4.22674	-7.29135	7.08963
GO:0010975	GO Biological Processes	regulation of neuron projection development	-6.83654	2.84647	764	32	4.18848	AP2A1|APBB1|CNTN1|CUX1|FES|FLNA|MAP2|MAPT|NEDD4|PTPRF|SEMA3F|SPOCK1|TIAM1|LRP8|ULK1|MAP4K4|RAPGEF2|PDLIM5|TRAK1|FSTL4|DENND5A|CAMSAP2|OBSL1|ADNP|TANC2|PPP1R9A|CAPRIN2|TRAK2|SEMA6D|KREMEN1|SHANK3|CHODL	-4.22034	-10.361	8.48224
GO:0043547	GO Biological Processes	positive regulation of GTPase activity	-6.75125	3.55635	764	23	3.01047	AFDN|MYO9A|RGS7|TIAM1|MAP4K4|RGS6|RAPGEF2|IQSEC1|ARHGEF15|RAP1GAP2|TBC1D30|DOCK9|SRGAP2|SGSM3|RAPGEF6|BCAS3|ADAP2|TBC1D14|SIPA1L2|DENND1A|DOCK7|ARAP1|RALGAPA1	-4.14633	-10.6214	3.8563
GO:0006475	GO Biological Processes	internal protein amino acid acetylation	-6.7361	4.37121	764	18	2.35602	APBB1|IRF4|MAPT|MUC1|PER1|TRRAP|RPS6KA4|RPS6KA5|TAF6L|SRCAP|ZZZ3|ZNF451|AUTS2|PHF20|KANSL3|EP400|NAA40|JADE1	-4.14217	-7.29135	7.08963
GO:0060996	GO Biological Processes	dendritic spine development	-6.69802	5.5977	764	14	1.83246	TIAM1|LRP8|NEURL1|DLG5|IQSEC1|PDLIM5|CPEB3|FSTL4|SRGAP2|ZMYND8|TANC2|PPP1R9A|CAPRIN2|SHANK3	-4.11482	-10.361	8.48224
GO:0043543	GO Biological Processes	protein acylation	-6.51243	3.56903	764	22	2.87958	APBB1|IRF4|MAPT|MUC1|OGDH|PER1|TRRAP|RPS6KA4|RPS6KA5|TAF6L|SRCAP|ZZZ3|ZNF451|AUTS2|NUPR1|PHF20|KANSL3|EP400|DSCC1|NAA16|NAA40|JADE1	-3.93969	-7.29135	7.08963
GO:0060998	GO Biological Processes	regulation of dendritic spine development	-6.48182	7.13806	764	11	1.43979	TIAM1|LRP8|NEURL1|DLG5|CPEB3|FSTL4|ZMYND8|TANC2|PPP1R9A|CAPRIN2|SHANK3	-3.92685	-10.361	8.48224
GO:0016049	GO Biological Processes	cell growth	-6.47938	2.69333	764	33	4.31937	CAMK2D|DPYSL2|GATA4|PRMT2|IGF1|IGFBP5|MAP2|MAPT|NRCAM|PHB|SEMA3F|SGK1|SPOCK1|TIAM1|VCL|BAP1|ULK1|ADAM15|PDLIM5|POSTN|CLSTN1|TRIM32|FSTL4|EPB41L3|ADNP|AUTS2|SIRT6|CDHR2|CCAR2|CAPRIN2|JADE1|SEMA6D|RERG	-3.92685	-9.80437	3.71098
GO:0043401	GO Biological Processes	steroid hormone mediated signaling pathway	-6.43358	4.65691	764	16	2.09424	DAB2|PRMT2|NEDD4|PER1|PHB|SAFB|PIAS2|NCOR1|NCOR2|SAFB2|HEYL|FOXP1|TRERF1|ZMIZ1|CALCOCO1|PPARGC1B	-3.89081	-8.30356	18.4724
GO:0016573	GO Biological Processes	histone acetylation	-6.35493	4.34145	764	17	2.22513	APBB1|IRF4|MUC1|PER1|TRRAP|RPS6KA4|RPS6KA5|TAF6L|SRCAP|ZZZ3|ZNF451|AUTS2|PHF20|KANSL3|EP400|NAA40|JADE1	-3.8217	-7.29135	7.08963
GO:0050807	GO Biological Processes	regulation of synapse organization	-6.32276	3.75202	764	20	2.6178	CLN3|NEDD4|SEMA3F|SIX1|TIAM1|LRP8|NEURL1|DLG5|PDLIM5|CLSTN1|ARHGEF15|ADNP|ZMYND8|SLC7A11|TANC2|PPP1R9A|LRRN1|CAPRIN2|SHANK3|C1QL3	-3.79887	-10.361	8.48224
GO:0051129	GO Biological Processes	negative regulation of cellular component organization	-6.29911	2.34868	764	41	5.36649	APC|APOD|FLNA|IGF1|MAP2|MAPT|MET|MYOC|ATXN2|SEMA3F|SPOCK1|SPTAN1|ULK1|ADIPOQ|MAP4K4|ROCK2|RAPGEF2|RUBCN|CCP110|ARHGEF15|FSTL4|CLASP2|DENND5A|CAMSAP2|CLEC16A|TBC1D30|NUPR1|GHITM|EVL|RTEL1|BCAS3|PPP1R9A|TENT4B|TRAK2|STN1|SEMA6D|CTC1|KREMEN1|SHANK3|NAV3|ARAP1	-3.78437	-6.29911	7.19705
GO:0031331	GO Biological Processes	positive regulation of cellular catabolic process	-6.21495	2.77456	764	30	3.9267	CBFA2T3|CSNK1A1|DAB2|IGF1|ATXN3|FURIN|PTK2|UVRAG|ULK1|KHSRP|SLC4A4|ROCK2|ZER1|CELF1|CPEB3|ZSWIM8|ZBTB20|NUPR1|SIRT6|ANKIB1|ELAPOR1|TENT4B|PLEKHF1|TUT7|PIP4K2C|MTDH|DIS3L2|PRICKLE1|RNF152|PAN3	-3.70917	-7.2817	3.12503
GO:0018393	GO Biological Processes	internal peptidyl-lysine acetylation	-6.1203	4.17965	764	17	2.22513	APBB1|IRF4|MUC1|PER1|TRRAP|RPS6KA4|RPS6KA5|TAF6L|SRCAP|ZZZ3|ZNF451|AUTS2|PHF20|KANSL3|EP400|NAA40|JADE1	-3.62845	-7.29135	7.08963
GO:0006914	GO Biological Processes	autophagy	-6.10843	2.54895	764	34	4.45026	CLN3|GATA4|MAPT|MET|NEDD4|PSAP|UVRAG|ULK1|MTMR3|HERC1|HGS|DEPDC5|RUBCN|SEC16A|MFN2|TLK2|MTCL1|CLEC16A|NUPR1|BCAS3|SUPT20H|EXOC1|WDR45B|TBC1D14|ELAPOR1|PLEKHF1|PIP4K2C|SBF2|ATG4C|MTDH|PIKFYVE|RNF152|ATP6V1C2|RAB19	-3.62845	-6.10843	10.7956
GO:0061919	GO Biological Processes	process utilizing autophagic mechanism	-6.10843	2.54895	764	34	4.45026	CLN3|GATA4|MAPT|MET|NEDD4|PSAP|UVRAG|ULK1|MTMR3|HERC1|HGS|DEPDC5|RUBCN|SEC16A|MFN2|TLK2|MTCL1|CLEC16A|NUPR1|BCAS3|SUPT20H|EXOC1|WDR45B|TBC1D14|ELAPOR1|PLEKHF1|PIP4K2C|SBF2|ATG4C|MTDH|PIKFYVE|RNF152|ATP6V1C2|RAB19	-3.62845	-6.10843	10.7956
GO:0050803	GO Biological Processes	regulation of synapse structure or activity	-6.09751	3.63154	764	20	2.6178	CLN3|NEDD4|SEMA3F|SIX1|TIAM1|LRP8|NEURL1|DLG5|PDLIM5|CLSTN1|ARHGEF15|ADNP|ZMYND8|SLC7A11|TANC2|PPP1R9A|LRRN1|CAPRIN2|SHANK3|C1QL3	-3.6258	-10.361	8.48224
GO:0060999	GO Biological Processes	positive regulation of dendritic spine development	-6.07312	8.48224	764	9	1.17801	TIAM1|LRP8|NEURL1|DLG5|CPEB3|ZMYND8|PPP1R9A|CAPRIN2|SHANK3	-3.60953	-10.361	8.48224
GO:0048813	GO Biological Processes	dendrite morphogenesis	-6.01371	4.33795	764	16	2.09424	RERE|CUX1|MAP2|NEDD4|TIAM1|LRP8|RAPGEF2|PDLIM5|TRAK1|OBSL1|TANC2|MINK1|PPP1R9A|CAPRIN2|TRAK2|SHANK3	-3.55809	-10.361	8.48224
GO:0150115	GO Biological Processes	cell-substrate junction organization	-5.78746	5.09494	764	13	1.70157	APOD|DST|COL16A1|MYOC|PDPK1|PTK2|PTPRK|VCL|MAP4K4|ROCK2|IQSEC1|CLASP2|BCAS3	-3.33966	-5.78746	6.7582
GO:0018205	GO Biological Processes	peptidyl-lysine modification	-5.76825	2.81253	764	27	3.53403	APBB1|MECOM|IRF4|MUC1|PER1|NSD2|TRRAP|RPS6KA4|PIAS2|RPS6KA5|TAF6L|SRCAP|SIRT5|ZZZ3|ZNF451|AUTS2|PHF20|TRPM4|KANSL3|ASH1L|ZMIZ1|EP400|METTL22|NAA40|JADE1|KMT5A|EEF1AKMT2	-3.32815	-7.29135	7.08963
GO:0009755	GO Biological Processes	hormone-mediated signaling pathway	-5.75107	3.75004	764	18	2.35602	ASIP|DAB2|PRMT2|NEDD4|PER1|PHB|PRLR|SAFB|PIAS2|NCOR1|NCOR2|SAFB2|HEYL|FOXP1|TRERF1|ZMIZ1|CALCOCO1|PPARGC1B	-3.31852	-8.30356	18.4724
GO:0018394	GO Biological Processes	peptidyl-lysine acetylation	-5.71905	3.91235	764	17	2.22513	APBB1|IRF4|MUC1|PER1|TRRAP|RPS6KA4|RPS6KA5|TAF6L|SRCAP|ZZZ3|ZNF451|AUTS2|PHF20|KANSL3|EP400|NAA40|JADE1	-3.30064	-7.29135	7.08963
GO:0018105	GO Biological Processes	peptidyl-serine phosphorylation	-5.71847	3.01591	764	24	3.14136	CAMK2D|CSNK1A1|MARK3|PDE4D|PDPK1|MAPK7|RPS6KB2|SGK1|ULK1|RPS6KA4|RPS6KA5|ROCK2|HIPK3|TLK2|STK38|MAST3|MAST2|PLCL2|HIPK2|WNK1|CAPRIN2|DOCK7|FNIP1|PIKFYVE	-3.30064	-5.71847	3.01591
GO:0007265	GO Biological Processes	Ras protein signal transduction	-5.69755	2.92779	764	25	3.27225	GNB1|IGF1|KRAS|MET|MYOC|TIAM1|ADGRG1|MAP4K4|ROCK2|RALGPS1|RAPGEF2|GARRE1|DENND4B|IQSEC1|MFN2|DENND4A|PSD3|PSD4|AUTS2|SGSM3|RAPGEF6|USP28|DENND1A|SPRY4|RERG	-3.29396	-10.7775	3.78855
GO:0018209	GO Biological Processes	peptidyl-serine modification	-5.69755	2.92779	764	25	3.27225	CAMK2D|CSNK1A1|MARK3|PDE4D|PDPK1|MAPK7|RPS6KB2|SGK1|ULK1|RPS6KA4|RPS6KA5|ROCK2|HIPK3|TLK2|STK38|MAST3|MAST2|PLCL2|HIPK2|WNK1|CAPRIN2|DOCK7|FNIP1|EGFLAM|PIKFYVE	-3.29396	-5.71847	3.01591
GO:0031589	GO Biological Processes	cell-substrate adhesion	-5.62001	2.82741	764	26	3.40314	APOD|COL16A1|EDA|FLNA|ITGB7|JUP|ATXN3|MYOC|PDPK1|PTK2|PTPRK|SPOCK1|TIAM1|TYRO3|VCL|ADAM15|MAP4K4|ROCK2|POSTN|CLASP2|SRGAP2|MINK1|BCAS3|ADAMTS9|SPRY4|EGFLAM	-3.22337	-5.78746	6.7582
GO:0010506	GO Biological Processes	regulation of autophagy	-5.59941	2.96878	764	24	3.14136	CLN3|GATA4|MAPT|MET|NEDD4|PSAP|UVRAG|ULK1|MTMR3|HERC1|DEPDC5|RUBCN|TLK2|MTCL1|CLEC16A|NUPR1|EXOC1|TBC1D14|ELAPOR1|PLEKHF1|PIP4K2C|MTDH|RNF152|ATP6V1C2	-3.20961	-6.10843	10.7956
GO:0034063	GO Biological Processes	stress granule assembly	-5.55842	10.6572	764	7	0.91623	MAPT|ATXN2|UBAP2L|ATXN2L|PRRC2C|PUM2|OGFOD1	-3.17535	-5.55842	10.6572
GO:0032870	GO Biological Processes	cellular response to hormone stimulus	-5.49652	2.35618	764	35	4.58115	APC|APEX1|ASIP|CREB1|DAB2|GNB1|PRMT2|LPL|MYO5A|NEDD4|PDPK1|PER1|PHB|PRLR|PTK2|SAFB|PAX8|IRS4|PIAS2|ADIPOQ|ROCK2|NCOR1|NCOR2|LPIN2|SAFB2|HEYL|FOXP1|BCAS3|PID1|TRERF1|ZMIZ1|CALCOCO1|PIP4K2C|CPEB2|PPARGC1B	-3.12008	-8.30356	18.4724
GO:0007163	GO Biological Processes	establishment or maintenance of cell polarity	-5.43525	3.4186	764	19	2.48691	DST|DLG2|DLG3|FAT1|MYO9A|NUMA1|PTK2|DLG5|ROCK2|KIF20B|CKAP5|RHOBTB1|SDCCAG8|CLASP2|MTCL1|BCAS3|FBF1|DOCK7|MYO18A	-3.06534	-5.43525	5.1631
GO:0033144	GO Biological Processes	negative regulation of intracellular steroid hormone receptor signaling pathway	-5.39808	8.33343	764	8	1.04712	DAB2|PER1|PHB|PIAS2|NCOR1|NCOR2|HEYL|FOXP1	-3.03461	-8.30356	18.4724
GO:0072659	GO Biological Processes	protein localization to plasma membrane	-5.36163	3.04491	764	22	2.87958	CLN3|DAB2|FLNA|JUP|AFDN|MYO5A|PDPK1|ADIPOQ|ROCK2|RAPGEF2|SEC16A|EXOC5|TMED2|EFR3B|CLASP2|EPB41L3|RAPGEF6|PID1|KIF13A|PLEKHF1|RAB3C|TTC7B	-3.00449	-8.34958	3.30849
GO:1903115	GO Biological Processes	regulation of actin filament-based movement	-5.30806	8.11975	764	8	1.04712	CACNA1C|CAMK2D|GATA4|JUP|PDE4D|TNNT2|CTNNA3|TRPM4	-2.95773	-5.30806	13.1946
GO:0007044	GO Biological Processes	cell-substrate junction assembly	-5.30245	5.00006	764	12	1.57068	APOD|DST|COL16A1|MYOC|PDPK1|PTK2|PTPRK|VCL|MAP4K4|ROCK2|CLASP2|BCAS3	-2.95773	-5.78746	6.7582
GO:0007254	GO Biological Processes	JNK cascade	-5.21129	3.76988	764	16	2.09424	CYLD|MECOM|GPS1|PER1|MAPK10|MAP4K2|TPD52L1|MAP4K4|NCOR1|HIPK3|MAPK8IP3|HIPK2|MINK1|TNFRSF19|SH3RF1|KLHL31	-2.87264	-8.11268	4.13562
GO:0007018	GO Biological Processes	microtubule-based movement	-5.18044	2.67319	764	26	3.40314	DST|CLN3|DLG2|KTN1|MAP2|MAPT|PEX14|SEPTIN4|SPG7|NEURL1|KIF20B|KIF3A|CILK1|TRAK1|MAPK8IP3|CFAP45|RHOT1|KIF21A|KIF16B|ASH1L|STARD9|KIF13A|TRAK2|KIFC2|BICDL1|DRC1	-2.84778	-5.18044	5.89546
GO:0097435	GO Biological Processes	supramolecular fiber organization	-5.13439	2.13102	764	40	5.2356	APC|SHROOM2|DST|DPT|FAT1|FES|FLNA|LTBP3|MAP2|MAPT|MET|MYO5A|MYOC|NEB|NUMA1|FURIN|SPTAN1|TAC1|TNNT2|TPM2|TPM3|PXDN|ROCK2|CKAP5|RHOBTB1|RIPK3|ARHGEF15|CLASP2|CAMSAP2|OBSL1|CTNNA3|EVL|PPP1R9A|PLEKHG2|CORO6|SHANK3|NAV3|ARAP1|PPARGC1B|SHROOM1	-2.81144	-11.0916	6.78579
GO:0046578	GO Biological Processes	regulation of Ras protein signal transduction	-5.13237	3.54171	764	17	2.22513	IGF1|KRAS|MET|MYOC|ADGRG1|MAP4K4|RALGPS1|DENND4B|IQSEC1|MFN2|DENND4A|PSD3|PSD4|AUTS2|SGSM3|DENND1A|SPRY4	-2.81144	-10.7775	3.78855
GO:0008654	GO Biological Processes	phospholipid biosynthetic process	-5.10637	3.12915	764	20	2.6178	CLN3|DGKA|DGKB|DPAGT1|INPP4A|FADS1|PLA2G6|MTMR3|PGS1|IP6K1|AGPAT1|EFR3B|PGAP2|INPP5E|PITPNM2|PIP4K2C|PIGZ|SERAC1|TTC7B|PIKFYVE	-2.7912	-5.10637	3.71098
GO:0046328	GO Biological Processes	regulation of JNK cascade	-5.09689	4.13562	764	14	1.83246	CYLD|MECOM|PER1|MAP4K2|TPD52L1|MAP4K4|NCOR1|HIPK3|MAPK8IP3|HIPK2|MINK1|TNFRSF19|SH3RF1|KLHL31	-2.78739	-8.11268	4.13562
GO:0007160	GO Biological Processes	cell-matrix adhesion	-5.0475	3.21407	764	19	2.48691	APOD|COL16A1|EDA|ITGB7|JUP|MYOC|PDPK1|PTK2|PTPRK|TIAM1|VCL|ADAM15|MAP4K4|ROCK2|POSTN|CLASP2|MINK1|BCAS3|ADAMTS9	-2.74373	-5.78746	6.7582
GO:0046486	GO Biological Processes	glycerolipid metabolic process	-5.04208	2.62545	764	26	3.40314	CLN3|DGKA|DGKB|INPP4A|LPL|MTTP|PLA2G6|MTMR3|PGS1|LPIN2|IP6K1|AGPAT1|PNPLA6|MGLL|EFR3B|PGAP2|SMPD4|AGK|INPP5E|PITPNM2|PIP4K2C|PIGZ|SERAC1|TTC7B|PIKFYVE|PNPLA1	-2.74373	-5.10637	3.71098
GO:0010659	GO Biological Processes	cardiac muscle cell apoptotic process	-4.97992	6.36168	764	9	1.17801	APAF1|CAMK2D|GATA4|GNB1|PDPK1|PPP1R10|PAX8|SIRT5|NUPR1	-2.69753	-4.97992	7.42196
GO:0006476	GO Biological Processes	protein deacetylation	-4.97928	4.65691	764	12	1.57068	CAMK2D|FLNA|MAPT|PER1|PHB|PER2|BAZ2A|SIRT5|SIRT6|TRERF1|SMARCAD1|CCAR2	-2.69753	-4.97928	19.7919
GO:0010970	GO Biological Processes	transport along microtubule	-4.97444	3.80613	764	15	1.96335	DST|CLN3|DLG2|MAP2|MAPT|PEX14|SPG7|KIF3A|CILK1|TRAK1|MAPK8IP3|RHOT1|KIF13A|TRAK2|BICDL1	-2.69753	-5.18044	5.89546
GO:0001764	GO Biological Processes	neuron migration	-4.97444	3.80613	764	15	1.96335	FGFR1|FLNA|NRCAM|SEPTIN4|SPOCK1|ADGRG1|KIF20B|RAPGEF2|SDCCAG8|SRGAP2|AUTS2|LHX6|ZMIZ1|SH3RF1|IGSF10	-2.69753	-4.97444	7.42196
GO:0030705	GO Biological Processes	cytoskeleton-dependent intracellular transport	-4.9536	3.43329	764	17	2.22513	DST|CLN3|DLG2|MAP2|MAPT|MYO5A|PEX14|SPG7|KIF3A|CILK1|TRAK1|MAPK8IP3|TANC2|RHOT1|KIF13A|TRAK2|BICDL1	-2.6819	-5.18044	5.89546
GO:0150116	GO Biological Processes	regulation of cell-substrate junction organization	-4.94013	5.57518	764	10	1.3089	APOD|COL16A1|MYOC|PTK2|VCL|MAP4K4|ROCK2|IQSEC1|CLASP2|BCAS3	-2.67899	-5.78746	6.7582
GO:0009135	GO Biological Processes	purine nucleoside diphosphate metabolic process	-4.93546	4.6117	764	12	1.57068	AK4|ALDOB|BPGM|CBFA2T3|DLG2|IGF1|OGDH|SLC4A4|NCOR1|ZBTB20|NUPR1|HKDC1	-2.67899	-4.93546	19.7919
GO:0009179	GO Biological Processes	purine ribonucleoside diphosphate metabolic process	-4.93546	4.6117	764	12	1.57068	AK4|ALDOB|BPGM|CBFA2T3|DLG2|IGF1|OGDH|SLC4A4|NCOR1|ZBTB20|NUPR1|HKDC1	-2.67899	-4.93546	19.7919
GO:0031032	GO Biological Processes	actomyosin structure organization	-4.92455	3.41586	764	17	2.22513	MET|MYOC|NEB|TAC1|TNNT2|ROCK2|ARHGEF15|CLASP2|EPB41L3|OBSL1|EVL|CDC42BPG|PPP1R9A|MYH14|ARAP1|FRMD6|MYO18A	-2.67305	-11.0916	6.78579
GO:0048041	GO Biological Processes	focal adhesion assembly	-4.91418	5.00484	764	11	1.43979	APOD|COL16A1|MYOC|PDPK1|PTK2|PTPRK|VCL|MAP4K4|ROCK2|CLASP2|BCAS3	-2.66759	-5.78746	6.7582
GO:0031346	GO Biological Processes	positive regulation of cell projection organization	-4.8783	2.69125	764	24	3.14136	AP2A1|APBB1|APC|CNTN1|CUX1|FES|FLNA|MAPT|TIAM1|LRP8|NEURL1|RAPGEF2|CCP110|TRAK1|OBSL1|ADNP|ZMYND8|AUTS2|WRAP73|BCAS3|PPP1R9A|CAPRIN2|ARAP1|CHODL	-2.63883	-10.361	8.48224
GO:0032483	GO Biological Processes	regulation of Rab protein signal transduction	-4.87577	22.6193	764	4	0.52356	DENND4B|DENND4A|SGSM3|DENND1A	-2.63883	-4.87577	22.6193
GO:0051640	GO Biological Processes	organelle localization	-4.85463	2.33288	764	31	4.05759	SHROOM2|ASIP|CLN3|CTBP2|FES|GEM|MAP2|MAPT|MYO5A|NUMA1|PDPK1|PEX14|MAP4K2|UVRAG|SNPH|MFN2|TMED2|KIF3A|TRAK1|CLASP2|PLEKHM2|IFFO1|TANC2|EML4|RHOT1|KIF13A|TRAK2|DOCK7|BICDL1|RAB3C|FAM91A1	-2.62408	-5.18044	5.89546
GO:0010658	GO Biological Processes	striated muscle cell apoptotic process	-4.85158	6.14231	764	9	1.17801	APAF1|CAMK2D|GATA4|GNB1|PDPK1|PPP1R10|PAX8|SIRT5|NUPR1	-2.62408	-4.97992	7.42196
GO:0010810	GO Biological Processes	regulation of cell-substrate adhesion	-4.83291	3.22402	764	18	2.35602	APOD|COL16A1|FLNA|JUP|ATXN3|MYOC|PTK2|SPOCK1|VCL|ADAM15|MAP4K4|ROCK2|POSTN|CLASP2|MINK1|BCAS3|SPRY4|EGFLAM	-2.61389	-5.78746	6.7582
GO:0060284	GO Biological Processes	regulation of cell development	-4.83215	2.36556	764	30	3.9267	CUX1|FLNA|IGF1|MAP2|MAPT|MYOC|SEMA3F|TIAM1|VCL|LRP8|ULK1|PER2|NEURL1|ADIPOQ|ROCK2|RAPGEF2|POSTN|TRAK1|TRIM32|FSTL4|OBSL1|ADNP|HEYL|CAPRIN2|TRAK2|SEMA6D|SPRY4|SHANK3|DOCK7|CHODL	-2.61389	-10.361	8.48224
GO:0051650	GO Biological Processes	establishment of vesicle localization	-4.80967	3.68793	764	15	1.96335	SHROOM2|ASIP|CLN3|MAP2|MYO5A|MAP4K2|TMED2|KIF3A|TRAK1|CLASP2|TANC2|KIF13A|TRAK2|BICDL1|FAM91A1	-2.60247	-5.18044	5.89546
GO:0032940	GO Biological Processes	secretion by cell	-4.80833	2.04143	764	41	5.36649	AP1G1|APBB1|CREB1|CTBP2|FES|IGF1|MIA2|MTTP|FURIN|PDPK1|SEPTIN4|SLC16A1|TAC1|TCF7L2|TIAM1|TYRO3|PAX8|PLA2G6|PER2|SYNGR1|HGS|ADIPOQ|MAP4K4|STXBP5L|SCAMP1|ABCG1|SNPH|SCRN1|APBB3|EXOC5|RAPGEF4|CLASP2|TRPM4|RHOT1|PPP1R9A|EXOC1|RHBDF2|DNAJC5|RAB3C|EXOC3L1|MYO18A	-2.60247	-4.80833	3.09248
GO:0009185	GO Biological Processes	ribonucleoside diphosphate metabolic process	-4.80722	4.48118	764	12	1.57068	AK4|ALDOB|BPGM|CBFA2T3|DLG2|IGF1|OGDH|SLC4A4|NCOR1|ZBTB20|NUPR1|HKDC1	-2.60247	-4.93546	19.7919
GO:1903311	GO Biological Processes	regulation of mRNA metabolic process	-4.79379	2.88632	764	21	2.74869	APEX1|HNRNPK|MBNL1|PTBP1|SAFB|KHSRP|PABPC4|ROCK2|SAFB2|DHX34|THRAP3|CELF1|CELF2|CPEB3|PUM2|NBAS|TENT4B|SECISBP2|TUT7|DIS3L2|PAN3	-2.59345	-4.79379	3.76988
GO:0033143	GO Biological Processes	regulation of intracellular steroid hormone receptor signaling pathway	-4.77769	5.34916	764	10	1.3089	DAB2|PRMT2|PER1|PHB|PIAS2|NCOR1|NCOR2|SAFB2|HEYL|FOXP1	-2.58171	-8.30356	18.4724
GO:0046031	GO Biological Processes	ADP metabolic process	-4.77201	4.83802	764	11	1.43979	AK4|ALDOB|BPGM|CBFA2T3|IGF1|OGDH|SLC4A4|NCOR1|ZBTB20|NUPR1|HKDC1	-2.58035	-4.93546	19.7919
GO:0006974	GO Biological Processes	cellular response to DNA damage stimulus	-4.758	2.03121	764	41	5.36649	APBB1|APC|APEX1|XIAP|HNRNPK|MAPT|ATXN3|MSH5|MUC1|NEDD4|PPP1R10|RBBP6|UBE2D3|UVRAG|NSD2|TRRAP|TLK2|MORC2|TRIM32|IFFO1|NUPR1|MLH3|FOXP1|HIPK2|CDIP1|SMARCAL1|POLK|GTSE1|SIRT6|RTEL1|ETAA1|SMARCAD1|EMSY|USP28|CCAR2|AEN|NABP1|RMI1|CTC1|RPAIN|KMT5A	-2.57062	-4.758	2.16897
GO:0071363	GO Biological Processes	cellular response to growth factor stimulus	-4.74354	2.11954	764	37	4.84293	APAF1|XIAP|RUNX2|CREB1|DAB2|FGFR1|VEGFD|GATA4|LTBP3|SMAD9|MAPT|NEDD4|NEO1|NUMA1|FURIN|PDE8A|PDPK1|MAPK7|PTK2|PTPRK|TAC1|UBE2D3|LRP8|HGS|RAPGEF2|ZEB2|POSTN|ZNF451|HEYL|HIPK2|FGFRL1|KIF16B|ZMIZ1|JCAD|SPRY4|BCL9L|SLC39A5	-2.56357	-4.74354	2.58817
GO:0106106	GO Biological Processes	cold-induced thermogenesis	-4.73789	3.84842	764	14	1.83246	APC|DIO2|IRF4|NPR3|PRLR|PER2|ADIPOQ|IP6K1|MFN2|PLCL2|G0S2|SIRT6|DOCK7|PPARGC1B	-2.56357	-4.73789	4.21104
GO:0120161	GO Biological Processes	regulation of cold-induced thermogenesis	-4.73789	3.84842	764	14	1.83246	APC|DIO2|IRF4|NPR3|PRLR|PER2|ADIPOQ|IP6K1|MFN2|PLCL2|G0S2|SIRT6|DOCK7|PPARGC1B	-2.56357	-4.73789	4.21104
GO:0031102	GO Biological Processes	neuron projection regeneration	-4.72864	5.93757	764	9	1.17801	APOD|FLNA|MTR|PTPRF|ULK1|MAP4K4|CHL1|MAPK8IP3|KREMEN1	-2.56357	-4.72864	5.93757
GO:1901888	GO Biological Processes	regulation of cell junction assembly	-4.72684	3.29865	764	17	2.22513	APOD|COL16A1|MYOC|PTK2|SIX1|VCL|DLG5|MAP4K4|ROCK2|RAPGEF2|PDLIM5|CLSTN1|CLASP2|ADNP|BCAS3|PPP1R9A|LRRN1	-2.56357	-5.78746	6.7582
GO:0010657	GO Biological Processes	muscle cell apoptotic process	-4.72596	4.78485	764	11	1.43979	APAF1|CAMK2D|GATA4|GNB1|IGF1|PDPK1|PPP1R10|PAX8|MFN2|SIRT5|NUPR1	-2.56357	-4.97992	7.42196
GO:0086004	GO Biological Processes	regulation of cardiac muscle cell contraction	-4.72213	8.1496	764	7	0.91623	CACNA1C|CAMK2D|GATA4|JUP|PDE4D|CTNNA3|TRPM4	-2.56357	-5.30806	13.1946
GO:0070848	GO Biological Processes	response to growth factor	-4.69111	2.08336	764	38	4.97382	APAF1|XIAP|RUNX2|CREB1|DAB2|FGFR1|VEGFD|GATA4|LTBP3|SMAD9|MAPT|NEDD4|NEO1|NUMA1|FURIN|PDE8A|PDPK1|MAPK7|PTK2|PTPRK|TAC1|UBE2D3|LRP8|HGS|ROCK2|RAPGEF2|ZEB2|POSTN|ZNF451|HEYL|HIPK2|FGFRL1|KIF16B|ZMIZ1|JCAD|SPRY4|BCL9L|SLC39A5	-2.53652	-4.74354	2.58817
GO:0030048	GO Biological Processes	actin filament-based movement	-4.68057	4.05188	764	13	1.70157	CACNA1C|CAMK2D|FLNA|GATA4|JUP|KCNJ8|MYO5A|PDE4D|TNNT2|CTNNA3|TRPM4|MYH14|WIPF2	-2.52991	-5.30806	13.1946
GO:0030855	GO Biological Processes	epithelial cell differentiation	-4.66627	2.15464	764	35	4.58115	CREB1|DAB2|EREG|FAT1|FLNA|GATA4|MET|AFDN|MYO9A|NUMA1|PDE4D|PDPK1|PSAP|SIX1|ZEB1|VCL|VDR|PAX8|DLG5|ADIPOQ|ROCK2|SAFB2|RAPGEF2|PALLD|SLC7A11|WWTR1|RHCG|RAPGEF6|ADAMTSL4|CDHR2|MCOLN3|FOXJ2|KDF1|DEUP1|ASXL1	-2.51951	-4.66627	7.42196
GO:0061013	GO Biological Processes	regulation of mRNA catabolic process	-4.65177	3.57685	764	15	1.96335	APEX1|KHSRP|PABPC4|ROCK2|DHX34|THRAP3|CELF1|CPEB3|PUM2|NBAS|TENT4B|SECISBP2|TUT7|DIS3L2|PAN3	-2.50887	-4.79379	3.76988
GO:0001952	GO Biological Processes	regulation of cell-matrix adhesion	-4.64406	4.02023	764	13	1.70157	APOD|COL16A1|JUP|MYOC|PTK2|VCL|ADAM15|MAP4K4|ROCK2|POSTN|CLASP2|MINK1|BCAS3	-2.50498	-5.78746	6.7582
GO:0046847	GO Biological Processes	filopodium assembly	-4.61072	5.74603	764	9	1.17801	CLN3|NEURL1|SRGAP2|ZMYND8|BCAS3|PPP1R9A|FGD3|ARAP1|FGD4	-2.47543	-4.61072	5.74603
GO:0045017	GO Biological Processes	glycerolipid biosynthetic process	-4.59536	2.98449	764	19	2.48691	CLN3|DGKA|DGKB|INPP4A|LPL|PLA2G6|MTMR3|PGS1|LPIN2|IP6K1|AGPAT1|EFR3B|PGAP2|INPP5E|PITPNM2|PIP4K2C|PIGZ|TTC7B|PIKFYVE	-2.46383	-5.10637	3.71098
GO:0043549	GO Biological Processes	regulation of kinase activity	-4.58025	2.03663	764	39	5.10471	APC|CBLB|CCNH|DLG3|EREG|FGFR1|IGF1|KRAS|MAPT|MET|PDPK1|PHB|PKIB|PRLR|PTK2|MAP4K2|SLC8A2|TIAM1|TPD52L1|TYRO3|UVRAG|LRP8|LDB2|HGS|NEURL1|ADIPOQ|RAPGEF2|RUBCN|HIPK3|RIPK3|STK38|SASH1|ADNP|WWTR1|ETAA1|PPP1R9A|WNK1|PIP4K2C|SPRY4	-2.45245	-4.58025	2.40564
GO:0060828	GO Biological Processes	regulation of canonical Wnt signaling pathway	-4.57163	2.97269	764	19	2.48691	APC|XIAP|CSNK1A1|CYLD|DAB2|EDA|JUP|TCF7L2|ZEB2|WWTR1|DKKL1|INVS|TRPM4|CCAR2|WNK1|CAPRIN2|JADE1|KREMEN1|PRICKLE1	-2.44753	-4.57163	3.17826
GO:0007409	GO Biological Processes	axonogenesis	-4.56062	2.46215	764	26	3.40314	APBB1|CDH11|CREB1|DPYSL2|LAMA2|MAP2|MAPT|NEO1|NRCAM|PTK2|PTPRM|SEMA3F|TIAM1|VCL|ULK1|RPS6KA5|CHL1|TRAK1|PALLD|FSTL4|ADNP|AUTS2|TRAK2|SEMA6D|DOCK7|CHODL	-2.44018	-9.80437	3.71098
GO:0016071	GO Biological Processes	mRNA metabolic process	-4.54418	2.0745	764	37	4.84293	APEX1|EREG|FLNA|HNRNPK|MBNL1|PTBP1|RBBP6|SAFB|KHSRP|PABPC4|PRPF4|PRPF3|SRSF11|ROCK2|SAFB2|DHX34|THRAP3|PTBP3|HIPK3|CELF1|CELF2|CPSF4|TCERG1|CLP1|CPEB3|PUM2|SRRM2|NBAS|CPSF2|CCAR2|PCIF1|TENT4B|SECISBP2|TUT7|SF3B5|DIS3L2|PAN3	-2.42737	-4.79379	3.76988
GO:0046474	GO Biological Processes	glycerophospholipid biosynthetic process	-4.53853	3.18921	764	17	2.22513	CLN3|DGKA|DGKB|INPP4A|PLA2G6|MTMR3|PGS1|IP6K1|AGPAT1|EFR3B|PGAP2|INPP5E|PITPNM2|PIP4K2C|PIGZ|TTC7B|PIKFYVE	-2.42534	-5.10637	3.71098
GO:0048589	GO Biological Processes	developmental growth	-4.53115	2.14992	764	34	4.45026	APOD|CREB1|DPYSL2|EREG|GATA4|PRMT2|IGF1|MAP2|MAPT|NRCAM|PSAP|RBBP6|SEMA3F|SIX1|TIAM1|VCL|ULK1|ADAM15|PDLIM5|POSTN|CELF1|TMED2|FSTL4|ADNP|WWTR1|AUTS2|SIRT6|BNC2|ZMIZ1|IFT80|SEMA6D|CTC1|COL27A1|KDF1	-2.42153	-9.80437	3.71098
GO:0035601	GO Biological Processes	protein deacylation	-4.52563	4.20359	764	12	1.57068	CAMK2D|FLNA|MAPT|PER1|PHB|PER2|BAZ2A|SIRT5|SIRT6|TRERF1|SMARCAD1|CCAR2	-2.42146	-4.97928	19.7919
GO:0016055	GO Biological Processes	Wnt signaling pathway	-4.52402	2.40171	764	27	3.53403	APC|XIAP|CSNK1A1|CYLD|DAB2|EDA|JUP|MITF|MYOC|TCF7L2|TIAM1|ZEB2|ZBTB33|WWTR1|DKKL1|INVS|TRPM4|IFT80|CALCOCO1|CCAR2|WNK1|CAPRIN2|JADE1|KREMEN1|PRICKLE1|ATP6V1C2|BCL9L	-2.42146	-4.57163	3.17826
GO:0099111	GO Biological Processes	microtubule-based transport	-4.51265	3.31592	764	16	2.09424	DST|CLN3|DLG2|MAP2|MAPT|PEX14|SPG7|KIF3A|CILK1|TRAK1|MAPK8IP3|CFAP45|RHOT1|KIF13A|TRAK2|BICDL1	-2.41358	-5.18044	5.89546
GO:0048588	GO Biological Processes	developmental cell growth	-4.5005	3.04491	764	18	2.35602	DPYSL2|GATA4|PRMT2|IGF1|MAP2|MAPT|NRCAM|SEMA3F|TIAM1|VCL|ULK1|PDLIM5|POSTN|FSTL4|ADNP|AUTS2|SIRT6|SEMA6D	-2.40996	-9.80437	3.71098
GO:0090407	GO Biological Processes	organophosphate biosynthetic process	-4.49873	2.23515	764	31	4.05759	AK4|AMPD3|CLN3|DGKA|DGKB|DCTD|DPAGT1|SLC26A2|INPP4A|FADS1|PTH1R|PLA2G6|MTMR3|PGS1|PPIP5K1|IP6K1|GPHN|AGPAT1|EFR3B|PPIP5K2|PGAP2|PID1|INPP5E|PITPNM2|ELOVL1|PIP4K2C|PIGZ|SERAC1|TTC7B|PIKFYVE|CKMT1A	-2.40996	-5.10637	3.71098
GO:1905114	GO Biological Processes	cell surface receptor signaling pathway involved in cell-cell signaling	-4.49873	2.23515	764	31	4.05759	APC|XIAP|CSNK1A1|CYLD|DAB2|EDA|JUP|MITF|MYOC|SLC8A2|TCF7L2|TIAM1|ZEB2|ZBTB33|ZMYND8|WWTR1|DKKL1|INVS|TRPM4|PPP1R9A|IFT80|CALCOCO1|CCAR2|WNK1|CAPRIN2|JADE1|KREMEN1|SHANK3|PRICKLE1|ATP6V1C2|BCL9L	-2.40996	-4.57163	3.17826
GO:0198738	GO Biological Processes	cell-cell signaling by wnt	-4.49039	2.39097	764	27	3.53403	APC|XIAP|CSNK1A1|CYLD|DAB2|EDA|JUP|MITF|MYOC|TCF7L2|TIAM1|ZEB2|ZBTB33|WWTR1|DKKL1|INVS|TRPM4|IFT80|CALCOCO1|CCAR2|WNK1|CAPRIN2|JADE1|KREMEN1|PRICKLE1|ATP6V1C2|BCL9L	-2.40499	-4.57163	3.17826
GO:0032970	GO Biological Processes	regulation of actin filament-based process	-4.47861	2.48642	764	25	3.27225	CACNA1C|CAMK2D|FES|FLNA|GATA4|JUP|MET|MYOC|NEB|PDE4D|SPTAN1|TAC1|TNNT2|ROCK2|RHOBTB1|ARHGEF15|CLASP2|CTNNA3|EVL|TRPM4|BCAS3|PPP1R9A|PLEKHG2|SHANK3|ARAP1	-2.39709	-11.0916	6.78579
GO:0007169	GO Biological Processes	transmembrane receptor protein tyrosine kinase signaling pathway	-4.4758	2.13627	764	34	4.45026	APC|APOD|RUNX2|CBLB|EREG|FES|FGFR1|VEGFD|IGF1|IGFBP5|MET|MYOC|NEDD4|PDPK1|PRLR|PTK2|TIAM1|TYRO3|IRS4|HGS|NEURL1|RPS6KA5|ADIPOQ|RAPGEF2|FSTL4|ANKS1A|FGFRL1|PID1|KIF16B|JCAD|RHBDF2|PIP4K2C|SPRY4|SAMD12	-2.39709	-4.4758	2.92011
GO:0060070	GO Biological Processes	canonical Wnt signaling pathway	-4.46744	2.74343	764	21	2.74869	APC|XIAP|CSNK1A1|CYLD|DAB2|EDA|JUP|MITF|TCF7L2|ZEB2|WWTR1|DKKL1|INVS|TRPM4|CCAR2|WNK1|CAPRIN2|JADE1|KREMEN1|PRICKLE1|BCL9L	-2.39531	-4.57163	3.17826
GO:0048193	GO Biological Processes	Golgi vesicle transport	-4.46744	2.74343	764	21	2.74869	AP2A1|AP1G1|CLN3|CUX1|MIA2|MYO5A|UVRAG|RABEP1|SCAMP1|SEC16A|HYOU1|EXOC5|TMED2|NBAS|KIF16B|EXOC1|TBC1D14|KIF13A|LMAN1L|ATP9B|MYO18A	-2.39531	-4.46744	4.10775
GO:0098930	GO Biological Processes	axonal transport	-4.44248	5.48083	764	9	1.17801	DST|DLG2|MAP2|MAPT|SPG7|KIF3A|TRAK1|MAPK8IP3|TRAK2	-2.3736	-5.18044	5.89546
GO:0043632	GO Biological Processes	modification-dependent macromolecule catabolic process	-4.43435	2.09914	764	35	4.58115	CBFA2T3|CSNK1A1|CYLD|DAB2|ATXN3|NEDD4|PPP2R5C|PTK2|RBBP6|UBE2D3|USP11|BAP1|ZER1|TLK2|TRIM32|KLHDC10|ZSWIM8|TRIM2|WWTR1|HIPK2|RLIM|SIRT6|ANKIB1|FBXL19|RHBDD2|BIRC6|USP28|CCAR2|TENT4B|ANAPC1|TUT7|UBE3D|DIS3L2|UBR3|PRICKLE1	-2.3687	-7.2817	3.12503
GO:0006096	GO Biological Processes	glycolytic process	-4.42911	4.88689	764	10	1.3089	ALDOB|BPGM|CBFA2T3|IGF1|OGDH|SLC4A4|NCOR1|ZBTB20|NUPR1|HKDC1	-2.36667	-4.93546	19.7919
GO:0030111	GO Biological Processes	regulation of Wnt signaling pathway	-4.41513	2.64694	764	22	2.87958	APC|XIAP|CSNK1A1|CYLD|DAB2|EDA|JUP|TCF7L2|TIAM1|ZEB2|WWTR1|DKKL1|INVS|TRPM4|IFT80|CCAR2|WNK1|CAPRIN2|JADE1|KREMEN1|PRICKLE1|ATP6V1C2	-2.35587	-4.57163	3.17826
GO:0032872	GO Biological Processes	regulation of stress-activated MAPK cascade	-4.40312	3.2479	764	16	2.09424	CYLD|MECOM|PER1|MAP4K2|TPD52L1|MAP4K4|NCOR1|HIPK3|KLHDC10|MAPK8IP3|SASH1|HIPK2|MINK1|TNFRSF19|SH3RF1|KLHL31	-2.34702	-8.11268	4.13562
GO:0051893	GO Biological Processes	regulation of focal adhesion assembly	-4.38855	5.39779	764	9	1.17801	APOD|COL16A1|MYOC|PTK2|VCL|MAP4K4|ROCK2|CLASP2|BCAS3	-2.34033	-5.78746	6.7582
GO:0090109	GO Biological Processes	regulation of cell-substrate junction assembly	-4.38855	5.39779	764	9	1.17801	APOD|COL16A1|MYOC|PTK2|VCL|MAP4K4|ROCK2|CLASP2|BCAS3	-2.34033	-5.78746	6.7582
GO:0006757	GO Biological Processes	ATP generation from ADP	-4.38246	4.82729	764	10	1.3089	ALDOB|BPGM|CBFA2T3|IGF1|OGDH|SLC4A4|NCOR1|ZBTB20|NUPR1|HKDC1	-2.34033	-4.93546	19.7919
GO:0030335	GO Biological Processes	positive regulation of cell migration	-4.38088	2.20305	764	31	4.05759	APC|DAB2|FGFR1|VEGFD|FLNA|IGF1|IGFBP5|MET|MYOC|PDPK1|PTK2|SEMA3F|TAC1|TIAM1|XG|MAP4K4|ROCK2|KIF20B|RAPGEF2|IQSEC1|ATP8A1|POSTN|TRIM32|CLASP2|SASH1|FOXP1|BCAS3|JCAD|WNK1|SEMA6D|DOCK7	-2.34033	-4.38088	2.68365
GO:0006165	GO Biological Processes	nucleoside diphosphate phosphorylation	-4.3797	4.3982	764	11	1.43979	AK4|ALDOB|BPGM|CBFA2T3|IGF1|OGDH|SLC4A4|NCOR1|ZBTB20|NUPR1|HKDC1	-2.34033	-4.93546	19.7919
GO:0010638	GO Biological Processes	positive regulation of organelle organization	-4.37795	2.27313	764	29	3.79581	EREG|FES|FLNA|IGF1|MAPT|MET|MYOC|NUMA1|PPP1R10|PKIB|TAC1|UVRAG|PLA2G6|ULK1|ROCK2|ABCG1|CCP110|CKAP5|MORC2|ARHGEF15|WRAP73|EVL|SIRT6|RTEL1|BCAS3|ELAPOR1|PIP4K2C|NAV3|PAN3	-2.34033	-11.0916	6.78579
GO:0098732	GO Biological Processes	macromolecule deacylation	-4.37484	4.05987	764	12	1.57068	CAMK2D|FLNA|MAPT|PER1|PHB|PER2|BAZ2A|SIRT5|SIRT6|TRERF1|SMARCAD1|CCAR2	-2.34023	-4.97928	19.7919
GO:0034248	GO Biological Processes	regulation of cellular amide metabolic process	-4.36276	2.23217	764	30	3.9267	DIO2|EIF4A2|IGF1|IGFBP5|PER1|RPS6KB2|ATXN2|SHMT1|PLA2G6|KHSRP|PER2|NEURL1|ROCK2|ABCG1|IGF2BP2|CELF1|TMED2|CPEB3|PUM2|SLC7A11|OGFOD1|INPP5E|PCIF1|TENT4B|CAPRIN2|SECISBP2|TUT7|DIS3L2|CPEB2|PAN3	-2.33113	-4.79379	3.76988
GO:0071407	GO Biological Processes	cellular response to organic cyclic compound	-4.34476	2.16157	764	32	4.18848	APEX1|DAB2|FES|FLNA|GNA15|GNAL|GNB1|PRMT2|IGFBP5|JUP|NEDD4|PER1|PHB|SAFB|SIX1|SLC16A1|VDR|LRP8|PIAS2|ADIPOQ|ROCK2|NCOR1|NCOR2|SAFB2|RAPGEF2|HEYL|FOXP1|TRPM4|TRERF1|ZMIZ1|CALCOCO1|PPARGC1B	-2.3161	-8.30356	18.4724
GO:0051403	GO Biological Processes	stress-activated MAPK cascade	-4.33244	2.95646	764	18	2.35602	CYLD|MECOM|GPS1|PER1|MAPK10|MAP4K2|TPD52L1|MAP4K4|NCOR1|HIPK3|KLHDC10|MAPK8IP3|SASH1|HIPK2|MINK1|TNFRSF19|SH3RF1|KLHL31	-2.30672	-8.11268	4.13562
GO:0051648	GO Biological Processes	vesicle localization	-4.32647	3.35456	764	15	1.96335	SHROOM2|ASIP|CLN3|MAP2|MYO5A|MAP4K2|TMED2|KIF3A|TRAK1|CLASP2|TANC2|KIF13A|TRAK2|BICDL1|FAM91A1	-2.30368	-5.18044	5.89546
GO:0070302	GO Biological Processes	regulation of stress-activated protein kinase signaling cascade	-4.32304	3.19869	764	16	2.09424	CYLD|MECOM|PER1|MAP4K2|TPD52L1|MAP4K4|NCOR1|HIPK3|KLHDC10|MAPK8IP3|SASH1|HIPK2|MINK1|TNFRSF19|SH3RF1|KLHL31	-2.30315	-8.11268	4.13562
GO:1990845	GO Biological Processes	adaptive thermogenesis	-4.31868	3.52976	764	14	1.83246	APC|DIO2|IRF4|NPR3|PRLR|PER2|ADIPOQ|IP6K1|MFN2|PLCL2|G0S2|SIRT6|DOCK7|PPARGC1B	-2.30168	-4.73789	4.21104
GO:2000785	GO Biological Processes	regulation of autophagosome assembly	-4.31351	7.10478	764	7	0.91623	ULK1|MTMR3|NUPR1|TBC1D14|ELAPOR1|PIP4K2C|PIKFYVE	-2.29937	-6.10843	10.7956
GO:0046939	GO Biological Processes	nucleotide phosphorylation	-4.29879	4.3111	764	11	1.43979	AK4|ALDOB|BPGM|CBFA2T3|IGF1|OGDH|SLC4A4|NCOR1|ZBTB20|NUPR1|HKDC1	-2.28749	-4.93546	19.7919
GO:0010812	GO Biological Processes	negative regulation of cell-substrate adhesion	-4.28373	5.23903	764	9	1.17801	APOD|MYOC|SPOCK1|ADAM15|MAP4K4|POSTN|CLASP2|BCAS3|SPRY4	-2.27527	-5.78746	6.7582
GO:1902532	GO Biological Processes	negative regulation of intracellular signal transduction	-4.27428	2.20727	764	30	3.9267	CYLD|MECOM|MARK3|MET|MUC1|MYOC|PDE4D|PER1|PHB|PPP1R10|MAPK7|DLG5|ADIPOQ|NCOR1|DEPDC5|MFN2|HIPK3|TNIP1|HYOU1|STK38|TRIM32|PDE11A|UACA|ASH1L|INPP5E|CCAR2|SPRY4|FNIP1|RNF152|KLHL31	-2.26863	-4.27428	6.25007
GO:0001934	GO Biological Processes	positive regulation of protein phosphorylation	-4.26545	2.01181	764	37	4.84293	CLN3|CNTN1|DAB2|DLG3|EREG|FGFR1|VEGFD|IGF1|KRAS|PDE8A|PDPK1|PHB|PRLR|PTK2|MAP4K2|SLC8A2|TIAM1|TPD52L1|LRP8|PLA2G6|RPS6KA4|NEURL1|RPS6KA5|ADIPOQ|ROCK2|RAPGEF2|RBPMS|RIPK3|SASH1|ADNP|HIPK2|ETAA1|PPP1R9A|WNK1|CAPRIN2|DOCK7|FNIP1	-2.26259	-4.58025	2.40564
GO:0072384	GO Biological Processes	organelle transport along microtubule	-4.24676	4.65691	764	10	1.3089	CLN3|MAP2|MAPT|PEX14|KIF3A|TRAK1|RHOT1|KIF13A|TRAK2|BICDL1	-2.24668	-5.18044	5.89546
GO:0032438	GO Biological Processes	melanosome organization	-4.22397	8.48224	764	6	0.78534	AP1G1|SHROOM2|ASIP|ZEB2|KIF13A|PIKFYVE	-2.22804	-4.22397	39.5838
GO:1905037	GO Biological Processes	autophagosome organization	-4.21995	4.22739	764	11	1.43979	CLN3|ULK1|MTMR3|MFN2|NUPR1|WDR45B|TBC1D14|ELAPOR1|PIP4K2C|PIKFYVE|RAB19	-2.22804	-6.10843	10.7956
GO:0051272	GO Biological Processes	positive regulation of cellular component movement	-4.21991	2.12888	764	32	4.18848	APC|DAB2|FGFR1|VEGFD|FLNA|IGF1|IGFBP5|MAP2|MET|MYOC|PDPK1|PTK2|SEMA3F|TAC1|TIAM1|XG|MAP4K4|ROCK2|KIF20B|RAPGEF2|IQSEC1|ATP8A1|POSTN|TRIM32|CLASP2|SASH1|FOXP1|BCAS3|JCAD|WNK1|SEMA6D|DOCK7	-2.22804	-4.38088	2.68365
GO:0050804	GO Biological Processes	modulation of chemical synaptic transmission	-4.20581	2.34437	764	26	3.40314	CDH11|CLN3|CREB1|ITPR3|KRAS|LAMA2|MAPT|PLCB4|SLC8A2|TAC1|LRP8|PLA2G6|SYNGR1|NEURL1|ADIPOQ|RAPGEF2|CPEB3|CLSTN1|PLCL2|ADNP|ZMYND8|SLC7A11|PXK|RHOT1|PPP1R9A|SHANK3	-2.21665	-4.20581	7.19705
GO:2000622	GO Biological Processes	regulation of nuclear-transcribed mRNA catabolic process, nonsense-mediated decay	-4.20043	29.6878	764	3	0.39267	DHX34|NBAS|SECISBP2	-2.21664	-4.20043	29.6878
GO:2000623	GO Biological Processes	negative regulation of nuclear-transcribed mRNA catabolic process, nonsense-mediated decay	-4.20043	29.6878	764	3	0.39267	DHX34|NBAS|SECISBP2	-2.21664	-4.20043	29.6878
GO:0099177	GO Biological Processes	regulation of trans-synaptic signaling	-4.18961	2.33904	764	26	3.40314	CDH11|CLN3|CREB1|ITPR3|KRAS|LAMA2|MAPT|PLCB4|SLC8A2|TAC1|LRP8|PLA2G6|SYNGR1|NEURL1|ADIPOQ|RAPGEF2|CPEB3|CLSTN1|PLCL2|ADNP|ZMYND8|SLC7A11|PXK|RHOT1|PPP1R9A|SHANK3	-2.21195	-4.20581	7.19705
GO:0008361	GO Biological Processes	regulation of cell size	-4.18783	3.2624	764	15	1.96335	CLN3|CREB1|DPYSL2|KCNMA1|MAP2|MAPT|NRCAM|SEMA3F|SLC12A1|ULK1|FSTL4|RAP1GAP2|ADNP|SEMA6D|SHANK3	-2.21195	-9.80437	3.71098
GO:0048017	GO Biological Processes	inositol lipid-mediated signaling	-4.18783	3.2624	764	15	1.96335	FGFR1|IGF1|MYOC|NEDD4|NPR3|PLCB4|PTK2|PTPN13|TYRO3|PLCH1|PLCL2|EXOC1|ADAP2|INPP5E|PITPNM2	-2.21195	-4.18783	3.2624
GO:0071383	GO Biological Processes	cellular response to steroid hormone stimulus	-4.16799	3.10461	764	16	2.09424	DAB2|PRMT2|NEDD4|PER1|PHB|SAFB|PIAS2|NCOR1|NCOR2|SAFB2|HEYL|FOXP1|TRERF1|ZMIZ1|CALCOCO1|PPARGC1B	-2.20059	-8.30356	18.4724
GO:0001953	GO Biological Processes	negative regulation of cell-matrix adhesion	-4.16767	6.7582	764	7	0.91623	APOD|MYOC|ADAM15|MAP4K4|POSTN|CLASP2|BCAS3	-2.20059	-5.78746	6.7582
GO:0031113	GO Biological Processes	regulation of microtubule polymerization	-4.16612	5.75764	764	8	1.04712	FES|MAP2|MAPT|MET|NUMA1|CKAP5|CAMSAP2|NAV3	-2.20059	-6.29911	7.19705
GO:0098900	GO Biological Processes	regulation of action potential	-4.16612	5.75764	764	8	1.04712	CACNA1C|CAMK2D|FLNA|JUP|SLC8A2|TAC1|CTNNA3|TRPM4	-2.20059	-5.30806	13.1946
GO:0043086	GO Biological Processes	negative regulation of catalytic activity	-4.15793	1.94674	764	39	5.10471	APC|XIAP|CAST|CBLB|CLN3|EIF4A2|GPS1|MAPT|MTRR|NPR3|FURIN|SERPINA5|PDPK1|PPP1R10|PKIB|MAPK7|SPOCK1|TNNT2|ADIPOQ|ROCK2|RUBCN|HIPK3|TMED2|STK38|LRCH1|WWTR1|BCAS3|PXK|BIRC6|SH3RF1|CCAR2|WNK1|PIP4K2C|SPRY4|ITPRIP|SERPINB11|PAPLN|FNIP1|CPEB2	-2.19494	-4.15793	1.98441
GO:0001558	GO Biological Processes	regulation of cell growth	-4.1515	2.37313	764	25	3.27225	CAMK2D|DPYSL2|IGF1|IGFBP5|MAP2|MAPT|NRCAM|PHB|SEMA3F|SGK1|SPOCK1|BAP1|ULK1|ADAM15|CLSTN1|TRIM32|FSTL4|EPB41L3|ADNP|CDHR2|CCAR2|CAPRIN2|JADE1|SEMA6D|RERG	-2.19105	-9.80437	3.71098
GO:0031098	GO Biological Processes	stress-activated protein kinase signaling cascade	-4.14898	2.86148	764	18	2.35602	CYLD|MECOM|GPS1|PER1|MAPK10|MAP4K2|TPD52L1|MAP4K4|NCOR1|HIPK3|KLHDC10|MAPK8IP3|SASH1|HIPK2|MINK1|TNFRSF19|SH3RF1|KLHL31	-2.19104	-8.11268	4.13562
GO:0032231	GO Biological Processes	regulation of actin filament bundle assembly	-4.1431	4.14687	764	11	1.43979	FLNA|MET|MYOC|TAC1|ROCK2|ARHGEF15|CLASP2|EVL|PPP1R9A|SHANK3|ARAP1	-2.18766	-11.0916	6.78579
GO:0048753	GO Biological Processes	pigment granule organization	-4.13263	8.18975	764	6	0.78534	AP1G1|SHROOM2|ASIP|ZEB2|KIF13A|PIKFYVE	-2.17969	-4.22397	39.5838
GO:0009132	GO Biological Processes	nucleoside diphosphate metabolic process	-4.12681	3.83069	764	12	1.57068	AK4|ALDOB|BPGM|CBFA2T3|DLG2|IGF1|OGDH|SLC4A4|NCOR1|ZBTB20|NUPR1|HKDC1	-2.17634	-4.93546	19.7919
GO:0031110	GO Biological Processes	regulation of microtubule polymerization or depolymerization	-4.1171	4.49816	764	10	1.3089	APC|FES|MAP2|MAPT|MET|NUMA1|CKAP5|CLASP2|CAMSAP2|NAV3	-2.1691	-6.29911	7.19705
GO:0031023	GO Biological Processes	microtubule organizing center organization	-4.1076	3.57353	764	13	1.70157	CHD3|FES|SLC16A1|UVRAG|MPDZ|ROCK2|CCP110|CKAP5|SDCCAG8|KIF3A|CLASP2|BCAS3|DEUP1	-2.16226	-9.77917	3.57353
GO:0006892	GO Biological Processes	post-Golgi vesicle-mediated transport	-4.10539	4.10775	764	11	1.43979	AP2A1|AP1G1|CLN3|MYO5A|RABEP1|SCAMP1|SEC16A|EXOC5|KIF16B|EXOC1|KIF13A	-2.16226	-4.46744	4.10775
GO:0009895	GO Biological Processes	negative regulation of catabolic process	-4.08795	2.58155	764	21	2.74869	CBFA2T3|FLNA|GATA4|MET|FURIN|PHB|HERC1|NCOR1|DHX34|RUBCN|THRAP3|TLK2|CLEC16A|NUPR1|HIPK2|NBAS|BANP|TBC1D14|CCAR2|TENT4B|SECISBP2	-2.14724	-4.08795	3.63989
GO:0051656	GO Biological Processes	establishment of organelle localization	-4.0822	2.39902	764	24	3.14136	SHROOM2|ASIP|CLN3|FES|GEM|MAP2|MAPT|MYO5A|NUMA1|PDPK1|PEX14|MAP4K2|TMED2|KIF3A|TRAK1|CLASP2|TANC2|EML4|RHOT1|KIF13A|TRAK2|DOCK7|BICDL1|FAM91A1	-2.14483	-5.18044	5.89546
GO:0031345	GO Biological Processes	negative regulation of cell projection organization	-4.08074	3.19224	764	15	1.96335	FLNA|MAP2|SEMA3F|SPOCK1|ULK1|MAP4K4|RAPGEF2|CCP110|FSTL4|DENND5A|TBC1D30|EVL|TRAK2|SEMA6D|KREMEN1	-2.14483	-9.80437	3.71098
GO:0086003	GO Biological Processes	cardiac muscle cell contraction	-4.03793	4.88019	764	9	1.17801	CACNA1C|CAMK2D|FLNA|GATA4|JUP|KCNJ8|PDE4D|CTNNA3|TRPM4	-2.10677	-5.30806	13.1946
GO:0099518	GO Biological Processes	vesicle cytoskeletal trafficking	-4.03793	4.88019	764	9	1.17801	CLN3|MAP2|MYO5A|KIF3A|TRAK1|TANC2|KIF13A|TRAK2|BICDL1	-2.10677	-5.18044	5.89546
GO:0097190	GO Biological Processes	apoptotic signaling pathway	-4.03102	2.10841	764	31	4.05759	APAF1|CYLD|FGFR1|GATA4|HNRNPK|IGF1|MUC1|PDPK1|SEPTIN4|MAPK7|TCF7L2|TPD52L1|DAP3|PLA2G6|HYOU1|RIPK3|TRIM32|NUPR1|GHITM|HIPK2|CDIP1|G0S2|UACA|RHOT1|BIRC6|SH3RF1|USP28|CCAR2|AEN|PLEKHF1|ITPRIP	-2.10386	-4.03102	2.65501
GO:0042771	GO Biological Processes	intrinsic apoptotic signaling pathway in response to DNA damage by p53 class mediator	-4.03033	6.44387	764	7	0.91623	HNRNPK|MUC1|NUPR1|HIPK2|CDIP1|USP28|AEN	-2.10386	-4.03033	6.44387
GO:0045859	GO Biological Processes	regulation of protein kinase activity	-4.02332	2.05065	764	33	4.31937	APC|CBLB|CCNH|DLG3|EREG|FGFR1|IGF1|KRAS|PDPK1|PHB|PKIB|PRLR|PTK2|MAP4K2|SLC8A2|TIAM1|TPD52L1|UVRAG|LRP8|HGS|NEURL1|ADIPOQ|RAPGEF2|HIPK3|RIPK3|STK38|SASH1|ADNP|WWTR1|ETAA1|PPP1R9A|WNK1|SPRY4	-2.09918	-4.58025	2.40564
GO:2000147	GO Biological Processes	positive regulation of cell motility	-4.01758	2.1048	764	31	4.05759	APC|DAB2|FGFR1|VEGFD|FLNA|IGF1|IGFBP5|MET|MYOC|PDPK1|PTK2|SEMA3F|TAC1|TIAM1|XG|MAP4K4|ROCK2|KIF20B|RAPGEF2|IQSEC1|ATP8A1|POSTN|TRIM32|CLASP2|SASH1|FOXP1|BCAS3|JCAD|WNK1|SEMA6D|DOCK7	-2.09576	-4.38088	2.68365
GO:0008610	GO Biological Processes	lipid biosynthetic process	-4.00169	1.9963	764	35	4.58115	CLN3|CREB1|DGKA|DGKB|DPAGT1|INPP4A|FADS1|LPL|PRLR|ST3GAL1|PLA2G6|MTMR3|PGS1|ABCG1|LPIN2|IP6K1|AGPAT1|MGLL|EFR3B|ZBTB20|DKKL1|PGAP2|MECR|SMPD4|AGK|INPP5E|PITPNM2|ELOVL1|PIP4K2C|PIGZ|SERAC1|OSBPL6|TTC7B|PIKFYVE|PNPLA1	-2.08275	-5.10637	3.71098
GO:0003012	GO Biological Processes	muscle system process	-3.99998	2.27694	764	26	3.40314	APBB1|ASPH|CACNA1C|CAMK2D|DTNA|FLNA|GATA4|IGF1|IGFBP5|JUP|KCNJ8|KCNMA1|MYBPC1|MYOC|PDE4D|TIAM1|TNNT2|TPM2|TPM3|PLA2G6|ROCK2|PDLIM5|CAMTA2|CTNNA3|TRPM4|MYH14	-2.08275	-5.30806	13.1946
GO:0120032	GO Biological Processes	regulation of plasma membrane bounded cell projection assembly	-3.97122	2.98745	764	16	2.09424	APC|CLN3|CYLD|NEURL1|CCP110|SDCCAG8|TBC1D30|ZMYND8|AUTS2|SGSM3|WRAP73|EVL|BCAS3|PPP1R9A|TBC1D14|ARAP1	-2.05627	-4.61072	5.74603
GO:0007420	GO Biological Processes	brain development	-3.96732	1.94502	764	37	4.84293	AK4|APAF1|APOD|SHROOM2|RERE|CNTN1|CREB1|DPYSL2|EML1|FLNA|KRAS|OGDH|PFKFB3|ATXN1|TULP3|TYRO3|LRP8|HERC1|NEURL1|DLG5|ADGRG1|AATK|RAPGEF2|SNPH|ARNT2|SEC16A|CELF1|CLP1|SRGAP2|SLC7A11|LHX6|ZMIZ1|SECISBP2|SEMA6D|TRAPPC9|SHANK3|DOCK7	-2.05463	-3.96732	1.94502
GO:0001501	GO Biological Processes	skeletal system development	-3.95936	2.18609	764	28	3.66492	RUNX2|CDH11|FGFR1|FLI1|HOXD10|IGF1|LTBP3|MEF2D|MYOC|NPR3|PTH1R|SIX1|TRPS1|TULP3|VDR|NSD2|FOXP1|SLC39A3|ZNF219|FGFRL1|MBTD1|ASH1L|BBX|IFT80|CTC1|COL27A1|PPARGC1B|ASXL1	-2.04893	-3.95936	3.44207
GO:0006650	GO Biological Processes	glycerophospholipid metabolic process	-3.93504	2.58717	764	20	2.6178	CLN3|DGKA|DGKB|INPP4A|PLA2G6|MTMR3|PGS1|IP6K1|AGPAT1|PNPLA6|EFR3B|PGAP2|SMPD4|INPP5E|PITPNM2|PIP4K2C|PIGZ|SERAC1|TTC7B|PIKFYVE	-2.02686	-5.10637	3.71098
GO:0060491	GO Biological Processes	regulation of cell projection assembly	-3.92371	2.95953	764	16	2.09424	APC|CLN3|CYLD|NEURL1|CCP110|SDCCAG8|TBC1D30|ZMYND8|AUTS2|SGSM3|WRAP73|EVL|BCAS3|PPP1R9A|TBC1D14|ARAP1	-2.01777	-4.61072	5.74603
GO:0048871	GO Biological Processes	multicellular organismal homeostasis	-3.90224	2.16897	764	28	3.66492	APC|AZGP1|DIO2|IRF4|KRAS|LAMA2|LTBP3|MET|NPR3|PRLR|PTH1R|VCL|PER2|LDB2|ADIPOQ|IP6K1|MFN2|TRIM32|PLCL2|WWTR1|G0S2|SIRT6|ELOVL1|BBS10|SGIP1|DOCK7|KDF1|PPARGC1B	-2.00121	-4.73789	4.21104
GO:0044088	GO Biological Processes	regulation of vacuole organization	-3.90064	6.15748	764	7	0.91623	ULK1|MTMR3|NUPR1|TBC1D14|ELAPOR1|PIP4K2C|PIKFYVE	-2.00121	-6.10843	10.7956
GO:0008088	GO Biological Processes	axo-dendritic transport	-3.90052	4.68755	764	9	1.17801	DST|DLG2|MAP2|MAPT|SPG7|KIF3A|TRAK1|MAPK8IP3|TRAK2	-2.00121	-5.18044	5.89546
GO:0070201	GO Biological Processes	regulation of establishment of protein localization	-3.884	2.12974	764	29	3.79581	APBB1|APOD|CLN3|FLNA|IGF1|JUP|MAPT|SLC16A1|TCF7L2|TIAM1|UBE2D3|NSD2|BAP1|PLA2G6|PER2|ADIPOQ|MAP4K4|STXBP5L|KIF20B|ABCG1|APBB3|MTCL1|SLC7A11|TRPM4|BCAS3|EXOC1|XPO4|RHBDF2|MYO18A	-1.98687	-3.884	3.19224
GO:0010667	GO Biological Processes	negative regulation of cardiac muscle cell apoptotic process	-3.88012	7.42196	764	6	0.78534	GATA4|PDPK1|PPP1R10|PAX8|SIRT5|NUPR1	-1.98528	-4.97992	7.42196
GO:0022604	GO Biological Processes	regulation of cell morphogenesis	-3.87807	2.56206	764	20	2.6178	FMNL1|CUX1|FES|FLNA|MYO9A|MYOC|PTK2|TIAM1|LRP8|RHOBTB1|POSTN|EPB41L3|OBSL1|CAPRIN2|MYH14|SPRY4|FGD3|ARAP1|FGD4|BCL9L	-1.98528	-10.361	8.48224
GO:1902414	GO Biological Processes	protein localization to cell junction	-3.87423	4.21104	764	10	1.3089	DLG2|FLNA|MAPT|MAPK10|VCL|DLG5|KIF3A|CLSTN1|MAPK8IP3|ADAM22	-1.9836	-3.87423	4.86116
GO:0006644	GO Biological Processes	phospholipid metabolic process	-3.86222	2.3709	764	23	3.01047	CLN3|DGKA|DGKB|DPAGT1|INPP4A|FADS1|LPL|PLA2G6|MTMR3|PGS1|IP6K1|AGPAT1|PNPLA6|EFR3B|PGAP2|SMPD4|INPP5E|PITPNM2|PIP4K2C|PIGZ|SERAC1|TTC7B|PIKFYVE	-1.97373	-5.10637	3.71098
GO:0007178	GO Biological Processes	transmembrane receptor protein serine/threonine kinase signaling pathway	-3.84383	2.41901	764	22	2.87958	XIAP|RUNX2|CREB1|DAB2|GATA4|LTBP3|SMAD9|NEO1|NUMA1|FURIN|PDPK1|PTK2|PTPRK|UBE2D3|ZEB2|RBPMS|WWTR1|ZNF451|HIPK2|ZMIZ1|BCL9L|SLC39A5	-1.95747	-4.74354	2.58817
GO:0001659	GO Biological Processes	temperature homeostasis	-3.83788	3.1849	764	14	1.83246	APC|DIO2|IRF4|NPR3|PRLR|PER2|ADIPOQ|IP6K1|MFN2|PLCL2|G0S2|SIRT6|DOCK7|PPARGC1B	-1.95365	-4.73789	4.21104
GO:0040017	GO Biological Processes	positive regulation of locomotion	-3.83374	2.05544	764	31	4.05759	APC|DAB2|FGFR1|VEGFD|FLNA|IGF1|IGFBP5|MET|MYOC|PDPK1|PTK2|SEMA3F|TAC1|TIAM1|XG|MAP4K4|ROCK2|KIF20B|RAPGEF2|IQSEC1|ATP8A1|POSTN|TRIM32|CLASP2|SASH1|FOXP1|BCAS3|JCAD|WNK1|SEMA6D|DOCK7	-1.95162	-4.38088	2.68365
GO:0001508	GO Biological Processes	action potential	-3.80351	3.54482	764	12	1.57068	CACNA1C|CAMK2D|CLN3|FLNA|GNA15|JUP|KCNJ8|SLC8A2|TAC1|CTNNA3|TRPM4|MYH14	-1.92645	-5.30806	13.1946
GO:0043393	GO Biological Processes	regulation of protein binding	-3.80254	3.01399	764	15	1.96335	CBLB|DAB2|MAP2|MARK3|PEX14|PTPRF|TCF7L2|TIAM1|ADAM15|ADIPOQ|RAPGEF2|PLCL2|ADNP|HIPK2|CAPRIN2	-1.92645	-3.80254	3.25984
GO:0031116	GO Biological Processes	positive regulation of microtubule polymerization	-3.80229	7.19705	764	6	0.78534	FES|MAPT|MET|NUMA1|CKAP5|NAV3	-1.92645	-6.29911	7.19705
GO:0010769	GO Biological Processes	regulation of cell morphogenesis involved in differentiation	-3.79775	4.12331	764	10	1.3089	CUX1|FLNA|MYOC|PTK2|TIAM1|LRP8|POSTN|OBSL1|CAPRIN2|SPRY4	-1.92478	-10.361	8.48224
GO:0045860	GO Biological Processes	positive regulation of protein kinase activity	-3.79648	2.34646	764	23	3.01047	DLG3|EREG|FGFR1|IGF1|KRAS|PDPK1|PHB|PRLR|PTK2|MAP4K2|SLC8A2|TIAM1|TPD52L1|LRP8|NEURL1|ADIPOQ|RAPGEF2|RIPK3|SASH1|ADNP|ETAA1|PPP1R9A|WNK1	-1.92478	-4.58025	2.40564
GO:0061001	GO Biological Processes	regulation of dendritic spine morphogenesis	-3.77789	5.89546	764	7	0.91623	TIAM1|LRP8|PDLIM5|TANC2|PPP1R9A|CAPRIN2|SHANK3	-1.91028	-10.361	8.48224
GO:0047496	GO Biological Processes	vesicle transport along microtubule	-3.77789	5.89546	764	7	0.91623	CLN3|MAP2|KIF3A|TRAK1|KIF13A|TRAK2|BICDL1	-1.91028	-5.18044	5.89546
GO:0050767	GO Biological Processes	regulation of neurogenesis	-3.77585	2.39243	764	22	2.87958	CUX1|MAP2|MAPT|SEMA3F|TIAM1|LRP8|ULK1|PER2|NEURL1|RAPGEF2|TRAK1|TRIM32|FSTL4|OBSL1|ADNP|HEYL|CAPRIN2|TRAK2|SEMA6D|SHANK3|DOCK7|CHODL	-1.91028	-10.361	8.48224
GO:0098911	GO Biological Processes	regulation of ventricular cardiac muscle cell action potential	-3.76916	13.1946	764	4	0.52356	CACNA1C|JUP|CTNNA3|TRPM4	-1.90561	-5.30806	13.1946
GO:0140014	GO Biological Processes	mitotic nuclear division	-3.76279	2.58451	764	19	2.48691	APC|EREG|FLNA|IGF1|NUMA1|PRC1|KIF20B|CLASP2|POGZ|NCAPD3|OBSL1|EML4|WRAP73|ANAPC1|DSCC1|DSN1|KIFC2|DIS3L2|KMT5A	-1.90351	-3.76279	2.77781
GO:0070252	GO Biological Processes	actin-mediated cell contraction	-3.76029	4.0808	764	10	1.3089	CACNA1C|CAMK2D|FLNA|GATA4|JUP|KCNJ8|PDE4D|TNNT2|CTNNA3|TRPM4	-1.90351	-5.30806	13.1946
GO:0120162	GO Biological Processes	positive regulation of cold-induced thermogenesis	-3.76029	4.0808	764	10	1.3089	APC|DIO2|IRF4|PRLR|PER2|ADIPOQ|MFN2|G0S2|SIRT6|PPARGC1B	-1.90351	-4.73789	4.21104
GO:0060271	GO Biological Processes	cilium assembly	-3.75904	2.38587	764	22	2.87958	CYLD|FLNA|NEURL1|CCP110|EXOC5|SDCCAG8|KIF3A|CILK1|SEPTIN6|TBC1D30|WWTR1|SGSM3|WRAP73|TBC1D14|CC2D2A|IFT80|BBS10|ARMC9|ALPK1|FBF1|DRC1|DNAAF3	-1.90351	-7.25669	3.3791
GO:0042176	GO Biological Processes	regulation of protein catabolic process	-3.74791	2.32846	764	23	3.01047	APC|CBFA2T3|CBLB|CSNK1A1|DAB2|FLNA|ATXN3|NEDD4|FURIN|PHB|PTK2|HGS|ZER1|TLK2|TRIM32|NUPR1|SGSM3|HIPK2|SIRT6|ANKIB1|BANP|CCAR2|PRICKLE1	-1.89591	-7.2817	3.12503
GO:0006417	GO Biological Processes	regulation of translation	-3.74554	2.19441	764	26	3.40314	DIO2|EIF4A2|IGFBP5|PER1|RPS6KB2|ATXN2|SHMT1|KHSRP|PER2|NEURL1|ROCK2|IGF2BP2|CELF1|TMED2|CPEB3|PUM2|OGFOD1|INPP5E|PCIF1|TENT4B|CAPRIN2|SECISBP2|TUT7|DIS3L2|CPEB2|PAN3	-1.89591	-4.79379	3.76988
GO:0033674	GO Biological Processes	positive regulation of kinase activity	-3.74554	2.19441	764	26	3.40314	DLG3|EREG|FGFR1|IGF1|KRAS|MAPT|MET|PDPK1|PHB|PRLR|PTK2|MAP4K2|SLC8A2|TIAM1|TPD52L1|TYRO3|LRP8|NEURL1|ADIPOQ|RAPGEF2|RIPK3|SASH1|ADNP|ETAA1|PPP1R9A|WNK1	-1.89591	-4.58025	2.40564
GO:0051960	GO Biological Processes	regulation of nervous system development	-3.74197	2.23385	764	25	3.27225	CUX1|MAP2|MAPT|SEMA3F|TIAM1|LRP8|ULK1|PER2|NEURL1|DLG5|RAPGEF2|CLSTN1|TRAK1|TRIM32|FSTL4|OBSL1|ADNP|HEYL|LRRN1|CAPRIN2|TRAK2|SEMA6D|SHANK3|DOCK7|CHODL	-1.89429	-10.361	8.48224
GO:0048015	GO Biological Processes	phosphatidylinositol-mediated signaling	-3.73432	3.11333	764	14	1.83246	FGFR1|IGF1|MYOC|NEDD4|NPR3|PLCB4|PTK2|PTPN13|TYRO3|PLCH1|PLCL2|EXOC1|INPP5E|PITPNM2	-1.88859	-4.18783	3.2624
GO:0007015	GO Biological Processes	actin filament organization	-3.72703	2.22882	764	25	3.27225	SHROOM2|FAT1|FLNA|MET|MYO5A|MYOC|NEB|SPTAN1|TAC1|TNNT2|TPM2|TPM3|ROCK2|RHOBTB1|ARHGEF15|CLASP2|CTNNA3|EVL|PPP1R9A|PLEKHG2|CORO6|SHANK3|ARAP1|PPARGC1B|SHROOM1	-1.88323	-11.0916	6.78579
GO:0007030	GO Biological Processes	Golgi organization	-3.70126	3.25689	764	13	1.70157	CSNK1A1|MYO5A|PDE4DIP|SEC16A|TMED2|CLASP2|PLEKHM2|CAMSAP2|SYNE1|OBSL1|BCAS3|LMAN1L|MYO18A	-1.85938	-3.70126	3.25689
GO:0030336	GO Biological Processes	negative regulation of cell migration	-3.69034	2.41645	764	21	2.74869	APEX1|APOD|IGFBP5|JUP|MITF|AFDN|PTPRK|PTPRM|VCL|ADAM15|DLG5|ADGRG1|ADIPOQ|CLASP2|LRCH1|SRGAP2|ZMYND8|EVL|ADAMTS9|SEMA6D|NAV3	-1.85073	-3.69034	2.41645
GO:0007613	GO Biological Processes	memory	-3.68698	3.69001	764	11	1.43979	CREB1|ITPR3|MAPT|ATXN1|SGK1|SLC8A2|TAC1|PLA2G6|CPEB3|ADNP|SHANK3	-1.85073	-4.20581	7.19705
GO:0000045	GO Biological Processes	autophagosome assembly	-3.68687	3.99836	764	10	1.3089	ULK1|MTMR3|MFN2|NUPR1|WDR45B|TBC1D14|ELAPOR1|PIP4K2C|PIKFYVE|RAB19	-1.85073	-6.10843	10.7956
GO:0099536	GO Biological Processes	synaptic signaling	-3.65813	1.89497	764	36	4.71204	CDH11|CLN3|CREB1|CTBP2|DLG2|DTNA|GNA15|GNB1|ITPR3|KCNQ3|KRAS|LAMA2|MAPT|ATXN3|PLCB4|SLC8A2|TAC1|LRP8|PLA2G6|SYNGR1|NEURL1|ADIPOQ|RAPGEF2|SNPH|CPEB3|CLSTN1|PLCL2|ADNP|ZMYND8|SLC7A11|MINK1|PXK|RHOT1|PPP1R9A|DNAJC5|SHANK3	-1.8279	-4.20581	7.19705
GO:0006511	GO Biological Processes	ubiquitin-dependent protein catabolic process	-3.65561	1.98229	764	32	4.18848	CBFA2T3|CSNK1A1|CYLD|DAB2|ATXN3|NEDD4|PPP2R5C|PTK2|RBBP6|UBE2D3|USP11|BAP1|ZER1|TLK2|TRIM32|KLHDC10|ZSWIM8|TRIM2|WWTR1|HIPK2|RLIM|SIRT6|ANKIB1|FBXL19|RHBDD2|BIRC6|USP28|CCAR2|ANAPC1|UBE3D|UBR3|PRICKLE1	-1.8279	-7.2817	3.12503
GO:0032232	GO Biological Processes	negative regulation of actin filament bundle assembly	-3.65493	6.78579	764	6	0.78534	MET|MYOC|CLASP2|PPP1R9A|SHANK3|ARAP1	-1.8279	-11.0916	6.78579
GO:0010664	GO Biological Processes	negative regulation of striated muscle cell apoptotic process	-3.65493	6.78579	764	6	0.78534	GATA4|PDPK1|PPP1R10|PAX8|SIRT5|NUPR1	-1.8279	-4.97992	7.42196
GO:0051493	GO Biological Processes	regulation of cytoskeleton organization	-3.65467	2.09517	764	28	3.66492	APC|CLN3|CYLD|FES|FLNA|MAP2|MAPT|MET|MYOC|NEB|NUMA1|PTK2|SPTAN1|TAC1|MPDZ|ROCK2|CKAP5|RHOBTB1|ARHGEF15|CLASP2|CAMSAP2|EVL|BCAS3|PPP1R9A|PLEKHG2|SHANK3|NAV3|ARAP1	-1.8279	-11.0916	6.78579
GO:0051017	GO Biological Processes	actin filament bundle assembly	-3.64733	3.21618	764	13	1.70157	SHROOM2|FLNA|MET|MYOC|TAC1|ROCK2|ARHGEF15|CLASP2|EVL|PPP1R9A|SHANK3|ARAP1|SHROOM1	-1.82241	-11.0916	6.78579
GO:0051301	GO Biological Processes	cell division	-3.63308	2.00179	764	31	4.05759	APC|CSNK1A1|EREG|VEGFD|NUMA1|SEPTIN4|TIAL1|UVRAG|PRC1|ROCK2|KIF20B|CCP110|CKAP5|CLASP2|POGZ|SEPTIN6|NCAPD3|TTC28|SPECC1L|CDK20|WWTR1|EML4|BIRC6|KIF13A|TENT4B|ANAPC1|DSN1|DOCK7|KDF1|DIS3L2|KMT5A	-1.81001	-3.76279	2.77781
GO:0010639	GO Biological Processes	negative regulation of organelle organization	-3.62243	2.38868	764	21	2.74869	APC|IGF1|MAP2|MAPT|MET|MYOC|SPTAN1|CCP110|CLASP2|CAMSAP2|TBC1D30|NUPR1|GHITM|RTEL1|PPP1R9A|TENT4B|STN1|CTC1|SHANK3|NAV3|ARAP1	-1.8012	-6.29911	7.19705
GO:1901096	GO Biological Processes	regulation of autophagosome maturation	-3.61822	12.1796	764	4	0.52356	CLN3|UVRAG|RUBCN|CLEC16A	-1.79881	-3.61822	39.5838
GO:0008089	GO Biological Processes	anterograde axonal transport	-3.60541	5.54173	764	7	0.91623	DLG2|MAP2|SPG7|KIF3A|TRAK1|MAPK8IP3|TRAK2	-1.78783	-5.18044	5.89546
GO:0007507	GO Biological Processes	heart development	-3.57479	2.01273	764	30	3.9267	AP1B1|CACNA1C|CREB1|FLNA|GATA4|IGF1|KCNJ8|MEF2D|NEB|PTK2|SIX1|TFDP2|TNNT2|NSD2|PAX8|ADAM15|ROCK2|PDLIM5|TMED2|OBSL1|HEYL|SIRT6|FGFRL1|ADAP2|ADAMTS9|ZMIZ1|CC2D2A|DRC1|PRICKLE1|ASXL1	-1.75902	-3.57479	2.08336
GO:0046785	GO Biological Processes	microtubule polymerization	-3.56589	4.24112	764	9	1.17801	FES|MAP2|MAPT|MET|NUMA1|CKAP5|CLASP2|CAMSAP2|NAV3	-1.75192	-6.29911	7.19705
GO:0010256	GO Biological Processes	endomembrane system organization	-3.56242	2.06781	764	28	3.66492	CLN3|CREB1|CSNK1A1|MYO5A|SERPINA5|DYSF|SYNGR1|HGS|ABCG1|PDE4DIP|SEC16A|TMED2|EMC1|CLASP2|EPB41L3|PLEKHM2|CAMSAP2|DNAJC13|SYNE1|OBSL1|BCAS3|SMPD4|PLEKHF1|LMAN1L|FHIP1B|REEP6|ALS2CL|MYO18A	-1.75025	-3.70126	3.25689
GO:0010656	GO Biological Processes	negative regulation of muscle cell apoptotic process	-3.55077	5.43307	764	7	0.91623	GATA4|IGF1|PDPK1|PPP1R10|PAX8|SIRT5|NUPR1	-1.74039	-4.97992	7.42196
GO:0061572	GO Biological Processes	actin filament bundle organization	-3.54228	3.13774	764	13	1.70157	SHROOM2|FLNA|MET|MYOC|TAC1|ROCK2|ARHGEF15|CLASP2|EVL|PPP1R9A|SHANK3|ARAP1|SHROOM1	-1.73526	-11.0916	6.78579
GO:1903530	GO Biological Processes	regulation of secretion by cell	-3.54207	2.03173	764	29	3.79581	AP1G1|APBB1|CREB1|FES|IGF1|PDPK1|SEPTIN4|SLC16A1|TAC1|TCF7L2|TIAM1|PAX8|PLA2G6|PER2|HGS|ADIPOQ|MAP4K4|STXBP5L|ABCG1|APBB3|RAPGEF4|CLASP2|TRPM4|RHOT1|PPP1R9A|EXOC1|RHBDF2|RAB3C|MYO18A	-1.73526	-4.80833	3.09248
GO:0019941	GO Biological Processes	modification-dependent protein catabolic process	-3.53731	1.95174	764	32	4.18848	CBFA2T3|CSNK1A1|CYLD|DAB2|ATXN3|NEDD4|PPP2R5C|PTK2|RBBP6|UBE2D3|USP11|BAP1|ZER1|TLK2|TRIM32|KLHDC10|ZSWIM8|TRIM2|WWTR1|HIPK2|RLIM|SIRT6|ANKIB1|FBXL19|RHBDD2|BIRC6|USP28|CCAR2|ANAPC1|UBE3D|UBR3|PRICKLE1	-1.73226	-7.2817	3.12503
GO:0045732	GO Biological Processes	positive regulation of protein catabolic process	-3.52391	2.72992	764	16	2.09424	APC|CBFA2T3|CBLB|CSNK1A1|DAB2|ATXN3|NEDD4|FURIN|PTK2|ZER1|TRIM32|NUPR1|SGSM3|SIRT6|ANKIB1|PRICKLE1	-1.72062	-7.2817	3.12503
GO:0031112	GO Biological Processes	positive regulation of microtubule polymerization or depolymerization	-3.51752	6.41899	764	6	0.78534	FES|MAPT|MET|NUMA1|CKAP5|NAV3	-1.71599	-6.29911	7.19705
GO:0051046	GO Biological Processes	regulation of secretion	-3.51255	1.96966	764	31	4.05759	AP1G1|APBB1|CREB1|FES|IGF1|PDPK1|SEPTIN4|SGK1|SLC16A1|TAC1|TCF7L2|TIAM1|PAX8|PLA2G6|PER2|HGS|ADIPOQ|MAP4K4|STXBP5L|ABCG1|APBB3|RAPGEF4|CLASP2|TRPM4|RHOT1|PPP1R9A|EXOC1|WNK1|RHBDF2|RAB3C|MYO18A	-1.71277	-4.80833	3.09248
GO:0010665	GO Biological Processes	regulation of cardiac muscle cell apoptotic process	-3.49744	5.32858	764	7	0.91623	CAMK2D|GATA4|PDPK1|PPP1R10|PAX8|SIRT5|NUPR1	-1.7025	-4.97992	7.42196
GO:0031103	GO Biological Processes	axon regeneration	-3.49744	5.32858	764	7	0.91623	APOD|FLNA|MTR|PTPRF|CHL1|MAPK8IP3|KREMEN1	-1.7025	-4.72864	5.93757
GO:0060322	GO Biological Processes	head development	-3.49709	1.83995	764	37	4.84293	AK4|APAF1|APOD|SHROOM2|RERE|CNTN1|CREB1|DPYSL2|EML1|FLNA|KRAS|OGDH|PFKFB3|ATXN1|TULP3|TYRO3|LRP8|HERC1|NEURL1|DLG5|ADGRG1|AATK|RAPGEF2|SNPH|ARNT2|SEC16A|CELF1|CLP1|SRGAP2|SLC7A11|LHX6|ZMIZ1|SECISBP2|SEMA6D|TRAPPC9|SHANK3|DOCK7	-1.7025	-3.96732	1.94502
GO:0051223	GO Biological Processes	regulation of protein transport	-3.49391	2.0793	764	27	3.53403	APBB1|APOD|CLN3|FLNA|IGF1|JUP|SLC16A1|TCF7L2|TIAM1|UBE2D3|BAP1|PLA2G6|PER2|ADIPOQ|MAP4K4|STXBP5L|KIF20B|ABCG1|APBB3|MTCL1|SLC7A11|TRPM4|BCAS3|EXOC1|XPO4|RHBDF2|MYO18A	-1.70105	-3.884	3.19224
GO:2001233	GO Biological Processes	regulation of apoptotic signaling pathway	-3.49037	2.335	764	21	2.74869	CYLD|FGFR1|GATA4|HNRNPK|IGF1|MUC1|SEPTIN4|MAPK7|TCF7L2|TPD52L1|HYOU1|RIPK3|TRIM32|NUPR1|GHITM|G0S2|BIRC6|SH3RF1|CCAR2|PLEKHF1|ITPRIP	-1.69923	-4.03102	2.65501
GO:0010660	GO Biological Processes	regulation of muscle cell apoptotic process	-3.48866	4.14249	764	9	1.17801	CAMK2D|GATA4|IGF1|PDPK1|PPP1R10|PAX8|MFN2|SIRT5|NUPR1	-1.69922	-4.97992	7.42196
GO:0043455	GO Biological Processes	regulation of secondary metabolic process	-3.48084	11.3096	764	4	0.52356	ASIP|RAPGEF2|ZEB2|SLC7A11	-1.69648	-3.48084	39.5838
GO:0048021	GO Biological Processes	regulation of melanin biosynthetic process	-3.48084	11.3096	764	4	0.52356	ASIP|RAPGEF2|ZEB2|SLC7A11	-1.69648	-3.48084	39.5838
GO:1900376	GO Biological Processes	regulation of secondary metabolite biosynthetic process	-3.48084	11.3096	764	4	0.52356	ASIP|RAPGEF2|ZEB2|SLC7A11	-1.69648	-3.48084	39.5838
GO:0003013	GO Biological Processes	circulatory system process	-3.47705	1.98581	764	30	3.9267	CACNA1C|CAMK2D|FLI1|FLNA|GATA4|JUP|KCNJ8|KCNMA1|NPR3|PDE4D|SGK1|SLC7A1|SLC8A2|SLC16A1|TAC1|TNNT2|PLA2G6|SLC4A4|PER2|ADIPOQ|ROCK2|ABCC5|ATP8A1|POSTN|CELF2|SLCO2B1|WWTR1|CTNNA3|TRPM4|WNK1	-1.69437	-5.30806	13.1946
GO:1902115	GO Biological Processes	regulation of organelle assembly	-3.45775	2.80074	764	15	1.96335	CYLD|NUMA1|ULK1|MTMR3|CCP110|SDCCAG8|TBC1D30|NUPR1|SGSM3|WRAP73|TBC1D14|ELAPOR1|PIP4K2C|PIKFYVE|PAN3	-1.67674	-6.10843	10.7956
GO:0046329	GO Biological Processes	negative regulation of JNK cascade	-3.45218	6.25007	764	6	0.78534	CYLD|MECOM|PER1|NCOR1|HIPK3|KLHL31	-1.67284	-4.27428	6.25007
GO:0033059	GO Biological Processes	cellular pigmentation	-3.44539	5.22805	764	7	0.91623	AP1G1|SHROOM2|ASIP|MYO5A|ZEB2|KIF13A|PIKFYVE	-1.67033	-4.22397	39.5838
GO:0043113	GO Biological Processes	receptor clustering	-3.44539	5.22805	764	7	0.91623	DLG2|DLG3|FLNA|ITGB7|GPHN|SLC7A11|SHANK3	-1.67033	-3.44539	39.5838
GO:0006090	GO Biological Processes	pyruvate metabolic process	-3.44471	3.73432	764	10	1.3089	ALDOB|BPGM|CBFA2T3|IGF1|OGDH|SLC4A4|NCOR1|ZBTB20|NUPR1|HKDC1	-1.67033	-4.93546	19.7919
GO:2000146	GO Biological Processes	negative regulation of cell motility	-3.44211	2.31549	764	21	2.74869	APEX1|APOD|IGFBP5|JUP|MITF|AFDN|PTPRK|PTPRM|VCL|ADAM15|DLG5|ADGRG1|ADIPOQ|CLASP2|LRCH1|SRGAP2|ZMYND8|EVL|ADAMTS9|SEMA6D|NAV3	-1.66972	-3.69034	2.41645
GO:0099173	GO Biological Processes	postsynapse organization	-3.44083	3.06303	764	13	1.70157	DLG3|SEMA3F|TIAM1|LRP8|GPHN|PDLIM5|CNKSR2|ZMYND8|SLC7A11|TANC2|PPP1R9A|CAPRIN2|SHANK3	-1.66972	-10.361	8.48224
GO:0071559	GO Biological Processes	response to transforming growth factor beta	-3.43653	2.58817	764	17	2.22513	APAF1|CREB1|DAB2|LTBP3|SMAD9|FURIN|PDPK1|MAPK7|PTK2|PTPRK|ROCK2|ZEB2|POSTN|ZNF451|HIPK2|ZMIZ1|BCL9L	-1.66706	-4.74354	2.58817
GO:0090066	GO Biological Processes	regulation of anatomical structure size	-3.42866	2.05927	764	27	3.53403	CLN3|CREB1|DPYSL2|KCNMA1|MAP2|MAPT|NEB|NPR3|NRCAM|SEMA3F|SLC12A1|SPTAN1|PLA2G6|ULK1|PER2|ROCK2|FSTL4|RAP1GAP2|ADNP|EVL|TRPM4|CDHR2|PPP1R9A|PLEKHG2|SEMA6D|SHANK3|ASXL1	-1.66081	-9.80437	3.71098
GO:0010662	GO Biological Processes	regulation of striated muscle cell apoptotic process	-3.39455	5.13123	764	7	0.91623	CAMK2D|GATA4|PDPK1|PPP1R10|PAX8|SIRT5|NUPR1	-1.62832	-4.97992	7.42196
GO:0007268	GO Biological Processes	chemical synaptic transmission	-3.38153	1.86923	764	34	4.45026	CDH11|CLN3|CREB1|CTBP2|DLG2|DTNA|ITPR3|KCNQ3|KRAS|LAMA2|MAPT|ATXN3|PLCB4|SLC8A2|TAC1|LRP8|PLA2G6|SYNGR1|NEURL1|ADIPOQ|RAPGEF2|SNPH|CPEB3|CLSTN1|PLCL2|ADNP|ZMYND8|SLC7A11|MINK1|PXK|RHOT1|PPP1R9A|DNAJC5|SHANK3	-1.61852	-4.20581	7.19705
GO:0098916	GO Biological Processes	anterograde trans-synaptic signaling	-3.38153	1.86923	764	34	4.45026	CDH11|CLN3|CREB1|CTBP2|DLG2|DTNA|ITPR3|KCNQ3|KRAS|LAMA2|MAPT|ATXN3|PLCB4|SLC8A2|TAC1|LRP8|PLA2G6|SYNGR1|NEURL1|ADIPOQ|RAPGEF2|SNPH|CPEB3|CLSTN1|PLCL2|ADNP|ZMYND8|SLC7A11|MINK1|PXK|RHOT1|PPP1R9A|DNAJC5|SHANK3	-1.61852	-4.20581	7.19705
GO:0140694	GO Biological Processes	non-membrane-bounded organelle assembly	-3.37743	2.23867	764	22	2.87958	FLNA|MAPT|NEB|NUMA1|ATXN2|TNNT2|PRC1|NCOR1|CCP110|UBAP2L|ATXN2L|CLASP2|POGZ|PRRC2C|OBSL1|PUM2|WRAP73|OGFOD1|STARD9|KIFC2|DEUP1|PAN3	-1.61601	-5.55842	10.6572
GO:0008285	GO Biological Processes	negative regulation of cell population proliferation	-3.37188	1.82929	764	36	4.71204	APC|APOD|AZGP1|CBFA2T3|CBLB|CTBP2|DLG3|DPT|EREG|IGFBP5|NPR3|PHB|PPP2R5C|PTH1R|PTPRK|PTPRM|TIAL1|VDR|BAP1|PER2|HGS|NEURL1|DLG5|ADGRG1|ADIPOQ|TP53I11|RAPGEF2|MFN2|CELF1|TRIM32|NUPR1|FGFRL1|IFT80|RERG|KDF1|DIS3L2	-1.61206	-3.37188	1.82929
GO:0051098	GO Biological Processes	regulation of binding	-3.36315	2.28368	764	21	2.74869	CBLB|CSNK1A1|CTBP2|DAB2|IGF1|IRF4|MAP2|MARK3|MET|PEX14|PTPRF|TCF7L2|TIAM1|ADAM15|PER2|ADIPOQ|RAPGEF2|PLCL2|ADNP|HIPK2|CAPRIN2	-1.60608	-3.80254	3.25984
GO:0000165	GO Biological Processes	MAPK cascade	-3.36167	1.82694	764	36	4.71204	CYLD|MECOM|FGFR1|GATA4|GPS1|IGF1|KRAS|MYOC|PDE8A|PER1|PHB|MAPK7|MAPK10|MAP4K2|TIAM1|TPD52L1|ADIPOQ|MAP4K4|ROCK2|NCOR1|RAPGEF2|HIPK3|TNIP1|STK38|KLHDC10|MAPK8IP3|SASH1|HIPK2|MINK1|TNFRSF19|ASH1L|JCAD|SH3RF1|SPRY4|SHANK3|KLHL31	-1.60608	-8.11268	4.13562
GO:0032886	GO Biological Processes	regulation of microtubule-based process	-3.36091	2.63892	764	16	2.09424	APC|CYLD|FES|MAP2|MAPT|MET|NUMA1|MPDZ|ROCK2|CKAP5|CLASP2|CAMSAP2|CFAP45|RHOT1|NAV3|DRC1	-1.60608	-6.29911	7.19705
GO:0051347	GO Biological Processes	positive regulation of transferase activity	-3.35958	2.00787	764	28	3.66492	DLG3|EREG|FGFR1|IGF1|KRAS|MAPT|MET|PDPK1|PHB|PKIB|PRLR|PTK2|MAP4K2|SLC8A2|TIAM1|TPD52L1|TYRO3|LRP8|NEURL1|ADIPOQ|RAPGEF2|RIPK3|SASH1|ADNP|ETAA1|PPP1R9A|WNK1|DSCC1	-1.60608	-4.58025	2.40564
GO:0048545	GO Biological Processes	response to steroid hormone	-3.35324	2.33533	764	20	2.6178	CNGA3|DAB2|PRMT2|KRAS|NEDD4|PER1|PHB|SAFB|PIAS2|ADIPOQ|NCOR1|NCOR2|SAFB2|HEYL|FOXP1|TRERF1|ZMIZ1|CALCOCO1|PPARGC1B|FIBIN	-1.60131	-8.30356	18.4724
GO:0070507	GO Biological Processes	regulation of microtubule cytoskeleton organization	-3.34997	3.1667	764	12	1.57068	APC|CYLD|FES|MAP2|MAPT|MET|NUMA1|MPDZ|CKAP5|CLASP2|CAMSAP2|NAV3	-1.59959	-6.29911	7.19705
GO:0040013	GO Biological Processes	negative regulation of locomotion	-3.34741	2.22722	764	22	2.87958	APEX1|APOD|IGFBP5|JUP|MITF|AFDN|PTPRK|PTPRM|SEMA3F|VCL|ADAM15|DLG5|ADGRG1|ADIPOQ|CLASP2|LRCH1|SRGAP2|ZMYND8|EVL|ADAMTS9|SEMA6D|NAV3	-1.59859	-3.69034	2.41645
GO:0016482	GO Biological Processes	cytosolic transport	-3.3428	2.9918	764	13	1.70157	AP2A1|AP1G1|CLN3|DAB2|FLNA|MAP2|DENND5A|DNAJC13|TANC2|KIF16B|TBC1D14|FHIP1B|PIKFYVE	-1.59552	-3.3428	4.94797
GO:0099175	GO Biological Processes	regulation of postsynapse organization	-3.34107	3.95838	764	9	1.17801	SEMA3F|TIAM1|LRP8|PDLIM5|ZMYND8|TANC2|PPP1R9A|CAPRIN2|SHANK3	-1.59534	-10.361	8.48224
GO:0061061	GO Biological Processes	muscle structure development	-3.33849	1.92335	764	31	4.05759	CREB1|EREG|GATA4|HOXD10|IGF1|IGFBP5|KRAS|LAMA2|MBNL1|MEF2D|NEB|PAX7|PTBP1|SIX1|TCF7L2|TCF12|TNNT2|DYSF|NEURL1|PDLIM5|TRIM32|SYNE1|OBSL1|NUPR1|HEYL|SIRT6|FGFRL1|MYH14|CHODL|PRICKLE1|MAMSTR	-1.5943	-3.57479	2.08336
GO:0051271	GO Biological Processes	negative regulation of cellular component movement	-3.31664	2.26501	764	21	2.74869	APEX1|APOD|IGFBP5|JUP|MITF|AFDN|PTPRK|PTPRM|VCL|ADAM15|DLG5|ADGRG1|ADIPOQ|CLASP2|LRCH1|SRGAP2|ZMYND8|EVL|ADAMTS9|SEMA6D|NAV3	-1.57397	-3.69034	2.41645
GO:0051492	GO Biological Processes	regulation of stress fiber assembly	-3.30552	3.91488	764	9	1.17801	MET|MYOC|TAC1|ROCK2|ARHGEF15|CLASP2|EVL|PPP1R9A|ARAP1	-1.56438	-11.0916	6.78579
GO:0099537	GO Biological Processes	trans-synaptic signaling	-3.29687	1.84869	764	34	4.45026	CDH11|CLN3|CREB1|CTBP2|DLG2|DTNA|ITPR3|KCNQ3|KRAS|LAMA2|MAPT|ATXN3|PLCB4|SLC8A2|TAC1|LRP8|PLA2G6|SYNGR1|NEURL1|ADIPOQ|RAPGEF2|SNPH|CPEB3|CLSTN1|PLCL2|ADNP|ZMYND8|SLC7A11|MINK1|PXK|RHOT1|PPP1R9A|DNAJC5|SHANK3	-1.55725	-4.20581	7.19705
GO:0006661	GO Biological Processes	phosphatidylinositol biosynthetic process	-3.29432	3.32383	764	11	1.43979	INPP4A|MTMR3|IP6K1|EFR3B|PGAP2|INPP5E|PITPNM2|PIP4K2C|PIGZ|TTC7B|PIKFYVE	-1.55621	-5.10637	3.71098
GO:0044782	GO Biological Processes	cilium organization	-3.28817	2.20467	764	22	2.87958	CYLD|FLNA|NEURL1|CCP110|EXOC5|SDCCAG8|KIF3A|CILK1|SEPTIN6|TBC1D30|WWTR1|SGSM3|WRAP73|TBC1D14|CC2D2A|IFT80|BBS10|ARMC9|ALPK1|FBF1|DRC1|DNAAF3	-1.55321	-7.25669	3.3791
GO:0098901	GO Biological Processes	regulation of cardiac muscle cell action potential	-3.2868	7.33033	764	5	0.65445	CACNA1C|CAMK2D|JUP|CTNNA3|TRPM4	-1.55321	-5.30806	13.1946
GO:0010586	GO Biological Processes	miRNA metabolic process	-3.2868	7.33033	764	5	0.65445	KHSRP|ZSWIM8|TENT4B|TUT7|DIS3L2	-1.55321	-3.2868	39.5838
GO:0072386	GO Biological Processes	plus-end-directed organelle transport along microtubule	-3.28319	16.9645	764	3	0.39267	MAPT|KIF3A|KIF13A	-1.5511	-3.28319	16.9645
GO:0097120	GO Biological Processes	receptor localization to synapse	-3.24889	4.86116	764	7	0.91623	DLG2|DLG3|MAPK10|GPHN|CLSTN1|ADAM22|CEP112	-1.51829	-3.87423	4.86116
GO:0016236	GO Biological Processes	macroautophagy	-3.2456	2.41528	764	18	2.35602	CLN3|NEDD4|UVRAG|ULK1|MTMR3|HGS|RUBCN|MFN2|CLEC16A|NUPR1|EXOC1|WDR45B|TBC1D14|ELAPOR1|PIP4K2C|PIKFYVE|ATP6V1C2|RAB19	-1.51648	-6.10843	10.7956
GO:0006936	GO Biological Processes	muscle contraction	-3.22592	2.28149	764	20	2.6178	APBB1|ASPH|CACNA1C|CAMK2D|DTNA|FLNA|GATA4|JUP|KCNJ8|KCNMA1|MYBPC1|PDE4D|TNNT2|TPM2|TPM3|PLA2G6|ROCK2|CTNNA3|TRPM4|MYH14	-1.49828	-5.30806	13.1946
GO:2001222	GO Biological Processes	regulation of neuron migration	-3.21053	5.65482	764	6	0.78534	FLNA|ADGRG1|KIF20B|RAPGEF2|SRGAP2|IGSF10	-1.48437	-4.97444	7.42196
GO:1900248	GO Biological Processes	negative regulation of cytoplasmic translational elongation	-3.19559	39.5838	764	2	0.26178	CPEB3|CPEB2	-1.47528	-3.19559	39.5838
GO:1904562	GO Biological Processes	phosphatidylinositol 5-phosphate metabolic process	-3.19559	39.5838	764	2	0.26178	MTMR3|PIKFYVE	-1.47528	-3.19559	39.5838
GO:0003290	GO Biological Processes	atrial septum secundum morphogenesis	-3.19559	39.5838	764	2	0.26178	GATA4|NSD2	-1.47528	-3.19559	39.5838
GO:0071988	GO Biological Processes	protein localization to spindle pole body	-3.19559	39.5838	764	2	0.26178	NUMA1|WRAP73	-1.47528	-3.19559	39.5838
GO:0001578	GO Biological Processes	microtubule bundle formation	-3.19307	3.47226	764	10	1.3089	FES|MAP2|NUMA1|PRC1|NEURL1|MTCL1|CCSER2|CC2D2A|DRC1|DNAAF3	-1.47448	-3.19307	3.47226
GO:0043408	GO Biological Processes	regulation of MAPK cascade	-3.1919	1.86277	764	32	4.18848	CYLD|MECOM|FGFR1|GATA4|IGF1|KRAS|MYOC|PDE8A|PER1|PHB|MAP4K2|TIAM1|TPD52L1|ADIPOQ|MAP4K4|ROCK2|NCOR1|RAPGEF2|HIPK3|TNIP1|STK38|KLHDC10|MAPK8IP3|SASH1|HIPK2|MINK1|TNFRSF19|ASH1L|JCAD|SH3RF1|SPRY4|KLHL31	-1.47448	-8.11268	4.13562
GO:0002064	GO Biological Processes	epithelial cell development	-3.1872	2.63892	764	15	1.96335	FAT1|FLNA|MET|AFDN|PDE4D|PDPK1|VCL|ADIPOQ|ROCK2|RAPGEF2|PALLD|RAPGEF6|ADAMTSL4|KDF1|ASXL1	-1.47122	-4.66627	7.42196
GO:0090630	GO Biological Processes	activation of GTPase activity	-3.16331	3.44207	764	10	1.3089	TIAM1|ARHGEF15|RAP1GAP2|TBC1D30|SGSM3|BCAS3|TBC1D14|SIPA1L2|DOCK7|RALGAPA1	-1.4502	-10.6214	3.8563
GO:0007041	GO Biological Processes	lysosomal transport	-3.16331	3.44207	764	10	1.3089	AP1G1|CLN3|NEDD4|PSAP|HGS|TRAK1|CLEC16A|KIF13A|TRAK2|FHIP1B	-1.4502	-3.16331	39.5838
GO:0016050	GO Biological Processes	vesicle organization	-3.16075	2.37503	764	18	2.35602	AP1G1|SHROOM2|ASIP|CLN3|CREB1|UVRAG|DYSF|HGS|ABCG1|ZEB2|TMED2|DNAJC13|KIF13A|PLEKHF1|FHIP1B|PIKFYVE|ALS2CL|MYO18A	-1.44907	-3.16075	2.37503
GO:0007033	GO Biological Processes	vacuole organization	-3.15636	2.85883	764	13	1.70157	CLN3|ULK1|MTMR3|MFN2|NUPR1|CLN6|WDR45B|TBC1D14|ELAPOR1|PIP4K2C|FHIP1B|PIKFYVE|RAB19	-1.4461	-6.10843	10.7956
GO:0043488	GO Biological Processes	regulation of mRNA stability	-3.14803	3.00636	764	12	1.57068	APEX1|KHSRP|PABPC4|ROCK2|THRAP3|CELF1|CPEB3|PUM2|TENT4B|TUT7|DIS3L2|PAN3	-1.44025	-4.79379	3.76988
GO:0046777	GO Biological Processes	protein autophosphorylation	-3.14768	2.61567	764	15	1.96335	CAMK2D|FES|FGFR1|MARK3|PDPK1|PTK2|TYRO3|ULK1|ADIPOQ|AATK|RIPK3|AAK1|MINK1|WNK1|PIKFYVE	-1.44025	-5.71847	3.01591
GO:0090136	GO Biological Processes	epithelial cell-cell adhesion	-3.13091	9.31383	764	4	0.52356	JUP|VCL|CTNNA3|PLEKHA7	-1.42903	-5.30806	13.1946
GO:0021756	GO Biological Processes	striatum development	-3.13091	9.31383	764	4	0.52356	OGDH|SLC7A11|SECISBP2|SHANK3	-1.42903	-3.44539	39.5838
GO:0010977	GO Biological Processes	negative regulation of neuron projection development	-3.13086	3.17826	764	11	1.43979	FLNA|MAP2|SEMA3F|SPOCK1|ULK1|MAP4K4|FSTL4|DENND5A|TRAK2|SEMA6D|KREMEN1	-1.42903	-9.80437	3.71098
GO:0090090	GO Biological Processes	negative regulation of canonical Wnt signaling pathway	-3.13086	3.17826	764	11	1.43979	APC|CSNK1A1|CYLD|DAB2|TCF7L2|WWTR1|DKKL1|INVS|JADE1|KREMEN1|PRICKLE1	-1.42903	-4.57163	3.17826
GO:0001837	GO Biological Processes	epithelial to mesenchymal transition	-3.12382	2.98745	764	12	1.57068	DAB2|FGFR1|FLNA|TCF7L2|TIAM1|ADAM15|DLG5|ROCK2|CLASP2|WWTR1|HEYL|BCL9L	-1.42339	-3.12382	3.80613
GO:0042391	GO Biological Processes	regulation of membrane potential	-3.11515	2.09776	764	23	3.01047	CACNA1C|CAMK2D|CLN3|FLNA|GNA15|JUP|KCNJ8|KCNMA1|KCNQ3|MAPT|MYOC|NEDD4|SLC8A2|TAC1|SLC4A4|ZMYND8|CTNNA3|TRPM4|PXK|PID1|PPP1R9A|MYH14|SHANK3	-1.41676	-5.30806	13.1946
GO:0060348	GO Biological Processes	bone development	-3.11444	2.70328	764	14	1.83246	RUNX2|FLI1|IGF1|LTBP3|MEF2D|MYOC|TULP3|NSD2|FOXP1|BBX|IFT80|CTC1|COL27A1|ASXL1	-1.41676	-3.95936	3.44207
GO:0086065	GO Biological Processes	cell communication involved in cardiac conduction	-3.11262	4.61811	764	7	0.91623	CACNA1C|CAMK2D|FLNA|JUP|PDE4D|CTNNA3|TRPM4	-1.41633	-5.30806	13.1946
GO:0051222	GO Biological Processes	positive regulation of protein transport	-3.11094	2.35151	764	18	2.35602	APBB1|CLN3|FLNA|IGF1|JUP|TCF7L2|UBE2D3|BAP1|PLA2G6|KIF20B|ABCG1|APBB3|MTCL1|TRPM4|BCAS3|EXOC1|XPO4|MYO18A	-1.41602	-3.884	3.19224
GO:0071560	GO Biological Processes	cellular response to transforming growth factor beta stimulus	-3.09498	2.49347	764	16	2.09424	APAF1|CREB1|DAB2|LTBP3|SMAD9|FURIN|PDPK1|MAPK7|PTK2|PTPRK|ZEB2|POSTN|ZNF451|HIPK2|ZMIZ1|BCL9L	-1.40143	-4.74354	2.58817
GO:0045444	GO Biological Processes	fat cell differentiation	-3.08941	2.58155	764	15	1.96335	CREB1|CTBP2|DIO2|LPL|SIX1|TCF7L2|PER2|ADIPOQ|TRIM32|WWTR1|DKKL1|TRPM4|PID1|ASXL2|ASXL1	-1.39722	-3.08941	3.59852
GO:1902903	GO Biological Processes	regulation of supramolecular fiber organization	-3.07909	2.17039	764	21	2.74869	APC|FES|FLNA|MAP2|MAPT|MET|MYOC|NUMA1|SPTAN1|TAC1|ROCK2|CKAP5|ARHGEF15|CLASP2|CAMSAP2|EVL|PPP1R9A|PLEKHG2|SHANK3|NAV3|ARAP1	-1.38962	-11.0916	6.78579
GO:0032535	GO Biological Processes	regulation of cellular component size	-3.07909	2.17039	764	21	2.74869	CLN3|CREB1|DPYSL2|KCNMA1|MAP2|MAPT|NEB|NRCAM|SEMA3F|SLC12A1|SPTAN1|ULK1|FSTL4|RAP1GAP2|ADNP|EVL|CDHR2|PPP1R9A|PLEKHG2|SEMA6D|SHANK3	-1.38962	-9.80437	3.71098
GO:0071396	GO Biological Processes	cellular response to lipid	-3.07506	1.92421	764	28	3.66492	CREB1|DAB2|FES|PRMT2|LPL|NEDD4|PER1|PHB|RORB|SAFB|VDR|LRP8|ADAM15|PIAS2|ROCK2|NCOR1|NCOR2|SAFB2|TNIP1|SASH1|HEYL|FOXP1|PID1|TRERF1|ZMIZ1|CALCOCO1|MTDH|PPARGC1B	-1.38693	-8.30356	18.4724
GO:0043473	GO Biological Processes	pigmentation	-3.07047	3.63524	764	9	1.17801	AP1G1|SHROOM2|ASIP|EDA|MITF|MYO5A|ZEB2|KIF13A|PIKFYVE	-1.38502	-4.22397	39.5838
GO:0060997	GO Biological Processes	dendritic spine morphogenesis	-3.06912	4.5424	764	7	0.91623	TIAM1|LRP8|PDLIM5|TANC2|PPP1R9A|CAPRIN2|SHANK3	-1.38502	-10.361	8.48224
GO:0021885	GO Biological Processes	forebrain cell migration	-3.06912	4.5424	764	7	0.91623	OGDH|TYRO3|LRP8|ADGRG1|SRGAP2|LHX6|ZMIZ1	-1.38502	-3.06912	39.5838
GO:0032528	GO Biological Processes	microvillus organization	-3.06715	6.59729	764	5	0.65445	MAP4K4|RAPGEF2|MINK1|RAPGEF6|CDHR2	-1.38439	-4.66627	7.42196
GO:0021953	GO Biological Processes	central nervous system neuron differentiation	-3.0525	2.93213	764	12	1.57068	CDH11|HOXD10|MAP2|MAPT|OGDH|SPOCK1|TULP3|HERC1|RAPGEF2|LHX6|ZMIZ1|SHANK3	-1.37107	-3.0525	19.7919
GO:0006110	GO Biological Processes	regulation of glycolytic process	-3.04726	5.27784	764	6	0.78534	CBFA2T3|IGF1|SLC4A4|NCOR1|ZBTB20|NUPR1	-1.36715	-4.93546	19.7919
GO:0008630	GO Biological Processes	intrinsic apoptotic signaling pathway in response to DNA damage	-3.03874	3.59852	764	9	1.17801	HNRNPK|MUC1|TRIM32|NUPR1|HIPK2|CDIP1|USP28|CCAR2|AEN	-1.35995	-4.03033	6.44387
GO:0042326	GO Biological Processes	negative regulation of phosphorylation	-3.03644	2.15352	764	21	2.74869	APC|CBFA2T3|CBLB|MAPT|PDE4D|PDPK1|PKIB|PTPN13|ADIPOQ|NCOR1|RUBCN|HIPK3|TMED2|STK38|WWTR1|NUPR1|PID1|WNK1|PIP4K2C|SPRY4|KLHL31	-1.35898	-3.03644	2.16214
GO:0043161	GO Biological Processes	proteasome-mediated ubiquitin-dependent protein catabolic process	-3.03391	2.10858	764	22	2.87958	CBFA2T3|CSNK1A1|DAB2|ATXN3|NEDD4|PPP2R5C|UBE2D3|ZER1|TLK2|KLHDC10|ZSWIM8|TRIM2|WWTR1|SIRT6|ANKIB1|FBXL19|RHBDD2|CCAR2|ANAPC1|UBE3D|UBR3|PRICKLE1	-1.35775	-7.2817	3.12503
GO:0016241	GO Biological Processes	regulation of macroautophagy	-3.0274	3.0881	764	11	1.43979	CLN3|NEDD4|UVRAG|ULK1|RUBCN|CLEC16A|NUPR1|EXOC1|ELAPOR1|PIP4K2C|ATP6V1C2	-1.35256	-6.10843	10.7956
GO:0048675	GO Biological Processes	axon extension	-3.01969	3.29865	764	10	1.3089	DPYSL2|MAP2|MAPT|NRCAM|SEMA3F|VCL|ULK1|ADNP|AUTS2|SEMA6D	-1.34696	-9.80437	3.71098
GO:1903047	GO Biological Processes	mitotic cell cycle process	-3.0192	1.79926	764	33	4.31937	APC|APEX1|EML1|EREG|FLNA|PRMT2|IGF1|MUC1|NUMA1|PPP1R10|TPD52L1|PRC1|ROCK2|KIF20B|CKAP5|CLASP2|POGZ|SEPTIN6|NCAPD3|OBSL1|EML4|WRAP73|GTSE1|RTEL1|ANAPC1|NABP1|DSCC1|JADE1|DSN1|CTC1|KIFC2|DIS3L2|KMT5A	-1.34696	-3.76279	2.77781
GO:0060560	GO Biological Processes	developmental growth involved in morphogenesis	-3.01352	2.53742	764	15	1.96335	DPYSL2|MAP2|MAPT|NRCAM|SEMA3F|SIX1|TIAM1|VCL|ULK1|POSTN|FSTL4|ADNP|AUTS2|SIRT6|SEMA6D	-1.34259	-9.80437	3.71098
GO:0110020	GO Biological Processes	regulation of actomyosin structure organization	-3.00743	3.56254	764	9	1.17801	MET|MYOC|TAC1|ROCK2|ARHGEF15|CLASP2|EVL|PPP1R9A|ARAP1	-1.33779	-11.0916	6.78579
GO:0000280	GO Biological Processes	nuclear division	-2.99638	2.05514	764	23	3.01047	APC|EREG|FLNA|IGF1|MSH5|NUMA1|PRC1|KIF20B|CLASP2|POGZ|NCAPD3|OBSL1|MLH3|EML4|WRAP73|FOXJ2|ANAPC1|DSCC1|DSN1|RMI1|KIFC2|DIS3L2|KMT5A	-1.32908	-3.76279	2.77781
GO:0045197	GO Biological Processes	establishment or maintenance of epithelial cell apical/basal polarity	-2.99582	5.1631	764	6	0.78534	DLG2|DLG3|FAT1|MYO9A|DLG5|MTCL1	-1.32908	-5.43525	5.1631
GO:0006402	GO Biological Processes	mRNA catabolic process	-2.99487	2.52662	764	15	1.96335	APEX1|KHSRP|PABPC4|ROCK2|DHX34|THRAP3|CELF1|CPEB3|PUM2|NBAS|TENT4B|SECISBP2|TUT7|DIS3L2|PAN3	-1.32908	-4.79379	3.76988
GO:0043244	GO Biological Processes	regulation of protein-containing complex disassembly	-2.99196	3.27139	764	10	1.3089	APC|CLN3|SPTAN1|UVRAG|RUBCN|CLASP2|CAMSAP2|CLEC16A|OGFOD1|NAV3	-1.32746	-6.29911	7.19705
GO:0032386	GO Biological Processes	regulation of intracellular transport	-2.98108	2.23173	764	19	2.48691	APOD|DAB2|FLNA|JUP|MAP2|NEDD4|NUMA1|TCF7L2|TNNT2|UBE2D3|BAP1|ADIPOQ|KIF20B|MTCL1|DNAJC13|BCAS3|RHOT1|XPO4|REEP6	-1.31785	-3.884	3.19224
GO:0019932	GO Biological Processes	second-messenger-mediated signaling	-2.96626	2.28368	764	18	2.35602	CACNA1C|CAMK2D|IGF1|ITPR3|MAPT|PDE4D|PDPK1|MAPK7|PTBP1|SLC8A2|RAPGEF2|RCAN2|RAPGEF4|ADNP|PDE11A|PEX5L|TRPM4|PPP1R9A	-1.3043	-2.96626	4.52386
GO:0030424	GO Cellular Components	axon	-8.34958	2.6754	764	44	5.75916	APBB1|DST|CNGA3|CREB1|DLG2|DLG3|DTNA|FLNA|KCNQ3|MAP2|MAPT|MYO5A|MYO9A|MYOC|NRCAM|SEPTIN4|PVALB|SLC8A2|SPG7|SPOCK1|TAC1|TIAM1|LRP8|ULK1|KIF20B|KIF3A|AAK1|TRAK1|PALLD|EPB41L3|SEPTIN6|MAPK8IP3|ADNP|AUTS2|TANC2|MINK1|ADAM22|KIF21A|PPP1R9A|TRAK2|MYH14|GDPD5|SBF2|DOCK7	-5.36437	-8.34958	7.06853
GO:0005874	GO Cellular Components	microtubule	-8.26292	3.13718	764	34	4.45026	APC|XIAP|SHROOM2|DST|CYLD|DPYSL2|EML1|MAP2|MAPT|NUMA1|STIM1|TIAM1|PRC1|KIF20B|SNPH|CKAP5|KIF3A|TTLL5|CLASP2|CAMSAP2|STAU2|INVS|EML4|TUBD1|GTSE1|BCAS3|KIF21A|KIF16B|MTUS1|KIF13A|GRAMD2B|NAV3|KIFC2|SHROOM1	-5.36437	-8.26292	4.22227
GO:0099513	GO Cellular Components	polymeric cytoskeletal fiber	-8.16578	2.50994	764	48	6.28272	APC|XIAP|SHROOM2|DST|CSNK1A1|CYLD|DPYSL2|EML1|FLNA|JUP|KRT7|MAP2|MAPT|MYO5A|NUMA1|STIM1|TIAM1|TPM2|TPM3|PRC1|KIF20B|SNPH|CKAP5|PDLIM5|TLK2|KIF3A|PALLD|TTLL5|CLASP2|CAMSAP2|SPECC1L|IFFO1|STAU2|INVS|EML4|TUBD1|GTSE1|BCAS3|KIF21A|KIF16B|MTUS1|KIF13A|GRAMD2B|FBF1|NAV3|KIFC2|SHROOM1|WIPF2	-5.36437	-8.26292	4.22227
GO:0005813	GO Cellular Components	centrosome	-7.65413	2.63892	764	41	5.36649	ALDOB|APC|APEX1|CHD3|CSNK1A1|CYLD|NUMA1|RBBP6|SLC16A1|UVRAG|DYSF|PLA2G6|ROCK2|KIF20B|PDE4DIP|CCP110|CKAP5|SDCCAG8|KIF3A|TTLL5|RAP1GAP2|CAMSAP2|OBSL1|WRAP73|RAPGEF6|PXK|CDC42BPG|IFT80|KIF13A|CAPRIN2|TAF1D|NAA40|CCDC15|ALPK1|FBF1|BICDL1|CHODL|PLEKHA7|CEP112|KCTD1|CCDC187	-5.08211	-7.65413	3.69942
GO:0048471	GO Cellular Components	perinuclear region of cytoplasm	-7.6252	2.46728	764	46	6.02094	AP1G1|APBB1|APC|APEX1|APOD|CYLD|EIF4A2|EML1|FAT1|FLNA|NEDD4|PDE4D|PTPRM|ATXN2|TPD52|TPD52L1|PER2|NEURL1|KIF20B|AATK|DEPDC5|RAPGEF2|SEC16A|SRCAP|TLK2|SYNRG|TRAK1|RAP1GAP2|MAPK8IP3|OBSL1|PUM2|NUPR1|EXOC1|KLHL7|RHBDD2|JCAD|SH3RF1|PLEKHF1|GDPD5|SBF2|MTDH|OSBPL6|RAB3C|CHODL|PIKFYVE|ATP9B	-5.08211	-7.6252	2.46728
GO:0005667	GO Cellular Components	transcription regulator complex	-7.58248	3.06702	764	32	4.18848	APEX1|RUNX2|CCNH|CHD3|CREB1|ATF6B|CTBP2|E2F5|GATA4|SMAD9|NFYC|SIX1|TCF7L2|TCF12|TFDP2|VDR|TRRAP|LDB2|MED23|NCOR1|NCOR2|ARNT2|TAF6L|ADNP|WWTR1|HIPK2|RLIM|TRERF1|TAF1D|NAA16|BCL9L|LIN9	-5.08211	-7.58248	3.76988
GO:0014069	GO Cellular Components	postsynaptic density	-6.9714	3.23867	764	27	3.53403	CACNA1C|DLG2|DLG3|INPP4A|PDPK1|PLCB4|SLC8A2|SPOCK1|TIAM1|LRP8|BCAS1|MPDZ|NEURL1|DLG5|IQSEC1|GPHN|PDLIM5|CPEB3|CNKSR2|CLSTN1|PSD3|SRGAP2|MINK1|ADAM22|PPP1R9A|NETO2|SHANK3	-4.53797	-6.9714	3.23867
GO:0032279	GO Cellular Components	asymmetric synapse	-6.83932	3.19033	764	27	3.53403	CACNA1C|DLG2|DLG3|INPP4A|PDPK1|PLCB4|SLC8A2|SPOCK1|TIAM1|LRP8|BCAS1|MPDZ|NEURL1|DLG5|IQSEC1|GPHN|PDLIM5|CPEB3|CNKSR2|CLSTN1|PSD3|SRGAP2|MINK1|ADAM22|PPP1R9A|NETO2|SHANK3	-4.46389	-6.9714	3.23867
GO:0098984	GO Cellular Components	neuron to neuron synapse	-6.72356	3.07021	764	28	3.66492	CACNA1C|DLG2|DLG3|INPP4A|PDPK1|PLCB4|SLC8A2|SPOCK1|TIAM1|LRP8|BCAS1|MPDZ|NEURL1|DLG5|IQSEC1|GPHN|PDLIM5|RAPGEF4|CPEB3|CNKSR2|CLSTN1|PSD3|SRGAP2|MINK1|ADAM22|PPP1R9A|NETO2|SHANK3	-4.39928	-6.9714	3.23867
GO:0016324	GO Cellular Components	apical plasma membrane	-6.52913	3.00365	764	28	3.66492	AP2A1|SHROOM2|S100G|SLC26A2|FAT1|KCNMA1|MAL|MUC1|PDE4D|PTH1R|SLC7A1|SLC12A1|SLC16A1|MPDZ|RAPGEF2|ABCC5|ADGRG2|SLCO2B1|MTCL1|RHCG|RAPGEF6|CLIC5|CDHR2|EXOC1|CLDND1|MTDH|SHROOM1|TRPM6	-4.27662	-6.52913	3.00365
GO:0045177	GO Cellular Components	apical part of cell	-6.51376	2.808	764	31	4.05759	AP2A1|SHROOM2|S100G|SLC26A2|EDA|FAT1|ITPR3|KCNMA1|MAL|MUC1|PDE4D|PTH1R|SLC7A1|SLC12A1|SLC16A1|MPDZ|RAPGEF2|ABCC5|ADGRG2|SLCO2B1|MTCL1|SLC7A11|RHCG|RAPGEF6|CLIC5|CDHR2|EXOC1|CLDND1|MTDH|SHROOM1|TRPM6	-4.27662	-6.52913	3.00365
GO:0098794	GO Cellular Components	postsynapse	-6.44454	2.44267	764	39	5.10471	APBB1|CACNA1C|CNTN1|DGKB|DLG2|DLG3|FLNA|INPP4A|KCNMA1|LAMA2|MAPT|NEDD4|PDPK1|PLCB4|PTK2|SLC8A2|SPOCK1|TIAM1|LRP8|BCAS1|MPDZ|NEURL1|DLG5|IQSEC1|GPHN|PDLIM5|CPEB3|CNKSR2|CLSTN1|SYNE1|PSD3|SRGAP2|ZMYND8|TANC2|MINK1|ADAM22|PPP1R9A|NETO2|SHANK3	-4.2452	-6.9714	3.23867
GO:0099572	GO Cellular Components	postsynaptic specialization	-6.31449	3.00214	764	27	3.53403	CACNA1C|DLG2|DLG3|INPP4A|PDPK1|PLCB4|SLC8A2|SPOCK1|TIAM1|LRP8|BCAS1|MPDZ|NEURL1|DLG5|IQSEC1|GPHN|PDLIM5|CPEB3|CNKSR2|CLSTN1|PSD3|SRGAP2|MINK1|ADAM22|PPP1R9A|NETO2|SHANK3	-4.21206	-6.9714	3.23867
GO:0010494	GO Cellular Components	cytoplasmic stress granule	-6.35853	6.25007	764	12	1.57068	HNRNPK|MBNL1|ATXN2|TIAL1|PABPC4|UBAP2L|CELF1|RBPMS|ATXN2L|PRRC2C|PUM2|OGFOD1	-4.21206	-6.35853	6.25007
GO:0031252	GO Cellular Components	cell leading edge	-6.32193	2.80736	764	30	3.9267	APBB1|APC|DST|FAT1|MAPT|MYO5A|PTPN13|PTPRK|PTPRM|TIAM1|LDB2|AAK1|PALLD|CLASP2|EPB41L3|PSD3|SRGAP2|PSD4|CTNNA3|EVL|BCAS3|CDC42BPG|PPP1R9A|INPP5E|JCAD|SH3RF1|SPRY4|FGD3|FGD4|KDF1	-4.21206	-6.32193	2.80736
GO:0001650	GO Cellular Components	fibrillar center	-6.26092	4.52386	764	16	2.09424	DAB2|E2F5|PEX14|PTPN13|IP6K1|URB1|SP140|CILK1|CDCA7L|TRERF1|FOXJ2|DSN1|STN1|RPAIN|RERG|MTDH	-4.18652	-6.26092	4.52386
GO:0030426	GO Cellular Components	growth cone	-6.2001	4.02547	764	18	2.35602	APBB1|DLG3|FLNA|MAP2|MAPT|MYO5A|MYO9A|TIAM1|KIF20B|TRAK1|PALLD|MAPK8IP3|AUTS2|PPP1R9A|TRAK2|MYH14|GDPD5|DOCK7	-4.15202	-8.34958	7.06853
GO:0030427	GO Cellular Components	site of polarized growth	-5.98748	3.89349	764	18	2.35602	APBB1|DLG3|FLNA|MAP2|MAPT|MYO5A|MYO9A|TIAM1|KIF20B|TRAK1|PALLD|MAPK8IP3|AUTS2|PPP1R9A|TRAK2|MYH14|GDPD5|DOCK7	-4.03089	-8.34958	7.06853
GO:0005819	GO Cellular Components	spindle	-6.02539	2.83464	764	28	3.66492	XIAP|CYLD|EML1|GEM|NUMA1|TFDP2|PRC1|KIF20B|NCOR1|CKAP5|KIF3A|CLASP2|SEPTIN6|MTCL1|TTC28|SPECC1L|INVS|EML4|WRAP73|KIF16B|BIRC6|MTUS1|CCAR2|TAF1D|ALPK1|FBF1|KIFC2|KDF1	-4.03089	-6.02539	3.23133
GO:0005802	GO Cellular Components	trans-Golgi network	-6.01488	3.33656	764	22	2.87958	AP1B1|AP1G1|CLN3|FLNA|FURIN|ATXN2|ST3GAL1|SCAMP1|ATP8A1|POSTN|CLASP2|DENND5A|SMPD4|BIRC6|ELAPOR1|RELCH|KIF13A|TRAPPC9|ARAP1|FAM91A1|ATP9B|MYO18A	-4.03089	-6.01488	3.33656
GO:0044304	GO Cellular Components	main axon	-5.9872	6.40326	764	11	1.43979	APBB1|CNGA3|DLG2|KCNQ3|MAP2|MAPT|MYOC|NRCAM|SPOCK1|TIAM1|EPB41L3	-4.03089	-5.9872	9.89594
GO:0030425	GO Cellular Components	dendrite	-5.90557	2.35396	764	38	4.97382	APBB1|APOD|CACNA1C|CNGA3|DLG3|FLNA|GNB1|LAMA2|MAP2|MAPT|MARK3|NEDD4|NUMA1|PLCB4|SEPTIN4|PTK2|RGS12|SLC8A2|TIAM1|LRP8|MPDZ|NEURL1|GPHN|CPEB3|CLSTN1|ARHGEF15|TRAK1|MAPK8IP3|SRGAP2|ADNP|ZMYND8|TANC2|MINK1|KIF21A|PPP1R9A|DENND1A|TRAK2|SHANK3	-3.97482	-6.9714	3.23867
GO:0097447	GO Cellular Components	dendritic tree	-5.87313	2.34662	764	38	4.97382	APBB1|APOD|CACNA1C|CNGA3|DLG3|FLNA|GNB1|LAMA2|MAP2|MAPT|MARK3|NEDD4|NUMA1|PLCB4|SEPTIN4|PTK2|RGS12|SLC8A2|TIAM1|LRP8|MPDZ|NEURL1|GPHN|CPEB3|CLSTN1|ARHGEF15|TRAK1|MAPK8IP3|SRGAP2|ADNP|ZMYND8|TANC2|MINK1|KIF21A|PPP1R9A|DENND1A|TRAK2|SHANK3	-3.97482	-6.9714	3.23867
GO:0005938	GO Cellular Components	cell cortex	-5.88991	3.08445	764	24	3.14136	SHROOM2|ASPH|DST|FMNL1|CTBP2|FLNA|NEDD4|NUMA1|SEPTIN4|PTK2|PVALB|SPTAN1|STIM1|RHOBTB1|EXOC5|TRAK1|CLASP2|SEPTIN6|CLIC5|PPP1R9A|EXOC1|KDF1|SHROOM1|EXOC3L1	-3.97482	-5.88991	3.08445
GO:0005911	GO Cellular Components	cell-cell junction	-5.84054	2.56413	764	32	4.18848	APC|SHROOM2|CDH11|DLG3|FAT1|FLNA|JUP|AFDN|PTPRK|PTPRM|TIAM1|VCL|ADAM15|MPDZ|DLG5|RAPGEF2|PDLIM5|SDCCAG8|EPB41L3|OBSL1|SPECC1L|SGSM3|CTNNA3|FGFRL1|ASH1L|JCAD|NECTIN4|FBF1|MTDH|SHROOM1|PLEKHA7|PIKFYVE	-3.95996	-5.84054	3.72553
GO:0036464	GO Cellular Components	cytoplasmic ribonucleoprotein granule	-5.56176	3.35456	764	20	2.6178	HNRNPK|HOXD10|MAPT|MBNL1|ATXN2|TIAL1|PABPC4|ROCK2|GARRE1|UBAP2L|CELF1|RBPMS|ATXN2L|PRRC2C|SYNE1|PUM2|OGFOD1|UBAP2|DIS3L2|PAN3	-3.69821	-6.35853	6.25007
GO:0044297	GO Cellular Components	cell body	-5.26328	2.33249	764	34	4.45026	APBB1|APOD|CACNA1C|CNGA3|DLG2|DLG3|FLNA|GNB1|ITPR3|MAP2|MAPT|NUMA1|PDPK1|SEPTIN4|MAPK10|PTPN13|PTPRF|PVALB|SLC8A2|TAC1|TIAM1|LRP8|NEURL1|RAPGEF2|SNPH|CNKSR2|MAPK8IP3|ADNP|TRPM4|PPP1R9A|PITPNM2|DENND1A|TRAK2|KREMEN1	-3.41612	-5.26328	2.34686
GO:0090575	GO Cellular Components	RNA polymerase II transcription regulator complex	-5.21129	3.76988	764	16	2.09424	CCNH|CREB1|ATF6B|E2F5|GATA4|SMAD9|NFYC|TCF7L2|TCF12|TFDP2|VDR|TRRAP|TAF6L|ADNP|HIPK2|BCL9L	-3.37992	-7.58248	3.76988
GO:0005912	GO Cellular Components	adherens junction	-5.14542	3.72553	764	16	2.09424	APC|SHROOM2|CDH11|JUP|AFDN|PTPRK|PTPRM|VCL|ADAM15|DLG5|PDLIM5|CTNNA3|JCAD|NECTIN4|SHROOM1|PLEKHA7	-3.32929	-5.84054	3.72553
GO:0035770	GO Cellular Components	ribonucleoprotein granule	-5.08096	3.11683	764	20	2.6178	HNRNPK|HOXD10|MAPT|MBNL1|ATXN2|TIAL1|PABPC4|ROCK2|GARRE1|UBAP2L|CELF1|RBPMS|ATXN2L|PRRC2C|SYNE1|PUM2|OGFOD1|UBAP2|DIS3L2|PAN3	-3.27955	-6.35853	6.25007
GO:0019897	GO Cellular Components	extrinsic component of plasma membrane	-5.01679	3.63989	764	16	2.09424	APC|CDH11|CYLD|DTNA|FES|GNA15|GNAL|GNB1|JUP|KRAS|NUMA1|PTK2|TIAM1|AAK1|CNKSR2|SHANK3	-3.22963	-5.01679	3.91919
GO:0019898	GO Cellular Components	extrinsic component of membrane	-4.83056	2.81826	764	22	2.87958	APC|CDH11|CYLD|DTNA|FES|GNA15|GNAL|GNB1|JUP|KRAS|MAL|NUMA1|PTK2|TIAM1|ULK1|MTMR3|RGS6|MGLL|AAK1|CNKSR2|WDR45B|SHANK3	-3.05719	-5.01679	3.91919
GO:0043025	GO Cellular Components	neuronal cell body	-4.76685	2.34686	764	30	3.9267	APBB1|APOD|CACNA1C|CNGA3|DLG2|DLG3|FLNA|ITPR3|MAP2|MAPT|NUMA1|PDPK1|SEPTIN4|MAPK10|PTPRF|PVALB|SLC8A2|TAC1|TIAM1|LRP8|NEURL1|RAPGEF2|SNPH|CNKSR2|ADNP|TRPM4|PPP1R9A|DENND1A|TRAK2|KREMEN1	-3.00684	-5.26328	2.34686
GO:0098791	GO Cellular Components	Golgi apparatus subcompartment	-4.69853	2.56372	764	25	3.27225	AP1B1|AP1G1|CLN3|FLNA|FURIN|ATXN2|ST3GAL1|SCAMP1|ATP8A1|POSTN|TMED2|CLASP2|DENND5A|GOLIM4|SMPD4|INPP5E|BIRC6|ELAPOR1|RELCH|KIF13A|TRAPPC9|ARAP1|FAM91A1|ATP9B|MYO18A	-2.95149	-6.01488	3.33656
GO:0150034	GO Cellular Components	distal axon	-4.66023	2.82741	764	21	2.74869	APBB1|DLG3|FLNA|MAP2|MAPT|MYO5A|MYO9A|SLC8A2|TIAM1|KIF20B|AAK1|TRAK1|PALLD|SEPTIN6|MAPK8IP3|AUTS2|PPP1R9A|TRAK2|MYH14|GDPD5|DOCK7	-2.92577	-8.34958	7.06853
GO:0009898	GO Cellular Components	cytoplasmic side of plasma membrane	-4.47074	3.45207	764	15	1.96335	CYLD|DTNA|FES|GEM|GNA15|GNAL|GNB1|JUP|KRAS|PTK2|PTPN4|TIAM1|EXOC1|SHANK3|SAMD12	-2.74852	-5.01679	3.91919
GO:0030496	GO Cellular Components	midbody	-4.37623	3.23133	764	16	2.09424	CYLD|GEM|SAFB|UVRAG|PRC1|KIF20B|EXOC5|CELF2|CPEB3|SEPTIN6|MTCL1|TTC28|EML4|EXOC1|BIRC6|KIF13A	-2.66591	-6.02539	3.23133
GO:0098562	GO Cellular Components	cytoplasmic side of membrane	-4.34954	3.21493	764	16	2.09424	CYLD|DTNA|FES|GEM|GNA15|GNAL|GNB1|JUP|KRAS|PTK2|PTPN4|TIAM1|CDIP1|EXOC1|SHANK3|SAMD12	-2.6508	-5.01679	3.91919
GO:0035517	GO Cellular Components	PR-DUB complex	-4.20043	29.6878	764	3	0.39267	BAP1|ASXL2|ASXL1	-2.51297	-4.20043	29.6878
GO:0000118	GO Cellular Components	histone deacetylase complex	-4.08535	4.94797	764	9	1.17801	RERE|CHD3|TRRAP|NCOR1|TAF6L|SRCAP|TRERF1|EP400|SAP130	-2.41221	-4.08535	9.89594
GO:0005774	GO Cellular Components	vacuolar membrane	-4.07795	2.30241	764	26	3.40314	AP2A1|AP1B1|AP1G1|CLN3|DAB2|GNB1|PSAP|UVRAG|ULK1|SYNGR1|DEPDC5|ATP8A1|PLEKHM2|CLEC16A|DNAJC13|CDIP1|GDAP2|MCOLN3|ELAPOR1|PGAP6|PLEKHF1|DNAJC5|SBF2|FNIP1|RNF152|ATP6V1C2	-2.41221	-4.07795	2.30241
GO:0030016	GO Cellular Components	myofibril	-4.0468	2.91309	764	17	2.22513	DST|CACNA1C|FLNA|JUP|KCNJ8|MYBPC1|NEB|TNNT2|TPM2|TPM3|VCL|PDE4DIP|PDLIM5|TRIM32|PALLD|SYNE1|OBSL1	-2.39153	-4.0468	2.93213
GO:0015629	GO Cellular Components	actin cytoskeleton	-4.00272	2.1991	764	28	3.66492	SHROOM2|FLNA|HNRNPK|JUP|MYO5A|MYO9A|NEB|PTK2|PVALB|SPTAN1|TNNT2|TPM2|TPM3|VCL|ZNF185|APBB3|PDLIM5|EFR3B|PALLD|SPECC1L|AUTS2|CLIC5|PPP1R9A|MYH14|TRMT10A|SHROOM1|WIPF2|MYO18A	-2.35766	-4.0468	2.93213
GO:0043292	GO Cellular Components	contractile fiber	-3.86731	2.81558	764	17	2.22513	DST|CACNA1C|FLNA|JUP|KCNJ8|MYBPC1|NEB|TNNT2|TPM2|TPM3|VCL|PDE4DIP|PDLIM5|TRIM32|PALLD|SYNE1|OBSL1	-2.23223	-4.0468	2.93213
GO:0005929	GO Cellular Components	cilium	-3.81031	1.97338	764	34	4.45026	CSNK1A1|CYLD|GNB1|MYOC|SEPTIN4|PTK2|TULP3|ADAM15|DLG5|CCP110|SDCCAG8|KIF3A|CILK1|TTLL5|SEPTIN6|CAMSAP2|TBC1D30|GPR161|CDK20|CFAP45|INVS|WRAP73|TUBD1|INPP5E|CC2D2A|IFT80|BBS10|JADE1|ARMC9|ALPK1|FBF1|SHANK3|DRC1|RNF38	-2.185	-3.81031	4.21104
GO:1904115	GO Cellular Components	axon cytoplasm	-3.74054	5.02651	764	8	1.04712	DST|DLG2|MAPT|SPG7|KIF3A|TRAK1|MAPK8IP3|TRAK2	-2.12478	-3.74054	5.02651
GO:0043197	GO Cellular Components	dendritic spine	-3.60949	3.02827	764	14	1.83246	APBB1|LAMA2|MAPT|NEDD4|PTK2|SLC8A2|TIAM1|NEURL1|CLSTN1|SRGAP2|ZMYND8|TANC2|PPP1R9A|SHANK3	-2.05524	-6.9714	3.23867
GO:0072686	GO Cellular Components	mitotic spindle	-3.62071	3.19621	764	13	1.70157	EML1|GEM|NUMA1|TFDP2|PRC1|KIF20B|NCOR1|CLASP2|EML4|WRAP73|TAF1D|KIFC2|KDF1	-2.05524	-6.02539	3.23133
GO:0031234	GO Cellular Components	extrinsic component of cytoplasmic side of plasma membrane	-3.61541	3.91919	764	10	1.3089	CYLD|DTNA|FES|GNA15|GNAL|GNB1|KRAS|PTK2|TIAM1|SHANK3	-2.05524	-5.01679	3.91919
GO:0005765	GO Cellular Components	lysosomal membrane	-3.63697	2.2875	764	23	3.01047	AP2A1|AP1B1|AP1G1|CLN3|DAB2|GNB1|PSAP|SYNGR1|DEPDC5|ATP8A1|PLEKHM2|CLEC16A|DNAJC13|CDIP1|GDAP2|MCOLN3|ELAPOR1|PGAP6|PLEKHF1|DNAJC5|FNIP1|RNF152|ATP6V1C2	-2.05524	-4.07795	2.30241
GO:0098852	GO Cellular Components	lytic vacuole membrane	-3.63697	2.2875	764	23	3.01047	AP2A1|AP1B1|AP1G1|CLN3|DAB2|GNB1|PSAP|SYNGR1|DEPDC5|ATP8A1|PLEKHM2|CLEC16A|DNAJC13|CDIP1|GDAP2|MCOLN3|ELAPOR1|PGAP6|PLEKHF1|DNAJC5|FNIP1|RNF152|ATP6V1C2	-2.05524	-4.07795	2.30241
GO:0036064	GO Cellular Components	ciliary basal body	-3.62071	3.19621	764	13	1.70157	CSNK1A1|CYLD|PTK2|DLG5|SDCCAG8|CILK1|CAMSAP2|TBC1D30|WRAP73|IFT80|JADE1|ARMC9|FBF1	-2.05524	-3.81031	4.21104
GO:0030131	GO Cellular Components	clathrin adaptor complex	-3.63058	8.60517	764	5	0.65445	AP2A1|AP1B1|AP1G1|SYNRG|SGIP1	-2.05524	-3.63058	11.3096
GO:0044309	GO Cellular Components	neuron spine	-3.58511	3.01181	764	14	1.83246	APBB1|LAMA2|MAPT|NEDD4|PTK2|SLC8A2|TIAM1|NEURL1|CLSTN1|SRGAP2|ZMYND8|TANC2|PPP1R9A|SHANK3	-2.03898	-6.9714	3.23867
GO:0045178	GO Cellular Components	basal part of cell	-3.55222	2.56298	764	18	2.35602	AP2A1|DST|S100G|DLG2|DLG3|MET|MTTP|PTH1R|MAP4K2|SLC7A1|SLC8A2|SLC16A1|SLC4A4|ABCC5|CLASP2|RHCG|DOCK7|SLC39A5	-2.01406	-3.55222	2.56298
GO:1990023	GO Cellular Components	mitotic spindle midzone	-3.48084	11.3096	764	4	0.52356	EML1|NUMA1|PRC1|KIF20B	-1.95051	-3.48084	11.3096
GO:0000139	GO Cellular Components	Golgi membrane	-3.46536	1.95709	764	31	4.05759	AP1B1|AP1G1|CBFA2T3|CLN3|CUX1|KRAS|MAN2A2|NUMA1|FURIN|MAP4K2|ST3GAL1|NDST2|ABCG1|SEC16A|TMED2|CLSTN1|MAPK8IP3|DENND5A|PGAP2|GOLIM4|GASK1B|CHST15|SLC35C1|SMPD4|RHBDD2|LMAN1L|CHST9|GALNT15|B3GALNT2|PIKFYVE|MYO18A	-1.94271	-3.46536	1.95709
GO:0031594	GO Cellular Components	neuromuscular junction	-3.42077	4.52386	764	8	1.04712	DLG2|LAMA2|SPOCK1|SYNGR1|POSTN|PDZRN3|PPP1R9A|DNAJC5	-1.90568	-3.42077	4.52386
GO:0034451	GO Cellular Components	centriolar satellite	-3.41187	3.69942	764	10	1.3089	ALDOB|CHD3|DYSF|PLA2G6|SDCCAG8|PXK|CDC42BPG|TAF1D|NAA40|KCTD1	-1.90419	-7.65413	3.69942
GO:0044295	GO Cellular Components	axonal growth cone	-3.21042	7.06853	764	5	0.65445	FLNA|MYO9A|TIAM1|TRAK1|TRAK2	-1.74481	-8.34958	7.06853
GO:0005881	GO Cellular Components	cytoplasmic microtubule	-3.21651	4.22227	764	8	1.04712	APC|CYLD|NUMA1|SNPH|CLASP2|GTSE1|BCAS3|GRAMD2B	-1.74481	-8.26292	4.22227
GO:0043194	GO Cellular Components	axon initial segment	-3.23869	9.89594	764	4	0.52356	CNGA3|KCNQ3|MAP2|NRCAM	-1.74481	-5.9872	9.89594
GO:0120111	GO Cellular Components	neuron projection cytoplasm	-3.23596	3.83069	764	9	1.17801	DST|DLG2|MAP2|MAPT|SPG7|KIF3A|TRAK1|MAPK8IP3|TRAK2	-1.74481	-3.74054	5.02651
GO:0031965	GO Cellular Components	nuclear membrane	-3.21138	2.39902	764	18	2.35602	INPP4A|ITPR3|SCRN1|RAP1GAP2|SYNE1|PUM2|IFFO1|INTS1|PHF20|SMOX|SMPD4|TEX2|AEN|ITPRIP|NAV3|MTDH|OSBPL6|PRICKLE1	-1.74481	-3.21138	7.06853
GO:0005640	GO Cellular Components	nuclear outer membrane	-3.21042	7.06853	764	5	0.65445	ITPR3|SYNE1|SMPD4|ITPRIP|NAV3	-1.74481	-3.21138	7.06853
GO:0030665	GO Cellular Components	clathrin-coated vesicle membrane	-3.1339	3.41239	764	10	1.3089	AP2A1|AP1B1|AP1G1|DAB2|EREG|SYNRG|DENND1A|DNAJC5|SGIP1|REEP6	-1.67492	-3.63058	11.3096
GO:0097440	GO Cellular Components	apical dendrite	-3.03049	8.79639	764	4	0.52356	FLNA|MAP2|NEURL1|CPEB3	-1.57804	-3.03049	39.5838
GO:0009925	GO Cellular Components	basal plasma membrane	-3.00552	2.44533	764	16	2.09424	AP2A1|DST|S100G|DLG2|DLG3|MET|MTTP|PTH1R|MAP4K2|SLC7A1|SLC8A2|SLC16A1|SLC4A4|ABCC5|RHCG|SLC39A5	-1.55951	-3.55222	2.56298
GO:0043296	GO Cellular Components	apical junction complex	-2.92805	3.00291	764	11	1.43979	APC|SHROOM2|DLG3|JUP|MPDZ|RAPGEF2|ASH1L|FBF1|MTDH|SHROOM1|PLEKHA7	-1.49364	-5.84054	3.72553
GO:0005925	GO Cellular Components	focal adhesion	-2.92706	2.06851	764	22	2.87958	DST|DAB2|FAT1|FES|FLNA|HNRNPK|ITGB7|JUP|KRAS|PDPK1|PTK2|TNS1|VCL|ZNF185|MAP4K4|HYOU1|PALLD|CLASP2|EVL|INPP5E|SPRY4|DOCK7	-1.49364	-2.92706	2.06851
GO:0016605	GO Cellular Components	PML body	-2.88634	3.42552	764	9	1.17801	CHD3|MAPK7|TCF7L2|PIAS2|HIPK3|SP140|ZNF451|HIPK2|RPAIN	-1.45908	-2.88634	3.42552
GO:1990752	GO Cellular Components	microtubule end	-2.87272	5.99754	764	5	0.65445	DST|NUMA1|CKAP5|CAMSAP2|NAV3	-1.45152	-2.87272	39.5838
GO:0031248	GO Cellular Components	protein acetyltransferase complex	-2.85681	3.72553	764	8	1.04712	TRRAP|TAF6L|PHF20|SUPT20H|KANSL3|EP400|NAA16|JADE1	-1.44752	-4.08535	9.89594
GO:1902493	GO Cellular Components	acetyltransferase complex	-2.85681	3.72553	764	8	1.04712	TRRAP|TAF6L|PHF20|SUPT20H|KANSL3|EP400|NAA16|JADE1	-1.44752	-4.08535	9.89594
GO:0030055	GO Cellular Components	cell-substrate junction	-2.83652	2.03468	764	22	2.87958	DST|DAB2|FAT1|FES|FLNA|HNRNPK|ITGB7|JUP|KRAS|PDPK1|PTK2|TNS1|VCL|ZNF185|MAP4K4|HYOU1|PALLD|CLASP2|EVL|INPP5E|SPRY4|DOCK7	-1.43305	-2.92706	2.06851
GO:0005871	GO Cellular Components	kinesin complex	-2.80326	4.75005	764	6	0.78534	KIF20B|KIF3A|KIF21A|KIF16B|KIF13A|KIFC2	-1.40555	-2.80326	4.75005
GO:0005581	GO Cellular Components	collagen trimer	-2.79158	3.63989	764	8	1.04712	COL8A2|COL16A1|EDA|ADIPOQ|COL27A1|C1QTNF2|C1QTNF7|C1QL3	-1.39955	-2.79158	39.5838
GO:0099568	GO Cellular Components	cytoplasmic region	-2.78538	2.32846	764	16	2.09424	DST|CTBP2|DLG2|MAP2|MAPT|NUMA1|SPG7|TULP3|KIF3A|TRAK1|CLASP2|MAPK8IP3|CFAP45|INPP5E|TRAK2|DRC1	-1.39895	-3.74054	5.02651
GO:0030136	GO Cellular Components	clathrin-coated vesicle	-2.77865	2.59893	764	13	1.70157	AP2A1|AP1B1|AP1G1|DAB2|EREG|FURIN|SCAMP1|SYNRG|AAK1|DENND1A|DNAJC5|SGIP1|REEP6	-1.39775	-3.63058	11.3096
GO:0005916	GO Cellular Components	fascia adherens	-2.77274	11.8751	764	3	0.39267	JUP|VCL|CTNNA3	-1.39731	-2.77274	11.8751
GO:0016327	GO Cellular Components	apicolateral plasma membrane	-2.76527	7.53977	764	4	0.52356	JUP|NEDD4|MPDZ|MTCL1	-1.39523	-2.76527	39.5838
GO:0030119	GO Cellular Components	AP-type membrane coat adaptor complex	-2.75472	5.65482	764	5	0.65445	AP2A1|AP1B1|AP1G1|SYNRG|SGIP1	-1.39001	-3.63058	11.3096
GO:1990761	GO Cellular Components	growth cone lamellipodium	-2.72583	26.3892	764	2	0.26178	APBB1|PPP1R9A	-1.37158	-2.72583	26.3892
GO:1990879	GO Cellular Components	CST complex	-2.72583	26.3892	764	2	0.26178	STN1|CTC1	-1.37158	-2.72583	26.3892
GO:0030027	GO Cellular Components	lamellipodium	-2.70173	2.54747	764	13	1.70157	APBB1|APC|FAT1|PTPN13|PTPRM|PALLD|SRGAP2|CTNNA3|EVL|PPP1R9A|SH3RF1|FGD3|FGD4	-1.35476	-6.32193	2.80736
GO:0051233	GO Cellular Components	spindle midzone	-2.69879	5.49775	764	5	0.65445	EML1|GEM|NUMA1|PRC1|KIF20B	-1.35476	-3.48084	11.3096
GO:0016607	GO Cellular Components	nuclear speck	-2.68987	2.01762	764	21	2.74869	APBB1|APEX1|CSNK1A1|MECOM|MAPT|AFDN|RBBP6|SGK1|TCF12|PIAS2|PRPF4|PRPF3|SRSF11|THRAP3|TCERG1|BAZ2A|ATXN2L|SRRM2|EP400|SAP130|JADE1	-1.35087	-2.68987	2.01762
GO:0001726	GO Cellular Components	ruffle	-2.68224	2.65366	764	12	1.57068	APC|MYO5A|TIAM1|PALLD|CLASP2|PSD3|PSD4|INPP5E|JCAD|SPRY4|FGD3|FGD4	-1.3482	-2.68224	2.77086
GO:0030662	GO Cellular Components	coated vesicle membrane	-2.64214	2.62434	764	12	1.57068	AP2A1|AP1B1|AP1G1|DAB2|EREG|SEC16A|TMED2|SYNRG|DENND1A|DNAJC5|SGIP1|REEP6	-1.31786	-3.63058	11.3096
GO:0044291	GO Cellular Components	cell-cell contact zone	-2.64412	3.84842	764	7	0.91623	JUP|AFDN|TIAM1|VCL|OBSL1|CTNNA3|FGFRL1	-1.31786	-2.77274	11.8751

## Sheet: KEGG_LL vs. LH
Table S8 DEGs KEGG enrichment analysis in the different groups of luteal phase
ID+Description	ID	Description	LogP	Enrichment	#GeneInGOAndHitList	%InGO/GeneRatio	Hits	Log(q-value)	BestLogPInGroup	BestEnrichmentInGroup
hsa05202:Transcriptional misregulation in cancer	hsa05202	Transcriptional misregulation in cancer	-6.5585	3.88076	20	2.6178	RUNX2|FLI1|IGF1|ITGB7|JUP|MET|MITF|AFF1|PAX7|PTK2|SIX1|ZEB1|NSD2|PAX8|PER2|LDB2|NCOR1|ARNT2|NUPR1|POLK	-3.56418	-6.5585	3.88076
hsa05200:Pathways in cancer	hsa05200	Pathways in cancer	-5.6955	2.40526	35	4.58115	APAF1|APC|XIAP|CAMK2D|CBLB|CSF2RA|CTBP2|MECOM|FGFR1|VEGFD|GNB1|IGF1|JUP|KRAS|LAMA2|MET|MITF|PLCB4|MAPK10|PTK2|RPS6KB2|TCF7L2|TPM3|PAX8|PIAS2|LPAR2|RPS6KA5|ROCK2|ARNT2|CLSTN1|HEYL|EML4|CTNNA3|POLK|SMOX	-3.17254	-5.6955	3.08681
hsa04070:Phosphatidylinositol signaling system	hsa04070	Phosphatidylinositol signaling system	-5.68973	4.99601	13	1.70157	DGKA|DGKB|INPP4A|ITPR3|PLCB4|MTMR3|PPIP5K1|IP6K1|CLSTN1|PPIP5K2|INPP5E|PIP4K2C|PIKFYVE	-3.17254	-5.68973	4.99601
hsa05205:Proteoglycans in cancer	hsa05205	Proteoglycans in cancer	-4.35898	3.08681	17	2.22513	CAMK2D|CBLB|FGFR1|FLNA|HOXD10|IGF1|ITPR3|KRAS|MET|PDPK1|PTK2|RPS6KB2|TIAM1|PXDN|ROCK2|CLSTN1|SMOX	-2.14281	-5.6955	3.08681
ko04520:Adherens junction	ko04520	Adherens junction	-4.08535	4.94797	9	1.17801	FGFR1|MET|AFDN|PTPRF|PTPRM|TCF7L2|VCL|CTNNA3|NECTIN4	-1.93613	-4.08535	4.94797
hsa04152:AMPK signaling pathway	hsa04152	AMPK signaling pathway	-3.9609	3.68221	12	1.57068	CREB1|IGF1|PDPK1|PFKFB3|PPP2R2A|PPP2R5C|RPS6KB2|ULK1|IRS4|KHSRP|ADIPOQ|CLSTN1	-1.91281	-3.9609	5.07484
hsa04911:Insulin secretion	hsa04911	Insulin secretion	-3.95289	4.30258	10	1.3089	CACNA1C|CAMK2D|CREB1|ATF6B|ITPR3|KCNMA1|PLCB4|MAP4K2|RAPGEF4|TRPM4	-1.91281	-3.95289	4.30258
hsa04140:Regulation of autophagy	hsa04140	Regulation of autophagy	-3.86549	3.59852	12	1.57068	KRAS|PDPK1|MAPK10|RPS6KB2|UVRAG|ULK1|IRS4|MTMR3|RUBCN|CLSTN1|SUPT20H|ATG4C	-1.87397	-3.86549	3.59852
hsa04360:Axon guidance	hsa04360	Axon guidance	-3.82689	3.02937	15	1.96335	CAMK2D|DPYSL2|FES|KRAS|MET|NEO1|PDPK1|PTK2|RGS3|SEMA3F|ROCK2|CLSTN1|SRGAP2|SMOX|SEMA6D	-1.87397	-3.82689	3.02937
hsa00564:Glycerophospholipid metabolism	hsa00564	Glycerophospholipid metabolism	-3.5458	3.84308	10	1.3089	DGKA|DGKB|GPD2|MUC1|PLA2G6|PGS1|LPIN2|AGPAT1|PNPLA6|WWTR1	-1.66542	-3.5458	4.69638
ko04261:Adrenergic signaling in cardiomyocytes	ko04261	Adrenergic signaling in cardiomyocytes	-3.51176	3.29865	12	1.57068	CACNA1C|CAMK2D|CREB1|ATF6B|PLCB4|PPP2R2A|PPP2R5C|TNNT2|TPM2|TPM3|RPS6KA5|RAPGEF4	-1.66358	-3.95289	4.30258
ko04530:Tight junction	ko04530	Tight junction	-3.39139	3.02699	13	1.70157	DLG2|DLG3|GATA4|AFDN|NEDD4|PPP2R2A|MAPK10|TIAM1|MPDZ|ROCK2|RAPGEF2|RAPGEF6|MYH14	-1.61615	-3.39139	3.02699
ko04140:Autophagy - animal	ko04140	Autophagy - animal	-3.38002	3.40173	11	1.43979	KRAS|PDPK1|MAPK10|RPS6KB2|UVRAG|ULK1|IRS4|MTMR3|RUBCN|SUPT20H|ATG4C	-1.61615	-3.86549	3.59852
ko04728:Dopaminergic synapse	ko04728	Dopaminergic synapse	-3.32258	3.3494	11	1.43979	CACNA1C|CAMK2D|CREB1|ATF6B|GNAL|GNB1|ITPR3|PLCB4|PPP2R2A|PPP2R5C|MAPK10	-1.58353	-3.95289	4.30258
hsa04910:Insulin signaling pathway	hsa04910	Insulin signaling pathway	-3.22201	3.06455	12	1.57068	CBLB|KRAS|PDPK1|PHKA1|MAPK10|PTPRF|MAP4K2|RPS6KB2|IRS4|KHSRP|CLSTN1|HKDC1	-1.54332	-3.86549	3.59852
hsa04930:Type II diabetes mellitus	hsa04930	Type II diabetes mellitus	-3.20247	4.77735	7	0.91623	CACNA1C|MAPK10|MAP4K2|IRS4|ADIPOQ|CLSTN1|HKDC1	-1.54332	-3.20247	6.08981
ko00561:Glycerolipid metabolism	ko00561	Glycerolipid metabolism	-3.15706	4.69638	7	0.91623	DGKA|DGKB|LPL|LPIN2|AGPAT1|MGLL|AGK	-1.54332	-3.5458	4.69638
hsa00562:Inositol phosphate metabolism	hsa00562	Inositol phosphate metabolism	-3.13969	4.1126	8	1.04712	INPP4A|PLCB4|MTMR3|CLSTN1|PLCH1|INPP5E|PIP4K2C|PIKFYVE	-1.54332	-5.68973	4.99601
hsa05230:Central carbon metabolism in cancer	hsa05230	Central carbon metabolism in cancer	-3.10226	4.05987	8	1.04712	FGFR1|KRAS|MET|PDPK1|MAP4K2|CLSTN1|SIRT6|HKDC1	-1.52292	-3.10226	4.05987
ko04022:cGMP-PKG signaling pathway	ko04022	cGMP-PKG signaling pathway	-3.02916	2.91414	12	1.57068	CACNA1C|CREB1|ATF6B|GATA4|ITPR3|KCNJ8|KCNMA1|MEF2D|PLCB4|SLC8A2|IRS4|ROCK2	-1.47551	-3.95289	4.30258
hsa04713:circadian entrainment	hsa04713	circadian entrainment	-3.00743	3.56254	9	1.17801	CACNA1C|CAMK2D|CREB1|GNB1|ITPR3|PER1|PLCB4|PER2|RPS6KA5	-1.47551	-3.95289	4.30258
hsa04810:Regulation of actin cytoskeleton	hsa04810	Regulation of actin cytoskeleton	-2.97634	2.51592	15	1.96335	APC|FGFR1|ITGB7|KRAS|PTK2|TIAM1|VCL|PXDN|LPAR2|ROCK2|CLSTN1|MYH14|PIP4K2C|FGD3|PIKFYVE	-1.45914	-2.97634	2.51592
hsa04510:Focal adhesion	hsa04510	Focal adhesion	-2.91501	2.57755	14	1.83246	XIAP|VEGFD|FLNA|IGF1|ITGB7|LAMA2|MET|PDPK1|MAPK10|PTK2|VCL|PXDN|ROCK2|CLSTN1	-1.41467	-5.6955	3.08681
ko04215:Apoptosis - multiple species	ko04215	Apoptosis - multiple species	-2.87272	5.99754	5	0.65445	APAF1|XIAP|SEPTIN4|MAPK10|BIRC6	-1.40988	-2.87272	5.99754
hsa05100:Bacterial invasion of epithelial cells	hsa05100	Bacterial invasion of epithelial cells	-2.85681	3.72553	8	1.04712	CBLB|MET|PTK2|VCL|PXDN|CLSTN1|SEPTIN6|CTNNA3	-1.40656	-4.08535	4.94797
hsa04010:MAPK signaling pathway	hsa04010	MAPK signaling pathway	-2.84337	2.22659	18	2.35602	CACNA1C|EREG|MECOM|FGFR1|VEGFD|FLNA|IGF1|KRAS|MAPT|MET|MAPK7|MAPK10|MAP4K2|RPS6KA4|RPS6KA5|MAP4K4|RAPGEF2|MAPK8IP3	-1.40536	-2.84337	2.22659
hsa05213:Endometrial cancer	hsa05213	Endometrial cancer	-2.82604	4.13562	7	0.91623	APC|KRAS|PDPK1|TCF7L2|CLSTN1|CTNNA3|POLK	-1.39992	-2.82604	5.45983
hsa04210:Apoptosis	hsa04210	Apoptosis	-2.78621	2.88359	11	1.43979	APAF1|XIAP|ITPR3|KRAS|PDPK1|SEPTIN4|MAPK10|PTPN13|SPTAN1|CLSTN1|BIRC6	-1.38296	-2.87272	5.99754
hsa04151:PI3K-Akt signaling pathway	hsa04151	PI3K-Akt signaling pathway	-2.74934	2.08336	20	2.6178	CREB1|ATF6B|EREG|FGFR1|VEGFD|GNB1|IGF1|ITGB7|KRAS|LAMA2|MET|PDPK1|PPP2R2A|PPP2R5C|PRLR|PTK2|RPS6KB2|SGK1|LPAR2|CLSTN1	-1.36215	-5.6955	3.08681
hsa04211:Longevity regulating pathway	hsa04211	Longevity regulating pathway	-2.74368	3.26838	9	1.17801	CREB1|ATF6B|IGF1|KRAS|RPS6KB2|ULK1|IRS4|ADIPOQ|CLSTN1	-1.36215	-3.9609	5.07484
hsa04015:Rap1 signaling pathway	hsa04015	Rap1 signaling pathway	-2.67627	2.43058	14	1.83246	FGFR1|VEGFD|IGF1|KRAS|MET|AFDN|PLCB4|TIAM1|LPAR2|RAPGEF2|RAPGEF4|CLSTN1|RAPGEF6|SIPA1L2	-1.31542	-3.10226	4.05987
hsa04150:mTOR signaling pathway	hsa04150	mTOR signaling pathway	-2.6308	2.75583	11	1.43979	IGF1|KRAS|PDPK1|RPS6KB2|SGK1|ULK1|DEPDC5|CLSTN1|FNIP1|RNF152|ATP6V1C2	-1.27993	-3.9609	5.07484
ko04120:Ubiquitin mediated proteolysis	ko04120	Ubiquitin mediated proteolysis	-2.58816	2.88933	10	1.3089	XIAP|CBLB|NEDD4|UBE2D3|HERC1|PIAS2|RHOBTB1|TRIM32|BIRC6|ANAPC1	-1.27183	-2.58816	2.88933
hsa04725:Cholinergic synapse	hsa04725	Cholinergic synapse	-2.58405	3.09786	9	1.17801	CACNA1C|CAMK2D|CREB1|GNB1|ITPR3|KCNQ3|KRAS|PLCB4|CLSTN1	-1.27183	-3.95289	4.30258
hsa05210:Colorectal cancer	hsa05210	Colorectal cancer	-2.57831	3.36883	8	1.04712	APC|EREG|KRAS|MAPK10|RPS6KB2|TCF7L2|CLSTN1|POLK	-1.27183	-2.82604	5.45983
hsa04012:ErbB signaling pathway	hsa04012	ErbB signaling pathway	-2.57831	3.36883	8	1.04712	CAMK2D|CBLB|EREG|KRAS|MAPK10|PTK2|RPS6KB2|CLSTN1	-1.27183	-3.86549	3.59852
hsa04960:Aldosterone-regulated sodium reabsorption	hsa04960	Aldosterone-regulated sodium reabsorption	-2.54187	5.07484	5	0.65445	IGF1|KRAS|PDPK1|SGK1|CLSTN1	-1.27183	-3.9609	5.07484
hsa05216:Thyroid cancer	hsa05216	Thyroid cancer	-2.54187	5.07484	5	0.65445	KRAS|TCF7L2|TPM3|PAX8|POLK	-1.27183	-2.82604	5.45983
ko04310:Wnt signaling pathway	ko04310	Wnt signaling pathway	-2.45383	2.7681	10	1.3089	APC|CAMK2D|CSNK1A1|CTBP2|PLCB4|MAPK10|TCF7L2|ROCK2|INVS|PRICKLE1	-1.19987	-2.45383	2.7681
hsa05215:Prostate cancer	hsa05215	Prostate cancer	-2.35975	3.10461	8	1.04712	CREB1|FGFR1|IGF1|KRAS|PDPK1|TCF7L2|ZEB1|CLSTN1	-1.11362	-3.9609	5.07484
hsa04750:inflammatory mediator regulation of trp channels	hsa04750	inflammatory mediator regulation of trp channels	-2.30882	3.04491	8	1.04712	CAMK2D|IGF1|ITPR3|PLCB4|MAPK10|PLA2G6|DHX34|CLSTN1	-1.08523	-3.95289	4.30258
ko05410:Hypertrophic cardiomyopathy (HCM)	ko05410	Hypertrophic cardiomyopathy (HCM)	-2.29708	3.33839	7	0.91623	CACNA1C|IGF1|ITGB7|LAMA2|TNNT2|TPM2|TPM3	-1.08523	-2.29708	3.33839
hsa05218:Melanoma	hsa05218	Melanoma	-2.29708	3.33839	7	0.91623	FGFR1|IGF1|KRAS|MET|MITF|CLSTN1|POLK	-1.08523	-3.10226	4.05987
ko04137:Mitophagy - animal	ko04137	Mitophagy - animal	-2.22544	3.65389	6	0.78534	KRAS|MITF|MAPK10|ULK1|MFN2|RHOT1	-1.05066	-2.22544	3.65389
hsa04710:Circadian rhythm - mammal	hsa04710	Circadian rhythm - mammal	-2.13106	5.10758	4	0.52356	CREB1|PER1|RORB|PER2	-0.988	-2.13106	5.10758
ko05414:Dilated cardiomyopathy	ko05414	Dilated cardiomyopathy	-2.10719	3.07874	7	0.91623	CACNA1C|IGF1|ITGB7|LAMA2|TNNT2|TPM2|TPM3	-0.97111	-2.29708	3.33839
hsa05224:Breast cancer	hsa05224	Breast cancer	-2.07861	2.44344	10	1.3089	APC|CSNK1A1|FGFR1|IGF1|KRAS|RPS6KB2|TCF7L2|CLSTN1|HEYL|POLK	-0.97111	-2.82604	5.45983
hsa05221:Acute myeloid leukemia	hsa05221	Acute myeloid leukemia	-2.0705	3.39289	6	0.78534	JUP|KRAS|RPS6KB2|TCF7L2|PER2|CLSTN1	-0.97111	-2.82604	5.45983
ko04912:GnRH signaling pathway	ko04912	GnRH signaling pathway	-2.05666	3.01181	7	0.91623	CACNA1C|CAMK2D|ITPR3|KRAS|PLCB4|MAPK7|MAPK10	-0.965434	-3.95289	4.30258
ko05412:Arrhythmogenic right ventricular cardiomyopathy (ARVC)	ko05412	Arrhythmogenic right ventricular cardiomyopathy (ARVC)	-2.01262	3.29865	6	0.78534	CACNA1C|ITGB7|JUP|LAMA2|TCF7L2|CTNNA3	-0.926791	-2.29708	3.33839
hsa04670:Leukocyte transendothelial migration	hsa04670	Leukocyte transendothelial migration	-1.926	2.61711	8	1.04712	AFDN|PTK2|VCL|PXDN|ROCK2|RAPGEF4|CLSTN1|CTNNA3	-0.855964	-4.08535	4.94797
hsa05222:Small cell lung cancer	hsa05222	Small cell lung cancer	-1.89136	2.79885	7	0.91623	APAF1|XIAP|LAMA2|PTK2|PIAS2|CLSTN1|POLK	-0.836558	-1.89136	2.79885
hsa04919:thyroid hormone signaling pathway	hsa04919	thyroid hormone signaling pathway	-1.88614	2.57455	8	1.04712	DIO2|GATA4|KRAS|PDPK1|PLCB4|NCOR1|RCAN2|CLSTN1	-0.836301	-1.88614	2.57455
ko04916:Melanogenesis	ko04916	Melanogenesis	-1.84717	2.74343	7	0.91623	ASIP|CAMK2D|CREB1|KRAS|MITF|PLCB4|TCF7L2	-0.811892	-3.95289	4.30258
hsa04014:Ras signaling pathway	hsa04014	Ras signaling pathway	-1.82005	1.98683	13	1.70157	FGFR1|VEGFD|GNB1|IGF1|KRAS|MET|AFDN|MAPK10|TIAM1|PLA2G6|CNKSR2|CLSTN1|ARHGAP9	-0.789521	-3.10226	4.05987
hsa04071:Sphingolipid signaling pathway	hsa04071	Sphingolipid signaling pathway	-1.80925	2.49347	8	1.04712	KRAS|PDPK1|PLCB4|PPP2R2A|PPP2R5C|MAPK10|ROCK2|CLSTN1	-0.787634	-3.86549	3.59852
ko04144:Endocytosis	ko04144	Endocytosis	-1.80754	1.97919	13	1.70157	AP2A1|CBLB|DAB2|MET|NEDD4|RABEP1|HGS|IQSEC1|PSD3|PSD4|SH3GLB2|ARAP1|WIPF2	-0.787634	-1.80754	1.97919
hsa04914:Progesterone-mediated oocyte maturation	hsa04914	Progesterone-mediated oocyte maturation	-1.80423	2.69016	7	0.91623	IGF1|KRAS|MAPK10|CPEB3|CLSTN1|ANAPC1|CPEB2	-0.787634	-1.80423	4.24112
ko04925:Aldosterone synthesis and secretion	ko04925	Aldosterone synthesis and secretion	-1.75311	2.89637	6	0.78534	CACNA1C|CAMK2D|CREB1|ATF6B|ITPR3|PLCB4	-0.750018	-3.95289	4.30258
hsa05220:Chronic myeloid leukemia	hsa05220	Chronic myeloid leukemia	-1.75311	2.89637	6	0.78534	CBLB|CTBP2|MECOM|KRAS|CLSTN1|POLK	-0.750018	-2.82604	5.45983
hsa05146:Amoebiasis	hsa05146	Amoebiasis	-1.7219	2.58959	7	0.91623	GNA15|GNAL|LAMA2|PLCB4|PTK2|VCL|CLSTN1	-0.72758	-1.89136	2.79885
hsa05231:Choline metabolism in cancer	hsa05231	Choline metabolism in cancer	-1.7219	2.58959	7	0.91623	DGKA|DGKB|KRAS|PDPK1|MAPK10|RPS6KB2|CLSTN1	-0.72758	-3.86549	3.59852
ko04924:Renin secretion	ko04924	Renin secretion	-1.61657	3.04491	5	0.65445	CACNA1C|CREB1|ITPR3|KCNMA1|PLCB4	-0.639284	-3.95289	4.30258
hsa00051:Fructose and mannose metabolism	hsa00051	Fructose and mannose metabolism	-1.60741	3.59852	4	0.52356	ALDOB|PFKFB3|KHSRP|HKDC1	-0.634286	-1.60741	3.59852
hsa04668:TNF signaling pathway	hsa04668	TNF signaling pathway	-1.57019	2.40945	7	0.91623	CREB1|ATF6B|MAPK10|RPS6KA4|RPS6KA5|RIPK3|CLSTN1	-0.60135	-1.57019	2.40945
ko04720:Long-term potentiation	ko04720	Long-term potentiation	-1.56628	2.95401	5	0.65445	CACNA1C|CAMK2D|ITPR3|KRAS|PLCB4	-0.60135	-3.95289	4.30258
ko03015:mRNA surveillance pathway	ko03015	mRNA surveillance pathway	-1.55492	2.60992	6	0.78534	PPP2R2A|PPP2R5C|PABPC4|CPSF4|CLP1|CPSF2	-0.594029	-1.55492	2.60992
hsa04024:cAMP signaling pathway	hsa04024	cAMP signaling pathway	-1.53158	1.92664	11	1.43979	CACNA1C|CAMK2D|CNGA3|CREB1|AFDN|PDE4D|MAPK10|TIAM1|ROCK2|RAPGEF4|CLSTN1	-0.580698	-1.53158	1.99918
ko04961:Endocrine and other factor-regulated calcium reabsorption	ko04961	Endocrine and other factor-regulated calcium reabsorption	-1.51432	3.36883	4	0.52356	AP2A1|PLCB4|PTH1R|VDR	-0.580698	-1.51432	3.36883
hsa04066:HIF-1 signaling pathway	hsa04066	HIF-1 signaling pathway	-1.50019	2.32846	7	0.91623	CAMK2D|IGF1|PDPK1|PFKFB3|RPS6KB2|CLSTN1|HKDC1	-0.572192	-3.9609	5.07484
hsa05223:Non-small cell lung cancer	hsa05223	Non-small cell lung cancer	-1.49463	2.82741	5	0.65445	KRAS|PDPK1|CLSTN1|EML4|POLK	-0.572192	-2.82604	5.45983
ko04320:Dorso-ventral axis formation	ko04320	Dorso-ventral axis formation	-1.4825	4.24112	3	0.39267	KRAS|CPEB3|CPEB2	-0.567368	-1.80423	4.24112
hsa05132:Salmonella infection	hsa05132	Salmonella infection	-1.47571	2.50003	6	0.78534	FLNA|MAPK10|ROCK2|PLEKHM2|MYH14|PRICKLE1	-0.564178	-2.45383	2.7681
ko01522:Endocrine resistance	ko01522	Endocrine resistance	-1.45667	2.47399	6	0.78534	IGF1|KRAS|MAPK10|PTK2|RPS6KB2|NCOR1	-0.562535	-3.86549	3.59852
hsa04340:Hedgehog signaling pathway	hsa04340	Hedgehog signaling pathway	-1.45648	3.23133	4	0.52356	CSNK1A1|KIF3A|GPR161|SMOX	-0.562535	-1.45648	3.23133
hsa04020:Calcium signaling pathway	hsa04020	Calcium signaling pathway	-1.44073	1.93092	10	1.3089	CACNA1C|CAMK2D|GNA15|GNAL|ITPR3|PHKA1|PLCB4|SLC8A2|STIM1|DHX34	-0.550216	-3.95289	4.30258
hsa04722:Neurotrophin signaling pathway	hsa04722	Neurotrophin signaling pathway	-1.41764	2.23457	7	0.91623	CAMK2D|KRAS|PDPK1|MAPK7|MAPK10|RPS6KA5|CLSTN1	-0.540594	-3.86549	3.59852
ko04114:Oocyte meiosis	ko04114	Oocyte meiosis	-1.41764	2.23457	7	0.91623	CAMK2D|IGF1|ITPR3|PPP2R5C|CPEB3|ANAPC1|CPEB2	-0.540594	-1.80423	4.24112
ko04918:Thyroid hormone synthesis	ko04918	Thyroid hormone synthesis	-1.40551	2.67458	5	0.65445	CREB1|ATF6B|ITPR3|PLCB4|PAX8	-0.53177	-3.95289	4.30258
ko01230:Biosynthesis of amino acids	ko01230	Biosynthesis of amino acids	-1.3843	2.63892	5	0.65445	ALDOB|MTR|SHMT1|GPT2|SDSL	-0.52278	-1.3843	2.63892
hsa00524:Neomycin, kanamycin and gentamicin biosynthesis	hsa00524	Neomycin, kanamycin and gentamicin biosynthesis	-1.38356	6.08981	2	0.26178	MAP4K2|HKDC1	-0.52278	-3.20247	6.08981
ko04390:Hippo signaling pathway	ko04390	Hippo signaling pathway	-1.37375	2.0563	8	1.04712	APC|DLG2|DLG3|PPP2R2A|TCF7L2|WWTR1|CTNNA3|FRMD6	-0.519166	-1.37375	2.0563
ko04723:Retrograde endocannabinoid signaling	ko04723	Retrograde endocannabinoid signaling	-1.36574	2.35151	6	0.78534	CACNA1C|GNB1|ITPR3|PLCB4|MAPK10|MGLL	-0.515289	-3.95289	4.30258
hsa04917:Prolactin signaling pathway	hsa04917	Prolactin signaling pathway	-1.36348	2.6042	5	0.65445	KRAS|MAPK10|PRLR|MAP4K2|CLSTN1	-0.515289	-3.86549	3.59852
M00055:N-glycan precursor biosynthesis	M00055	N-glycan precursor biosynthesis	-1.32379	5.65482	2	0.26178	DPAGT1|ALG5	-0.490053	-1.32379	5.65482
hsa05214:Glioma	hsa05214	Glioma	-1.323	2.53742	5	0.65445	CAMK2D|IGF1|KRAS|CLSTN1|POLK	-0.490053	-2.82604	5.45983
