# Supplementary material for: Oviduct Transcriptomic Reveals the Regulation of mRNAs and lncRNAs Related to Goat Prolificacy in the Luteal Phase
Source: Animals (Basel). 2022 Oct 18;12(20):2823. doi: 10.3390/ani12202823 (PMC9597788; doi:10.3390/ani12202823)
Supplement: Supplementary file 1 [file animals-12-02823-s001.zip › Table S8.xlsx]

## Sheet: LL vs. LH
Table S8 The DELs-DEGs network of different groups in the luteal phase
lncRNA_transcriptID	LncRNA	Up/Down	Type	Cis/Trans	Distance	Pearson_correlation	Target	Target-DE-mRNA_transcriptID	Up/Down
LNC_024054	XLOC_254962	down	lincRNA	Trans	Null	0.963703	ABCC5	XM_013964130.2	up
LNC_000954	XLOC_012194	down	lincRNA	Cis	72213	Null	ABCG1	XM_018051686.1	down
LNC_000954	XLOC_012194	down	lincRNA	Cis	72213	Null	ABCG1	XM_018051689.1	down
LNC_003860	XLOC_040345	down	intronic_lncRNA	Trans	Null	1	ABI3BP	XM_013974524.2	down
LNC_003860	XLOC_040345	down	intronic_lncRNA	Trans	Null	1	ABI3BP	XM_013974705.2	down
LNC_004135	XLOC_043598	down	antisense_lncRNA	Trans	Null	0.989108	ABI3BP	XM_013974524.2	down
LNC_004135	XLOC_043598	down	antisense_lncRNA	Trans	Null	0.989108	ABI3BP	XM_013974705.2	down
LNC_004391	XLOC_047321	down	lincRNA	Trans	Null	1	ABI3BP	XM_013974524.2	down
LNC_004391	XLOC_047321	down	lincRNA	Trans	Null	1	ABI3BP	XM_013974705.2	down
LNC_007652	XLOC_084154	down	intronic_lncRNA	Trans	Null	1	ABI3BP	XM_013974524.2	down
LNC_007652	XLOC_084154	down	intronic_lncRNA	Trans	Null	1	ABI3BP	XM_013974705.2	down
LNC_013760	XLOC_152307	down	intronic_lncRNA	Trans	Null	0.999321	ABI3BP	XM_013974524.2	down
LNC_013760	XLOC_152307	down	intronic_lncRNA	Trans	Null	0.999321	ABI3BP	XM_013974705.2	down
LNC_015789	XLOC_171697	down	intronic_lncRNA	Trans	Null	0.999923	ABI3BP	XM_013974524.2	down
LNC_015789	XLOC_171697	down	intronic_lncRNA	Trans	Null	0.999923	ABI3BP	XM_013974705.2	down
LNC_016892	XLOC_179438	down	intronic_lncRNA	Trans	Null	1	ABI3BP	XM_013974524.2	down
LNC_016892	XLOC_179438	down	intronic_lncRNA	Trans	Null	1	ABI3BP	XM_013974705.2	down
LNC_017145	XLOC_180998	down	intronic_lncRNA	Trans	Null	0.999741	ABI3BP	XM_013974524.2	down
LNC_017145	XLOC_180998	down	intronic_lncRNA	Trans	Null	0.999741	ABI3BP	XM_013974705.2	down
LNC_019455	XLOC_205474	down	antisense_lncRNA	Trans	Null	0.999998	ABI3BP	XM_013974524.2	down
LNC_019455	XLOC_205474	down	antisense_lncRNA	Trans	Null	0.999998	ABI3BP	XM_013974705.2	down
LNC_022741	XLOC_240857	down	lincRNA	Trans	Null	1	ABI3BP	XM_013974524.2	down
LNC_022741	XLOC_240857	down	lincRNA	Trans	Null	1	ABI3BP	XM_013974705.2	down
LNC_023245	XLOC_248216	down	intronic_lncRNA	Trans	Null	1	ABI3BP	XM_013974524.2	down
LNC_023245	XLOC_248216	down	intronic_lncRNA	Trans	Null	1	ABI3BP	XM_013974705.2	down
LNC_023294	XLOC_248737	down	intronic_lncRNA	Trans	Null	1	ABI3BP	XM_013974524.2	down
LNC_023294	XLOC_248737	down	intronic_lncRNA	Trans	Null	1	ABI3BP	XM_013974705.2	down
LNC_023677	XLOC_251494	down	lincRNA	Trans	Null	0.997624	ABI3BP	XM_013974524.2	down
LNC_023677	XLOC_251494	down	lincRNA	Trans	Null	0.997624	ABI3BP	XM_013974705.2	down
LNC_000795	XLOC_010441	up	intronic_lncRNA	Trans	Null	0.991759	ADAMTSL4	XM_018046038.1	up
LNC_002083	XLOC_024459	up	intronic_lncRNA	Trans	Null	0.992015	ADAMTSL4	XM_018046038.1	up
LNC_002561	XLOC_028828	down	lincRNA	Cis	4984	Null	ADAMTSL4	XM_018046038.1	up
LNC_002561	XLOC_028828	down	lincRNA	Cis	4984	Null	ADAMTSL4	XM_018046041.1	up
LNC_003684	XLOC_038137	up	intronic_lncRNA	Trans	Null	0.983547	ADAMTSL4	XM_018046038.1	up
LNC_007299	XLOC_078787	up	intronic_lncRNA	Trans	Null	0.991759	ADAMTSL4	XM_018046038.1	up
LNC_010003	XLOC_111224	up	intronic_lncRNA	Trans	Null	0.962299	ADAMTSL4	XM_018046038.1	up
LNC_015942	XLOC_173265	up	lincRNA	Trans	Null	0.997673	ADAMTSL4	XM_018046038.1	up
LNC_017435	XLOC_184119	up	intronic_lncRNA	Trans	Null	0.991759	ADAMTSL4	XM_018046038.1	up
LNC_017477	XLOC_185034	up	lincRNA	Trans	Null	0.961334	ADAMTSL4	XM_018046038.1	up
LNC_020253	XLOC_213586	up	intronic_lncRNA	Trans	Null	0.991759	ADAMTSL4	XM_018046038.1	up
LNC_022639	XLOC_239863	up	intronic_lncRNA	Trans	Null	0.991759	ADAMTSL4	XM_018046038.1	up
XR_001919359.1	gene-LOC108637846	up	lncRNA	Trans	Null	0.96771	ADIPOQ	XM_005675149.3	up
LNC_002327	XLOC_026593	up	intronic_lncRNA	Trans	Null	0.968532	ADIPOQ	XM_005675149.3	up
LNC_007097	XLOC_077813	up	intronic_lncRNA	Trans	Null	0.96771	ADIPOQ	XM_005675149.3	up
LNC_008718	XLOC_097189	up	intronic_lncRNA	Trans	Null	0.96771	ADIPOQ	XM_005675149.3	up
LNC_008922	XLOC_099894	up	antisense_lncRNA	Trans	Null	0.96771	ADIPOQ	XM_005675149.3	up
LNC_009997	XLOC_111182	up	lincRNA	Trans	Null	0.96771	ADIPOQ	XM_005675149.3	up
LNC_017078	XLOC_180699	up	intronic_lncRNA	Trans	Null	0.967568	ADIPOQ	XM_005675149.3	up
LNC_018216	XLOC_193390	up	intronic_lncRNA	Trans	Null	0.96771	ADIPOQ	XM_005675149.3	up
LNC_022223	XLOC_236154	up	lincRNA	Trans	Null	0.96771	ADIPOQ	XM_005675149.3	up
LNC_022298	XLOC_236603	up	antisense_lncRNA	Trans	Null	0.96771	ADIPOQ	XM_005675149.3	up
LNC_002652	XLOC_029185	down	intronic_lncRNA	Trans	Null	1	ADNP	XM_018058031.1	down
LNC_008156	XLOC_090025	down	lincRNA	Trans	Null	0.997	ADNP	XM_018058031.1	down
LNC_013781	XLOC_152632	down	lincRNA	Trans	Null	1	ADNP	XM_018058031.1	down
LNC_014323	XLOC_157866	down	intronic_lncRNA	Trans	Null	0.992394	ADNP	XM_018058031.1	down
LNC_014957	XLOC_164090	down	intronic_lncRNA	Trans	Null	0.999798	ADNP	XM_018058031.1	down
LNC_018020	XLOC_191515	down	lincRNA	Trans	Null	0.999174	ADNP	XM_018058031.1	down
LNC_019614	XLOC_206167	down	lincRNA	Trans	Null	1	ADNP	XM_018058031.1	down
LNC_021840	XLOC_231566	down	antisense_lncRNA	Trans	Null	1	ADNP	XM_018058031.1	down
LNC_008156	XLOC_090025	down	lincRNA	Cis	19159	Null	ALDOB	XM_005684250.3	up
LNC_011123	XLOC_123906	up	lincRNA	Cis	242	Null	ALG5	XM_018056662.1	up
XR_001919359.1	gene-LOC108637846	up	lncRNA	Trans	Null	0.965662	ALS2CL	XM_018067204.1	up
LNC_002327	XLOC_026593	up	intronic_lncRNA	Trans	Null	0.965536	ALS2CL	XM_018067204.1	up
LNC_007097	XLOC_077813	up	intronic_lncRNA	Trans	Null	0.965662	ALS2CL	XM_018067204.1	up
LNC_008718	XLOC_097189	up	intronic_lncRNA	Trans	Null	0.965662	ALS2CL	XM_018067204.1	up
LNC_008922	XLOC_099894	up	antisense_lncRNA	Trans	Null	0.965662	ALS2CL	XM_018067204.1	up
LNC_009997	XLOC_111182	up	lincRNA	Trans	Null	0.965662	ALS2CL	XM_018067204.1	up
LNC_017078	XLOC_180699	up	intronic_lncRNA	Trans	Null	0.965574	ALS2CL	XM_018067204.1	up
LNC_018216	XLOC_193390	up	intronic_lncRNA	Trans	Null	0.965662	ALS2CL	XM_018067204.1	up
LNC_022223	XLOC_236154	up	lincRNA	Trans	Null	0.965662	ALS2CL	XM_018067204.1	up
LNC_022298	XLOC_236603	up	antisense_lncRNA	Trans	Null	0.965662	ALS2CL	XM_018067204.1	up
LNC_013223	XLOC_146715	up	intronic_lncRNA	Cis	83236	Null	AMPD3	XM_005689693.3	down
LNC_015910	XLOC_172986	up	intronic_lncRNA	Cis	3657	Null	AP1G1	XM_013971270.2	up
LNC_004656	XLOC_049674	up	lincRNA	Trans	Null	0.967821	AP2A1	XM_018062809.1	up
LNC_006756	XLOC_072633	up	intronic_lncRNA	Trans	Null	0.999997	AP2A1	XM_018062809.1	up
LNC_006932	XLOC_075921	up	lincRNA	Trans	Null	0.964246	AP2A1	XM_018062809.1	up
LNC_007921	XLOC_087906	up	intronic_lncRNA	Trans	Null	0.981624	AP2A1	XM_018062809.1	up
LNC_010664	XLOC_117956	up	lincRNA	Trans	Null	0.999997	AP2A1	XM_018062809.1	up
LNC_018845	XLOC_200418	up	intronic_lncRNA	Trans	Null	0.999747	AP2A1	XM_018062809.1	up
LNC_019815	XLOC_208028	up	lincRNA	Trans	Null	0.999997	AP2A1	XM_018062809.1	up
LNC_019981	XLOC_210471	up	intronic_lncRNA	Trans	Null	0.999998	AP2A1	XM_018062809.1	up
LNC_021650	XLOC_229011	up	intronic_lncRNA	Trans	Null	0.999997	AP2A1	XM_018062809.1	up
LNC_006756	XLOC_072633	up	intronic_lncRNA	Trans	Null	0.970278	APBB1	XM_018059459.1	up
LNC_010664	XLOC_117956	up	lincRNA	Trans	Null	0.970276	APBB1	XM_018059459.1	up
LNC_018845	XLOC_200418	up	intronic_lncRNA	Trans	Null	0.969625	APBB1	XM_018059459.1	up
LNC_019815	XLOC_208028	up	lincRNA	Trans	Null	0.970278	APBB1	XM_018059459.1	up
LNC_019981	XLOC_210471	up	intronic_lncRNA	Trans	Null	0.970251	APBB1	XM_018059459.1	up
LNC_021650	XLOC_229011	up	intronic_lncRNA	Trans	Null	0.970278	APBB1	XM_018059459.1	up
LNC_000683	XLOC_008736	up	intronic_lncRNA	Cis	-13576	Null	APOD	XM_005675093.3	up
LNC_003860	XLOC_040345	down	intronic_lncRNA	Trans	Null	1	ARHGEF15	XM_018064623.1	down
LNC_004135	XLOC_043598	down	antisense_lncRNA	Trans	Null	0.989106	ARHGEF15	XM_018064623.1	down
LNC_004391	XLOC_047321	down	lincRNA	Trans	Null	1	ARHGEF15	XM_018064623.1	down
LNC_007652	XLOC_084154	down	intronic_lncRNA	Trans	Null	1	ARHGEF15	XM_018064623.1	down
LNC_013760	XLOC_152307	down	intronic_lncRNA	Trans	Null	0.999329	ARHGEF15	XM_018064623.1	down
LNC_015789	XLOC_171697	down	intronic_lncRNA	Trans	Null	0.999923	ARHGEF15	XM_018064623.1	down
LNC_016892	XLOC_179438	down	intronic_lncRNA	Trans	Null	1	ARHGEF15	XM_018064623.1	down
LNC_016958	XLOC_179759	up	intronic_lncRNA	Cis	-11820	Null	ARHGEF15	XM_018064623.1	down
LNC_017145	XLOC_180998	down	intronic_lncRNA	Trans	Null	0.999741	ARHGEF15	XM_018064623.1	down
LNC_019455	XLOC_205474	down	antisense_lncRNA	Trans	Null	0.999998	ARHGEF15	XM_018064623.1	down
LNC_022741	XLOC_240857	down	lincRNA	Trans	Null	1	ARHGEF15	XM_018064623.1	down
LNC_023245	XLOC_248216	down	intronic_lncRNA	Trans	Null	1	ARHGEF15	XM_018064623.1	down
LNC_023294	XLOC_248737	down	intronic_lncRNA	Trans	Null	1	ARHGEF15	XM_018064623.1	down
LNC_023677	XLOC_251494	down	lincRNA	Trans	Null	0.997622	ARHGEF15	XM_018064623.1	down
LNC_002637	XLOC_029185	down	intronic_lncRNA	Trans	Null	0.999006	ARID4B	XM_018042289.1	down
LNC_004634	XLOC_049430	down	intronic_lncRNA	Trans	Null	0.974074	ARID4B	XM_018042289.1	down
LNC_006860	XLOC_075400	down	lincRNA	Trans	Null	0.997	ARID4B	XM_018042289.1	down
LNC_007755	XLOC_085200	down	intronic_lncRNA	Trans	Null	0.989306	ARID4B	XM_018042289.1	down
LNC_009677	XLOC_107409	down	intronic_lncRNA	Trans	Null	1	ARID4B	XM_018042289.1	down
LNC_010329	XLOC_115517	down	intronic_lncRNA	Trans	Null	1	ARID4B	XM_018042289.1	down
LNC_014607	XLOC_160259	down	intronic_lncRNA	Trans	Null	1	ARID4B	XM_018042289.1	down
LNC_015286	XLOC_168551	down	intronic_lncRNA	Trans	Null	1	ARID4B	XM_018042289.1	down
LNC_015775	XLOC_171652	down	intronic_lncRNA	Trans	Null	1	ARID4B	XM_018042289.1	down
LNC_023403	XLOC_249542	down	antisense_lncRNA	Trans	Null	0.979089	ARID4B	XM_018042289.1	down
LNC_023863	XLOC_253092	down	antisense_lncRNA	Trans	Null	1	ARID4B	XM_018042289.1	down
LNC_001641	XLOC_019311	up	intronic_lncRNA	Trans	Null	0.961803	ARMC9	XM_018058256.1	up
LNC_002655	XLOC_029185	up	intronic_lncRNA	Trans	Null	0.961803	ARMC9	XM_018058256.1	up
LNC_004928	XLOC_051783	up	intronic_lncRNA	Trans	Null	0.950161	ARMC9	XM_018058256.1	up
LNC_006591	XLOC_070773	up	intronic_lncRNA	Trans	Null	0.961803	ARMC9	XM_018058256.1	up
LNC_007099	XLOC_077830	up	intronic_lncRNA	Trans	Null	0.96155	ARMC9	XM_018058256.1	up
LNC_007738	XLOC_085118	up	intronic_lncRNA	Trans	Null	0.961778	ARMC9	XM_018058256.1	up
LNC_014586	XLOC_160122	up	intronic_lncRNA	Trans	Null	0.961803	ARMC9	XM_018058256.1	up
LNC_014924	XLOC_163934	up	lincRNA	Trans	Null	0.957189	ARMC9	XM_018058256.1	up
LNC_016266	XLOC_174825	up	intronic_lncRNA	Trans	Null	0.961803	ARMC9	XM_018058256.1	up
LNC_022098	XLOC_234647	up	intronic_lncRNA	Trans	Null	0.961803	ARMC9	XM_018058256.1	up
LNC_022148	XLOC_235306	up	antisense_lncRNA	Trans	Null	0.961803	ARMC9	XM_018058256.1	up
LNC_017821	XLOC_189347	up	lincRNA	Cis	66008	Null	ARNT2	XM_018066309.1	down
XR_001919359.1	gene-LOC108637846	up	lncRNA	Trans	Null	1	ASIP	XM_018057736.1	up
LNC_002327	XLOC_026593	up	intronic_lncRNA	Trans	Null	0.999983	ASIP	XM_018057736.1	up
LNC_007097	XLOC_077813	up	intronic_lncRNA	Trans	Null	1	ASIP	XM_018057736.1	up
LNC_008718	XLOC_097189	up	intronic_lncRNA	Trans	Null	1	ASIP	XM_018057736.1	up
LNC_008922	XLOC_099894	up	antisense_lncRNA	Trans	Null	1	ASIP	XM_018057736.1	up
LNC_009997	XLOC_111182	up	lincRNA	Trans	Null	1	ASIP	XM_018057736.1	up
LNC_015242	XLOC_167733	up	lincRNA	Trans	Null	0.953923	ASIP	XM_018057736.1	up
LNC_017078	XLOC_180699	up	intronic_lncRNA	Trans	Null	0.999986	ASIP	XM_018057736.1	up
LNC_018216	XLOC_193390	up	intronic_lncRNA	Trans	Null	1	ASIP	XM_018057736.1	up
LNC_022223	XLOC_236154	up	lincRNA	Trans	Null	1	ASIP	XM_018057736.1	up
LNC_022298	XLOC_236603	up	antisense_lncRNA	Trans	Null	1	ASIP	XM_018057736.1	up
LNC_023868	XLOC_253092	up	antisense_lncRNA	Trans	Null	0.972987	ASIP	XM_018057736.1	up
LNC_013223	XLOC_146715	up	intronic_lncRNA	Trans	Null	0.99695	ASPG	XM_018066610.1	up
LNC_004656	XLOC_049674	up	lincRNA	Trans	Null	0.953083	ASPH	XM_018058473.1	up
LNC_006756	XLOC_072633	up	intronic_lncRNA	Trans	Null	0.990166	ASPH	XM_018058473.1	up
LNC_006932	XLOC_075921	up	lincRNA	Trans	Null	0.95047	ASPH	XM_018058473.1	up
LNC_007921	XLOC_087906	up	intronic_lncRNA	Trans	Null	0.968423	ASPH	XM_018058473.1	up
LNC_010664	XLOC_117956	up	lincRNA	Trans	Null	0.990164	ASPH	XM_018058473.1	up
LNC_018845	XLOC_200418	up	intronic_lncRNA	Trans	Null	0.989556	ASPH	XM_018058473.1	up
LNC_019815	XLOC_208028	up	lincRNA	Trans	Null	0.990166	ASPH	XM_018058473.1	up
LNC_019981	XLOC_210471	up	intronic_lncRNA	Trans	Null	0.990142	ASPH	XM_018058473.1	up
LNC_021650	XLOC_229011	up	intronic_lncRNA	Trans	Null	0.990166	ASPH	XM_018058473.1	up
XR_001919359.1	gene-LOC108637846	up	lncRNA	Trans	Null	0.976492	ATP13A5	XM_005675110.3	up
LNC_002327	XLOC_026593	up	intronic_lncRNA	Trans	Null	0.976258	ATP13A5	XM_005675110.3	up
LNC_004833	XLOC_050894	up	intronic_lncRNA	Trans	Null	0.955677	ATP13A5	XM_005675110.3	up
LNC_007097	XLOC_077813	up	intronic_lncRNA	Trans	Null	0.976492	ATP13A5	XM_005675110.3	up
LNC_008718	XLOC_097189	up	intronic_lncRNA	Trans	Null	0.976492	ATP13A5	XM_005675110.3	up
LNC_008922	XLOC_099894	up	antisense_lncRNA	Trans	Null	0.976492	ATP13A5	XM_005675110.3	up
LNC_009997	XLOC_111182	up	lincRNA	Trans	Null	0.976492	ATP13A5	XM_005675110.3	up
LNC_017078	XLOC_180699	up	intronic_lncRNA	Trans	Null	0.977301	ATP13A5	XM_005675110.3	up
LNC_018216	XLOC_193390	up	intronic_lncRNA	Trans	Null	0.976492	ATP13A5	XM_005675110.3	up
LNC_022223	XLOC_236154	up	lincRNA	Trans	Null	0.976492	ATP13A5	XM_005675110.3	up
LNC_022298	XLOC_236603	up	antisense_lncRNA	Trans	Null	0.976492	ATP13A5	XM_005675110.3	up
LNC_010518	XLOC_116687	up	intronic_lncRNA	Trans	Null	0.951646	ATP6V1C2	XM_018055656.1	down
LNC_023396	XLOC_249542	down	intronic_lncRNA	Trans	Null	0.952747	ATP6V1C2	XM_018055656.1	down
LNC_024054	XLOC_254962	down	lincRNA	Trans	Null	0.98089	ATP6V1C2	XM_018055656.1	down
LNC_000795	XLOC_010441	up	intronic_lncRNA	Trans	Null	0.999901	ATXN2	XM_018061240.1	up
LNC_002083	XLOC_024459	up	intronic_lncRNA	Trans	Null	0.999857	ATXN2	XM_018061240.1	up
LNC_003684	XLOC_038137	up	intronic_lncRNA	Trans	Null	0.992817	ATXN2	XM_018061240.1	up
LNC_007299	XLOC_078787	up	intronic_lncRNA	Trans	Null	0.999901	ATXN2	XM_018061240.1	up
LNC_010003	XLOC_111224	up	intronic_lncRNA	Trans	Null	0.969368	ATXN2	XM_018061240.1	up
LNC_015942	XLOC_173265	up	lincRNA	Trans	Null	0.98683	ATXN2	XM_018061240.1	up
LNC_017435	XLOC_184119	up	intronic_lncRNA	Trans	Null	0.999901	ATXN2	XM_018061240.1	up
LNC_017477	XLOC_185034	up	lincRNA	Trans	Null	0.971614	ATXN2	XM_018061240.1	up
LNC_020253	XLOC_213586	up	intronic_lncRNA	Trans	Null	0.999901	ATXN2	XM_018061240.1	up
LNC_022639	XLOC_239863	up	intronic_lncRNA	Trans	Null	0.999901	ATXN2	XM_018061240.1	up
LNC_002637	XLOC_029185	down	intronic_lncRNA	Trans	Null	0.999006	ATXN2L	XM_018040189.1	down
LNC_004634	XLOC_049430	down	intronic_lncRNA	Trans	Null	0.974074	ATXN2L	XM_018040189.1	down
LNC_006860	XLOC_075400	down	lincRNA	Trans	Null	0.997	ATXN2L	XM_018040189.1	down
LNC_007755	XLOC_085200	down	intronic_lncRNA	Trans	Null	0.989306	ATXN2L	XM_018040189.1	down
LNC_009677	XLOC_107409	down	intronic_lncRNA	Trans	Null	1	ATXN2L	XM_018040189.1	down
LNC_010329	XLOC_115517	down	intronic_lncRNA	Trans	Null	1	ATXN2L	XM_018040189.1	down
LNC_014607	XLOC_160259	down	intronic_lncRNA	Trans	Null	1	ATXN2L	XM_018040189.1	down
LNC_015286	XLOC_168551	down	intronic_lncRNA	Trans	Null	1	ATXN2L	XM_018040189.1	down
LNC_015775	XLOC_171652	down	intronic_lncRNA	Trans	Null	1	ATXN2L	XM_018040189.1	down
LNC_023403	XLOC_249542	down	antisense_lncRNA	Trans	Null	0.979089	ATXN2L	XM_018040189.1	down
LNC_023863	XLOC_253092	down	antisense_lncRNA	Trans	Null	1	ATXN2L	XM_018040189.1	down
LNC_004656	XLOC_049674	up	lincRNA	Trans	Null	0.964306	ATXN3	XM_018066395.1	up
LNC_006756	XLOC_072633	up	intronic_lncRNA	Trans	Null	0.990557	ATXN3	XM_018066395.1	up
LNC_006932	XLOC_075921	up	lincRNA	Trans	Null	0.951778	ATXN3	XM_018066395.1	up
LNC_007921	XLOC_087906	up	intronic_lncRNA	Trans	Null	0.969614	ATXN3	XM_018066395.1	up			XLOC_004843
LNC_010664	XLOC_117956	up	lincRNA	Trans	Null	0.990556	ATXN3	XM_018066395.1	up			XLOC_004970
LNC_018845	XLOC_200418	up	intronic_lncRNA	Trans	Null	0.990031	ATXN3	XM_018066395.1	up			XLOC_018903
LNC_019815	XLOC_208028	up	lincRNA	Trans	Null	0.990557	ATXN3	XM_018066395.1	up			XLOC_018975
LNC_019981	XLOC_210471	up	intronic_lncRNA	Trans	Null	0.990539	ATXN3	XM_018066395.1	up			XLOC_040496
LNC_021650	XLOC_229011	up	intronic_lncRNA	Trans	Null	0.990557	ATXN3	XM_018066395.1	up			XLOC_047337
LNC_000795	XLOC_010441	up	intronic_lncRNA	Trans	Null	0.983222	BANP	XM_018061837.1	up			XLOC_053221
LNC_002083	XLOC_024459	up	intronic_lncRNA	Trans	Null	0.983105	BANP	XM_018061837.1	up			XLOC_076021
LNC_003684	XLOC_038137	up	intronic_lncRNA	Trans	Null	0.975214	BANP	XM_018061837.1	up			XLOC_076450
LNC_007299	XLOC_078787	up	intronic_lncRNA	Trans	Null	0.983222	BANP	XM_018061837.1	up			XLOC_096227
LNC_015942	XLOC_173265	up	lincRNA	Trans	Null	0.968952	BANP	XM_018061837.1	up			XLOC_115860
LNC_017435	XLOC_184119	up	intronic_lncRNA	Trans	Null	0.983222	BANP	XM_018061837.1	up			XLOC_117782
LNC_017477	XLOC_185034	up	lincRNA	Trans	Null	0.953325	BANP	XM_018061837.1	up			XLOC_120895
LNC_020253	XLOC_213586	up	intronic_lncRNA	Trans	Null	0.983222	BANP	XM_018061837.1	up			XLOC_137373
LNC_022639	XLOC_239863	up	intronic_lncRNA	Trans	Null	0.983222	BANP	XM_018061837.1	up			XLOC_148429
LNC_000948	XLOC_012157	up	intronic_lncRNA	Trans	Null	0.99768	BCAS1	XM_018058052.1	up			XLOC_159502
LNC_001759	XLOC_020079	up	lincRNA	Trans	Null	0.979538	BCAS1	XM_018058052.1	up			XLOC_163069
LNC_002709	XLOC_029460	up	antisense_lncRNA	Trans	Null	0.997677	BCAS1	XM_018058052.1	up			XLOC_190907
LNC_003614	XLOC_037334	up	lincRNA	Trans	Null	0.99768	BCAS1	XM_018058052.1	up			XLOC_190938
LNC_003615	XLOC_037334	up	lincRNA	Trans	Null	0.99768	BCAS1	XM_018058052.1	up			XLOC_228027
LNC_004309	XLOC_045589	up	intronic_lncRNA	Trans	Null	0.99768	BCAS1	XM_018058052.1	up			XLOC_249542
LNC_006433	XLOC_069084	up	intronic_lncRNA	Trans	Null	0.99768	BCAS1	XM_018058052.1	up			XLOC_249763
LNC_007102	XLOC_077835	up	intronic_lncRNA	Trans	Null	0.984686	BCAS1	XM_018058052.1	up			XLOC_254962
LNC_008288	XLOC_091155	up	antisense_lncRNA	Trans	Null	0.99768	BCAS1	XM_018058052.1	up			XLOC_255065
LNC_009761	XLOC_108430	up	intronic_lncRNA	Trans	Null	0.99768	BCAS1	XM_018058052.1	up
LNC_010381	XLOC_115908	up	lincRNA	Trans	Null	0.99768	BCAS1	XM_018058052.1	up
LNC_010839	XLOC_120330	up	intronic_lncRNA	Trans	Null	0.99768	BCAS1	XM_018058052.1	up
LNC_014406	XLOC_158887	up	antisense_lncRNA	Trans	Null	0.99768	BCAS1	XM_018058052.1	up
LNC_015996	XLOC_173492	up	intronic_lncRNA	Trans	Null	0.99768	BCAS1	XM_018058052.1	up
LNC_016691	XLOC_178023	up	intronic_lncRNA	Trans	Null	0.99768	BCAS1	XM_018058052.1	up
LNC_016806	XLOC_179035	up	lincRNA	Trans	Null	0.970458	BCAS1	XM_018058052.1	up
LNC_016988	XLOC_179878	up	lincRNA	Trans	Null	0.99768	BCAS1	XM_018058052.1	up
LNC_019601	XLOC_206074	up	intronic_lncRNA	Trans	Null	0.99768	BCAS1	XM_018058052.1	up
LNC_019611	XLOC_206152	up	intronic_lncRNA	Trans	Null	0.99768	BCAS1	XM_018058052.1	up
LNC_023439	XLOC_249865	up	lincRNA	Trans	Null	0.99768	BCAS1	XM_018058052.1	up
LNC_001641	XLOC_019311	up	intronic_lncRNA	Trans	Null	0.980208	BCAS3	XM_013971822.2	up
LNC_002655	XLOC_029185	up	intronic_lncRNA	Trans	Null	0.980208	BCAS3	XM_013971822.2	up
LNC_004928	XLOC_051783	up	intronic_lncRNA	Trans	Null	0.974199	BCAS3	XM_013971822.2	up
LNC_006591	XLOC_070773	up	intronic_lncRNA	Trans	Null	0.980208	BCAS3	XM_013971822.2	up
LNC_007099	XLOC_077830	up	intronic_lncRNA	Trans	Null	0.980046	BCAS3	XM_013971822.2	up
LNC_007738	XLOC_085118	up	intronic_lncRNA	Trans	Null	0.980192	BCAS3	XM_013971822.2	up
LNC_014586	XLOC_160122	up	intronic_lncRNA	Trans	Null	0.980208	BCAS3	XM_013971822.2	up
LNC_016266	XLOC_174825	up	intronic_lncRNA	Trans	Null	0.980208	BCAS3	XM_013971822.2	up
LNC_022098	XLOC_234647	up	intronic_lncRNA	Trans	Null	0.980208	BCAS3	XM_013971822.2	up
LNC_022148	XLOC_235306	up	antisense_lncRNA	Trans	Null	0.980208	BCAS3	XM_013971822.2	up
LNC_002637	XLOC_029185	down	intronic_lncRNA	Trans	Null	0.999006	BEND7	XM_018057124.1	down
LNC_004634	XLOC_049430	down	intronic_lncRNA	Trans	Null	0.974072	BEND7	XM_018057124.1	down
LNC_006860	XLOC_075400	down	lincRNA	Trans	Null	0.996999	BEND7	XM_018057124.1	down
LNC_007755	XLOC_085200	down	intronic_lncRNA	Trans	Null	0.989305	BEND7	XM_018057124.1	down
LNC_009677	XLOC_107409	down	intronic_lncRNA	Trans	Null	1	BEND7	XM_018057124.1	down
LNC_010329	XLOC_115517	down	intronic_lncRNA	Trans	Null	1	BEND7	XM_018057124.1	down
LNC_014607	XLOC_160259	down	intronic_lncRNA	Trans	Null	1	BEND7	XM_018057124.1	down
LNC_015286	XLOC_168551	down	intronic_lncRNA	Trans	Null	1	BEND7	XM_018057124.1	down
LNC_015775	XLOC_171652	down	intronic_lncRNA	Trans	Null	1	BEND7	XM_018057124.1	down
LNC_023403	XLOC_249542	down	antisense_lncRNA	Trans	Null	0.979088	BEND7	XM_018057124.1	down
LNC_023863	XLOC_253092	down	antisense_lncRNA	Trans	Null	1	BEND7	XM_018057124.1	down
LNC_010518	XLOC_116687	up	intronic_lncRNA	Trans	Null	0.987292	BHLHE22	XM_018058458.1	up
LNC_024054	XLOC_254962	down	lincRNA	Trans	Null	0.974386	BHLHE22	XM_018058458.1	up
LNC_000795	XLOC_010441	up	intronic_lncRNA	Trans	Null	1	BICDL1	XM_018061143.1	up
LNC_002083	XLOC_024459	up	intronic_lncRNA	Trans	Null	0.999966	BICDL1	XM_018061143.1	up
LNC_003684	XLOC_038137	up	intronic_lncRNA	Trans	Null	0.993066	BICDL1	XM_018061143.1	up
LNC_007299	XLOC_078787	up	intronic_lncRNA	Trans	Null	1	BICDL1	XM_018061143.1	up
LNC_010003	XLOC_111224	up	intronic_lncRNA	Trans	Null	0.969752	BICDL1	XM_018061143.1	up
LNC_015942	XLOC_173265	up	lincRNA	Trans	Null	0.987134	BICDL1	XM_018061143.1	up
LNC_017435	XLOC_184119	up	intronic_lncRNA	Trans	Null	1	BICDL1	XM_018061143.1	up
LNC_017477	XLOC_185034	up	lincRNA	Trans	Null	0.972013	BICDL1	XM_018061143.1	up
LNC_020253	XLOC_213586	up	intronic_lncRNA	Trans	Null	1	BICDL1	XM_018061143.1	up
LNC_022639	XLOC_239863	up	intronic_lncRNA	Trans	Null	1	BICDL1	XM_018061143.1	up
LNC_000795	XLOC_010441	up	intronic_lncRNA	Trans	Null	0.999332	BIRC6	XM_018055092.1	up
LNC_002083	XLOC_024459	up	intronic_lncRNA	Trans	Null	0.999343	BIRC6	XM_018055092.1	up
LNC_003684	XLOC_038137	up	intronic_lncRNA	Trans	Null	0.996437	BIRC6	XM_018055092.1	up
LNC_007299	XLOC_078787	up	intronic_lncRNA	Trans	Null	0.999332	BIRC6	XM_018055092.1	up
LNC_010003	XLOC_111224	up	intronic_lncRNA	Trans	Null	0.968819	BIRC6	XM_018055092.1	up
LNC_015942	XLOC_173265	up	lincRNA	Trans	Null	0.985867	BIRC6	XM_018055092.1	up
LNC_017435	XLOC_184119	up	intronic_lncRNA	Trans	Null	0.999332	BIRC6	XM_018055092.1	up
LNC_017477	XLOC_185034	up	lincRNA	Trans	Null	0.970968	BIRC6	XM_018055092.1	up
LNC_020253	XLOC_213586	up	intronic_lncRNA	Trans	Null	0.999332	BIRC6	XM_018055092.1	up
LNC_022639	XLOC_239863	up	intronic_lncRNA	Trans	Null	0.999332	BIRC6	XM_018055092.1	up
LNC_002652	XLOC_029185	down	intronic_lncRNA	Trans	Null	0.99876	BPGM	XM_018046912.1	down
LNC_008156	XLOC_090025	down	lincRNA	Trans	Null	0.994899	BPGM	XM_018046912.1	down
LNC_013781	XLOC_152632	down	lincRNA	Trans	Null	0.99876	BPGM	XM_018046912.1	down
LNC_014323	XLOC_157866	down	intronic_lncRNA	Trans	Null	0.989519	BPGM	XM_018046912.1	down
LNC_014957	XLOC_164090	down	intronic_lncRNA	Trans	Null	0.998362	BPGM	XM_018046912.1	down
LNC_018020	XLOC_191515	down	lincRNA	Trans	Null	0.998071	BPGM	XM_018046912.1	down
LNC_019614	XLOC_206167	down	lincRNA	Trans	Null	0.99876	BPGM	XM_018046912.1	down
LNC_021840	XLOC_231566	down	antisense_lncRNA	Trans	Null	0.99876	BPGM	XM_018046912.1	down
LNC_001641	XLOC_019311	up	intronic_lncRNA	Trans	Null	1	BSDC1	XM_005676703.3	up
LNC_002655	XLOC_029185	up	intronic_lncRNA	Trans	Null	1	BSDC1	XM_005676703.3	up
LNC_004928	XLOC_051783	up	intronic_lncRNA	Trans	Null	0.991208	BSDC1	XM_005676703.3	up
LNC_006591	XLOC_070773	up	intronic_lncRNA	Trans	Null	1	BSDC1	XM_005676703.3	up
LNC_007099	XLOC_077830	up	intronic_lncRNA	Trans	Null	0.999983	BSDC1	XM_005676703.3	up
LNC_007738	XLOC_085118	up	intronic_lncRNA	Trans	Null	0.999999	BSDC1	XM_005676703.3	up
LNC_014586	XLOC_160122	up	intronic_lncRNA	Trans	Null	1	BSDC1	XM_005676703.3	up
LNC_014924	XLOC_163934	up	lincRNA	Trans	Null	0.969471	BSDC1	XM_005676703.3	up
LNC_016266	XLOC_174825	up	intronic_lncRNA	Trans	Null	1	BSDC1	XM_005676703.3	up
LNC_022098	XLOC_234647	up	intronic_lncRNA	Trans	Null	1	BSDC1	XM_005676703.3	up
LNC_022148	XLOC_235306	up	antisense_lncRNA	Trans	Null	1	BSDC1	XM_005676703.3	up
LNC_014334	XLOC_157885	down	lincRNA	Cis	62154	Null	C16H1orf159	XM_018060555.1	up
LNC_010518	XLOC_116687	up	intronic_lncRNA	Trans	Null	0.960868	C1QL3	XM_005688053.3	up
LNC_008098	XLOC_089694	up	intronic_lncRNA	Cis	-75733	Null	C8H9orf3	XM_018052468.1	up
LNC_008099	XLOC_089694	up	intronic_lncRNA	Cis	-79361	Null	C8H9orf3	XM_018052468.1	up
LNC_007763	XLOC_085244	up	lincRNA	Trans	Null	0.969988	CACNA1C	XM_018048695.1	up
LNC_010863	XLOC_120673	up	lincRNA	Trans	Null	0.96781	CAMK2D	XM_018049192.1	up
LNC_004656	XLOC_049674	up	lincRNA	Trans	Null	0.972164	CAMSAP2	XM_018060832.1	up
LNC_006756	XLOC_072633	up	intronic_lncRNA	Trans	Null	0.996049	CAMSAP2	XM_018060832.1	up
LNC_006932	XLOC_075921	up	lincRNA	Trans	Null	0.957497	CAMSAP2	XM_018060832.1	up
LNC_007921	XLOC_087906	up	intronic_lncRNA	Trans	Null	0.975574	CAMSAP2	XM_018060832.1	up
LNC_010664	XLOC_117956	up	lincRNA	Trans	Null	0.996048	CAMSAP2	XM_018060832.1	up
LNC_018845	XLOC_200418	up	intronic_lncRNA	Trans	Null	0.99556	CAMSAP2	XM_018060832.1	up
LNC_019815	XLOC_208028	up	lincRNA	Trans	Null	0.996049	CAMSAP2	XM_018060832.1	up
LNC_019981	XLOC_210471	up	intronic_lncRNA	Trans	Null	0.996034	CAMSAP2	XM_018060832.1	up
LNC_021650	XLOC_229011	up	intronic_lncRNA	Trans	Null	0.996049	CAMSAP2	XM_018060832.1	up
LNC_010453	XLOC_116313	down	intronic_lncRNA	Cis	17256	Null	CCDC187	XM_018056087.1	up
LNC_000795	XLOC_010441	up	intronic_lncRNA	Trans	Null	0.999999	CCDC82	XM_018059875.1	up
LNC_002083	XLOC_024459	up	intronic_lncRNA	Trans	Null	0.999964	CCDC82	XM_018059875.1	up
LNC_003684	XLOC_038137	up	intronic_lncRNA	Trans	Null	0.99305	CCDC82	XM_018059875.1	up
LNC_004656	XLOC_049674	up	lincRNA	Trans	Null	0.967981	CCDC82	XM_013969421.2	up
LNC_006756	XLOC_072633	up	intronic_lncRNA	Trans	Null	1	CCDC82	XM_013969421.2	up
LNC_006932	XLOC_075921	up	lincRNA	Trans	Null	0.964241	CCDC82	XM_013969421.2	up
LNC_007299	XLOC_078787	up	intronic_lncRNA	Trans	Null	0.999999	CCDC82	XM_018059875.1	up
LNC_007921	XLOC_087906	up	intronic_lncRNA	Trans	Null	0.981565	CCDC82	XM_013969421.2	up
LNC_010003	XLOC_111224	up	intronic_lncRNA	Trans	Null	0.969814	CCDC82	XM_018059875.1	up
LNC_010664	XLOC_117956	up	lincRNA	Trans	Null	1	CCDC82	XM_013969421.2	up
LNC_015942	XLOC_173265	up	lincRNA	Trans	Null	0.987113	CCDC82	XM_018059875.1	up
LNC_017435	XLOC_184119	up	intronic_lncRNA	Trans	Null	0.999999	CCDC82	XM_018059875.1	up
LNC_017477	XLOC_185034	up	lincRNA	Trans	Null	0.971983	CCDC82	XM_018059875.1	up
LNC_018845	XLOC_200418	up	intronic_lncRNA	Trans	Null	0.999719	CCDC82	XM_013969421.2	up
LNC_019815	XLOC_208028	up	lincRNA	Trans	Null	1	CCDC82	XM_013969421.2	up
LNC_019981	XLOC_210471	up	intronic_lncRNA	Trans	Null	0.999999	CCDC82	XM_013969421.2	up
LNC_020253	XLOC_213586	up	intronic_lncRNA	Trans	Null	0.999999	CCDC82	XM_018059875.1	up
LNC_021650	XLOC_229011	up	intronic_lncRNA	Trans	Null	1	CCDC82	XM_013969421.2	up
LNC_022639	XLOC_239863	up	intronic_lncRNA	Trans	Null	0.999999	CCDC82	XM_018059875.1	up
LNC_014669	XLOC_160679	up	lincRNA	Trans	Null	0.950342	CCNH	XM_005683411.3	up
LNC_000795	XLOC_010441	up	intronic_lncRNA	Trans	Null	0.999952	CCP110	XM_005697537.3	up
LNC_002083	XLOC_024459	up	intronic_lncRNA	Trans	Null	0.999899	CCP110	XM_005697537.3	up
LNC_003684	XLOC_038137	up	intronic_lncRNA	Trans	Null	0.993583	CCP110	XM_005697537.3	up
LNC_007299	XLOC_078787	up	intronic_lncRNA	Trans	Null	0.999952	CCP110	XM_005697537.3	up
LNC_010003	XLOC_111224	up	intronic_lncRNA	Trans	Null	0.969562	CCP110	XM_005697537.3	up
LNC_015942	XLOC_173265	up	lincRNA	Trans	Null	0.987306	CCP110	XM_005697537.3	up
LNC_017435	XLOC_184119	up	intronic_lncRNA	Trans	Null	0.999952	CCP110	XM_005697537.3	up
LNC_017477	XLOC_185034	up	lincRNA	Trans	Null	0.972096	CCP110	XM_005697537.3	up
LNC_020253	XLOC_213586	up	intronic_lncRNA	Trans	Null	0.999952	CCP110	XM_005697537.3	up
LNC_022639	XLOC_239863	up	intronic_lncRNA	Trans	Null	0.999952	CCP110	XM_005697537.3	up
LNC_000948	XLOC_012157	up	intronic_lncRNA	Trans	Null	1	CDC42BPG	XM_018042895.1	up
LNC_001759	XLOC_020079	up	lincRNA	Trans	Null	0.982812	CDC42BPG	XM_018042895.1	up
LNC_002709	XLOC_029460	up	antisense_lncRNA	Trans	Null	1	CDC42BPG	XM_018042895.1	up
LNC_003614	XLOC_037334	up	lincRNA	Trans	Null	1	CDC42BPG	XM_018042895.1	up
LNC_003615	XLOC_037334	up	lincRNA	Trans	Null	1	CDC42BPG	XM_018042895.1	up
LNC_004309	XLOC_045589	up	intronic_lncRNA	Trans	Null	1	CDC42BPG	XM_018042895.1	up
LNC_006433	XLOC_069084	up	intronic_lncRNA	Trans	Null	1	CDC42BPG	XM_018042895.1	up
LNC_007102	XLOC_077835	up	intronic_lncRNA	Trans	Null	0.987572	CDC42BPG	XM_018042895.1	up
LNC_008288	XLOC_091155	up	antisense_lncRNA	Trans	Null	1	CDC42BPG	XM_018042895.1	up
LNC_009761	XLOC_108430	up	intronic_lncRNA	Trans	Null	1	CDC42BPG	XM_018042895.1	up
LNC_010381	XLOC_115908	up	lincRNA	Trans	Null	1	CDC42BPG	XM_018042895.1	up
LNC_010839	XLOC_120330	up	intronic_lncRNA	Trans	Null	1	CDC42BPG	XM_018042895.1	up
LNC_012297	XLOC_136743	up	lincRNA	Trans	Null	0.979793	CDC42BPG	XM_018042894.1	up
LNC_014406	XLOC_158887	up	antisense_lncRNA	Trans	Null	1	CDC42BPG	XM_018042895.1	up
LNC_015996	XLOC_173492	up	intronic_lncRNA	Trans	Null	1	CDC42BPG	XM_018042895.1	up
LNC_016691	XLOC_178023	up	intronic_lncRNA	Trans	Null	1	CDC42BPG	XM_018042895.1	up
LNC_016806	XLOC_179035	up	lincRNA	Trans	Null	0.973935	CDC42BPG	XM_018042895.1	up
LNC_016988	XLOC_179878	up	lincRNA	Trans	Null	1	CDC42BPG	XM_018042895.1	up
LNC_019601	XLOC_206074	up	intronic_lncRNA	Trans	Null	1	CDC42BPG	XM_018042895.1	up
LNC_019611	XLOC_206152	up	intronic_lncRNA	Trans	Null	1	CDC42BPG	XM_018042895.1	up
LNC_023439	XLOC_249865	up	lincRNA	Trans	Null	1	CDC42BPG	XM_018042895.1	up
LNC_023871	XLOC_253092	down	antisense_lncRNA	Trans	Null	0.990956	CDHR2	XM_018050639.1	down
LNC_010863	XLOC_120673	up	lincRNA	Trans	Null	0.96962	CDIP1	XM_018040389.1	up
LNC_002699	XLOC_029456	down	intronic_lncRNA	Cis	4023	Null	CFAP45	XM_018046358.1	down
LNC_004540	XLOC_048660	down	intronic_lncRNA	Trans	Null	0.950342	CFAP45	XM_018046358.1	down
LNC_006855	XLOC_075400	down	lincRNA	Trans	Null	0.958875	CFAP45	XM_018046358.1	down
LNC_013578	XLOC_150570	down	intronic_lncRNA	Trans	Null	0.958881	CFAP45	XM_018046358.1	down
LNC_020792	XLOC_217404	down	antisense_lncRNA	Trans	Null	0.958881	CFAP45	XM_018046358.1	down
LNC_022835	XLOC_242103	down	lincRNA	Trans	Null	0.958881	CFAP45	XM_018046358.1	down
LNC_023284	XLOC_248646	down	lincRNA	Trans	Null	0.958881	CFAP45	XM_018046358.1	down
LNC_000795	XLOC_010441	up	intronic_lncRNA	Trans	Null	0.999999	CLASP2	XM_018067133.1	up
LNC_000795	XLOC_010441	up	intronic_lncRNA	Trans	Null	0.999974	CLASP2	XM_018067138.1	up
LNC_002083	XLOC_024459	up	intronic_lncRNA	Trans	Null	0.999964	CLASP2	XM_018067133.1	up
LNC_002083	XLOC_024459	up	intronic_lncRNA	Trans	Null	0.999937	CLASP2	XM_018067138.1	up
LNC_003684	XLOC_038137	up	intronic_lncRNA	Trans	Null	0.993071	CLASP2	XM_018067133.1	up
LNC_003684	XLOC_038137	up	intronic_lncRNA	Trans	Null	0.992994	CLASP2	XM_018067138.1	up
LNC_007299	XLOC_078787	up	intronic_lncRNA	Trans	Null	0.999999	CLASP2	XM_018067133.1	up
LNC_007299	XLOC_078787	up	intronic_lncRNA	Trans	Null	0.999974	CLASP2	XM_018067138.1	up
LNC_010003	XLOC_111224	up	intronic_lncRNA	Trans	Null	0.969992	CLASP2	XM_018067133.1	up
LNC_010003	XLOC_111224	up	intronic_lncRNA	Trans	Null	0.971269	CLASP2	XM_018067138.1	up
LNC_015942	XLOC_173265	up	lincRNA	Trans	Null	0.987111	CLASP2	XM_018067133.1	up
LNC_015942	XLOC_173265	up	lincRNA	Trans	Null	0.987045	CLASP2	XM_018067138.1	up
LNC_017435	XLOC_184119	up	intronic_lncRNA	Trans	Null	0.999999	CLASP2	XM_018067133.1	up
LNC_017435	XLOC_184119	up	intronic_lncRNA	Trans	Null	0.999974	CLASP2	XM_018067138.1	up
LNC_017477	XLOC_185034	up	lincRNA	Trans	Null	0.97225	CLASP2	XM_018067133.1	up
LNC_017477	XLOC_185034	up	lincRNA	Trans	Null	0.973673	CLASP2	XM_018067138.1	up
LNC_020253	XLOC_213586	up	intronic_lncRNA	Trans	Null	0.999999	CLASP2	XM_018067133.1	up
LNC_020253	XLOC_213586	up	intronic_lncRNA	Trans	Null	0.999974	CLASP2	XM_018067138.1	up
LNC_022639	XLOC_239863	up	intronic_lncRNA	Trans	Null	0.999999	CLASP2	XM_018067133.1	up
LNC_022639	XLOC_239863	up	intronic_lncRNA	Trans	Null	0.999974	CLASP2	XM_018067138.1	up
LNC_000795	XLOC_010441	up	intronic_lncRNA	Trans	Null	0.984682	CLSTN1	XM_018060380.1	up
LNC_000795	XLOC_010441	up	intronic_lncRNA	Trans	Null	0.981665	CLSTN1	XM_018060381.1	up
LNC_000795	XLOC_010441	up	intronic_lncRNA	Trans	Null	0.981536	CLSTN1	XM_018060382.1	up
LNC_002083	XLOC_024459	up	intronic_lncRNA	Trans	Null	0.985915	CLSTN1	XM_018060380.1	up
LNC_002083	XLOC_024459	up	intronic_lncRNA	Trans	Null	0.983198	CLSTN1	XM_018060381.1	up
LNC_002083	XLOC_024459	up	intronic_lncRNA	Trans	Null	0.983041	CLSTN1	XM_018060382.1	up
LNC_003684	XLOC_038137	up	intronic_lncRNA	Trans	Null	0.975002	CLSTN1	XM_018060380.1	up
LNC_003684	XLOC_038137	up	intronic_lncRNA	Trans	Null	0.972735	CLSTN1	XM_018060381.1	up
LNC_003684	XLOC_038137	up	intronic_lncRNA	Trans	Null	0.973351	CLSTN1	XM_018060382.1	up
LNC_007299	XLOC_078787	up	intronic_lncRNA	Trans	Null	0.984682	CLSTN1	XM_018060380.1	up
LNC_007299	XLOC_078787	up	intronic_lncRNA	Trans	Null	0.981665	CLSTN1	XM_018060381.1	up
LNC_007299	XLOC_078787	up	intronic_lncRNA	Trans	Null	0.981536	CLSTN1	XM_018060382.1	up
LNC_010003	XLOC_111224	up	intronic_lncRNA	Trans	Null	0.966715	CLSTN1	XM_018060380.1	up
LNC_010003	XLOC_111224	up	intronic_lncRNA	Trans	Null	0.964479	CLSTN1	XM_018060381.1	up
LNC_010003	XLOC_111224	up	intronic_lncRNA	Trans	Null	0.964141	CLSTN1	XM_018060382.1	up
LNC_015942	XLOC_173265	up	lincRNA	Trans	Null	0.969691	CLSTN1	XM_018060380.1	up
LNC_015942	XLOC_173265	up	lincRNA	Trans	Null	0.96672	CLSTN1	XM_018060381.1	up
LNC_015942	XLOC_173265	up	lincRNA	Trans	Null	0.967208	CLSTN1	XM_018060382.1	up
LNC_017435	XLOC_184119	up	intronic_lncRNA	Trans	Null	0.984682	CLSTN1	XM_018060380.1	up
LNC_017435	XLOC_184119	up	intronic_lncRNA	Trans	Null	0.981665	CLSTN1	XM_018060381.1	up
LNC_017435	XLOC_184119	up	intronic_lncRNA	Trans	Null	0.981536	CLSTN1	XM_018060382.1	up
LNC_017477	XLOC_185034	up	lincRNA	Trans	Null	0.953982	CLSTN1	XM_018060380.1	up
LNC_017477	XLOC_185034	up	lincRNA	Trans	Null	0.951684	CLSTN1	XM_018060381.1	up
LNC_017477	XLOC_185034	up	lincRNA	Trans	Null	0.950914	CLSTN1	XM_018060382.1	up
LNC_020253	XLOC_213586	up	intronic_lncRNA	Trans	Null	0.984682	CLSTN1	XM_018060380.1	up
LNC_020253	XLOC_213586	up	intronic_lncRNA	Trans	Null	0.981665	CLSTN1	XM_018060381.1	up
LNC_020253	XLOC_213586	up	intronic_lncRNA	Trans	Null	0.981536	CLSTN1	XM_018060382.1	up
LNC_022639	XLOC_239863	up	intronic_lncRNA	Trans	Null	0.984682	CLSTN1	XM_018060380.1	up
LNC_022639	XLOC_239863	up	intronic_lncRNA	Trans	Null	0.981665	CLSTN1	XM_018060381.1	up
LNC_022639	XLOC_239863	up	intronic_lncRNA	Trans	Null	0.981536	CLSTN1	XM_018060382.1	up
LNC_010539	XLOC_116783	up	intronic_lncRNA	Cis	38749	Null	CNGA3	XM_018054886.1	up
LNC_011410	XLOC_128292	down	intronic_lncRNA	Trans	Null	0.95707	CNKSR2	XM_018043881.1	down
LNC_010518	XLOC_116687	up	intronic_lncRNA	Trans	Null	0.969881	COL16A1	XM_018057521.1	up
LNC_013223	XLOC_146715	up	intronic_lncRNA	Trans	Null	0.976017	COL16A1	XM_018057468.1	up
LNC_013223	XLOC_146715	up	intronic_lncRNA	Trans	Null	0.95271	COL16A1	XM_018057487.1	up
LNC_024054	XLOC_254962	down	lincRNA	Trans	Null	0.959947	COL16A1	XM_018057521.1	up
LNC_007763	XLOC_085244	up	lincRNA	Trans	Null	0.990496	COL8A2	XM_018041567.1	up
XR_001919359.1	gene-LOC108637846	up	lncRNA	Trans	Null	0.959144	CORO6	XM_018064355.1	up
LNC_002327	XLOC_026593	up	intronic_lncRNA	Trans	Null	0.959008	CORO6	XM_018064355.1	up
LNC_007097	XLOC_077813	up	intronic_lncRNA	Trans	Null	0.959144	CORO6	XM_018064355.1	up
LNC_008718	XLOC_097189	up	intronic_lncRNA	Trans	Null	0.959144	CORO6	XM_018064355.1	up
LNC_008922	XLOC_099894	up	antisense_lncRNA	Trans	Null	0.959144	CORO6	XM_018064355.1	up
LNC_009997	XLOC_111182	up	lincRNA	Trans	Null	0.959144	CORO6	XM_018064355.1	up
LNC_017078	XLOC_180699	up	intronic_lncRNA	Trans	Null	0.959049	CORO6	XM_018064355.1	up
LNC_018216	XLOC_193390	up	intronic_lncRNA	Trans	Null	0.959144	CORO6	XM_018064355.1	up
LNC_022223	XLOC_236154	up	lincRNA	Trans	Null	0.959144	CORO6	XM_018064355.1	up
LNC_022298	XLOC_236603	up	antisense_lncRNA	Trans	Null	0.959144	CORO6	XM_018064355.1	up
LNC_006756	XLOC_072633	up	intronic_lncRNA	Trans	Null	0.968457	CPEB3	XM_018041460.1	up
LNC_007921	XLOC_087906	up	intronic_lncRNA	Trans	Null	0.997689	CPEB3	XM_018041460.1	up
LNC_010664	XLOC_117956	up	lincRNA	Trans	Null	0.968455	CPEB3	XM_018041460.1	up
LNC_018845	XLOC_200418	up	intronic_lncRNA	Trans	Null	0.967846	CPEB3	XM_018041460.1	up
LNC_019815	XLOC_208028	up	lincRNA	Trans	Null	0.968457	CPEB3	XM_018041460.1	up
LNC_019981	XLOC_210471	up	intronic_lncRNA	Trans	Null	0.968438	CPEB3	XM_018041460.1	up
LNC_021650	XLOC_229011	up	intronic_lncRNA	Trans	Null	0.968457	CPEB3	XM_018041460.1	up
LNC_000948	XLOC_012157	up	intronic_lncRNA	Trans	Null	1	CPED1	XM_018046985.1	up
LNC_001759	XLOC_020079	up	lincRNA	Trans	Null	0.982812	CPED1	XM_018046985.1	up
LNC_002709	XLOC_029460	up	antisense_lncRNA	Trans	Null	1	CPED1	XM_018046985.1	up
LNC_003614	XLOC_037334	up	lincRNA	Trans	Null	1	CPED1	XM_018046985.1	up
LNC_003615	XLOC_037334	up	lincRNA	Trans	Null	1	CPED1	XM_018046985.1	up
LNC_004309	XLOC_045589	up	intronic_lncRNA	Trans	Null	1	CPED1	XM_018046985.1	up
LNC_006433	XLOC_069084	up	intronic_lncRNA	Trans	Null	1	CPED1	XM_018046985.1	up
LNC_007102	XLOC_077835	up	intronic_lncRNA	Trans	Null	0.987572	CPED1	XM_018046985.1	up
LNC_008288	XLOC_091155	up	antisense_lncRNA	Trans	Null	1	CPED1	XM_018046985.1	up
LNC_009761	XLOC_108430	up	intronic_lncRNA	Trans	Null	1	CPED1	XM_018046985.1	up
LNC_010381	XLOC_115908	up	lincRNA	Trans	Null	1	CPED1	XM_018046985.1	up
LNC_010839	XLOC_120330	up	intronic_lncRNA	Trans	Null	1	CPED1	XM_018046985.1	up
LNC_014406	XLOC_158887	up	antisense_lncRNA	Trans	Null	1	CPED1	XM_018046985.1	up
LNC_015996	XLOC_173492	up	intronic_lncRNA	Trans	Null	1	CPED1	XM_018046985.1	up
LNC_016691	XLOC_178023	up	intronic_lncRNA	Trans	Null	1	CPED1	XM_018046985.1	up
LNC_016806	XLOC_179035	up	lincRNA	Trans	Null	0.973935	CPED1	XM_018046985.1	up
LNC_016988	XLOC_179878	up	lincRNA	Trans	Null	1	CPED1	XM_018046985.1	up
LNC_019601	XLOC_206074	up	intronic_lncRNA	Trans	Null	1	CPED1	XM_018046985.1	up
LNC_019611	XLOC_206152	up	intronic_lncRNA	Trans	Null	1	CPED1	XM_018046985.1	up
LNC_023439	XLOC_249865	up	lincRNA	Trans	Null	1	CPED1	XM_018046985.1	up
LNC_000948	XLOC_012157	up	intronic_lncRNA	Trans	Null	1	CSF2RA	XM_018045111.1	up
LNC_001759	XLOC_020079	up	lincRNA	Trans	Null	0.982812	CSF2RA	XM_018045111.1	up
LNC_002709	XLOC_029460	up	antisense_lncRNA	Trans	Null	1	CSF2RA	XM_018045111.1	up
LNC_003614	XLOC_037334	up	lincRNA	Trans	Null	1	CSF2RA	XM_018045111.1	up
LNC_003615	XLOC_037334	up	lincRNA	Trans	Null	1	CSF2RA	XM_018045111.1	up
LNC_004309	XLOC_045589	up	intronic_lncRNA	Trans	Null	1	CSF2RA	XM_018045111.1	up
LNC_006433	XLOC_069084	up	intronic_lncRNA	Trans	Null	1	CSF2RA	XM_018045111.1	up
LNC_007102	XLOC_077835	up	intronic_lncRNA	Trans	Null	0.987572	CSF2RA	XM_018045111.1	up
LNC_008288	XLOC_091155	up	antisense_lncRNA	Trans	Null	1	CSF2RA	XM_018045111.1	up
LNC_009761	XLOC_108430	up	intronic_lncRNA	Trans	Null	1	CSF2RA	XM_018045111.1	up
LNC_010381	XLOC_115908	up	lincRNA	Trans	Null	1	CSF2RA	XM_018045111.1	up
LNC_010839	XLOC_120330	up	intronic_lncRNA	Trans	Null	1	CSF2RA	XM_018045111.1	up
LNC_014406	XLOC_158887	up	antisense_lncRNA	Trans	Null	1	CSF2RA	XM_018045111.1	up
LNC_015996	XLOC_173492	up	intronic_lncRNA	Trans	Null	1	CSF2RA	XM_018045111.1	up
LNC_016691	XLOC_178023	up	intronic_lncRNA	Trans	Null	1	CSF2RA	XM_018045111.1	up
LNC_016806	XLOC_179035	up	lincRNA	Trans	Null	0.973935	CSF2RA	XM_018045111.1	up
LNC_016988	XLOC_179878	up	lincRNA	Trans	Null	1	CSF2RA	XM_018045111.1	up
LNC_019601	XLOC_206074	up	intronic_lncRNA	Trans	Null	1	CSF2RA	XM_018045111.1	up
LNC_019611	XLOC_206152	up	intronic_lncRNA	Trans	Null	1	CSF2RA	XM_018045111.1	up
LNC_023439	XLOC_249865	up	lincRNA	Trans	Null	1	CSF2RA	XM_018045111.1	up
LNC_006855	XLOC_075400	down	lincRNA	Cis	42396	Null	CSNK1A1	XM_018050175.1	down
LNC_006860	XLOC_075400	down	lincRNA	Cis	42396	Null	CSNK1A1	XM_018050175.1	down
LNC_016958	XLOC_179759	up	intronic_lncRNA	Cis	52355	Null	CTC1	XM_018064620.1	down
LNC_004656	XLOC_049674	up	lincRNA	Trans	Null	0.967981	CTNNA3	XM_018042552.1	up
LNC_006756	XLOC_072633	up	intronic_lncRNA	Trans	Null	1	CTNNA3	XM_018042552.1	up
LNC_006932	XLOC_075921	up	lincRNA	Trans	Null	0.964241	CTNNA3	XM_018042552.1	up
LNC_007921	XLOC_087906	up	intronic_lncRNA	Trans	Null	0.981565	CTNNA3	XM_018042552.1	up
LNC_010664	XLOC_117956	up	lincRNA	Trans	Null	1	CTNNA3	XM_018042552.1	up
LNC_018845	XLOC_200418	up	intronic_lncRNA	Trans	Null	0.999719	CTNNA3	XM_018042552.1	up
LNC_019815	XLOC_208028	up	lincRNA	Trans	Null	1	CTNNA3	XM_018042552.1	up
LNC_019981	XLOC_210471	up	intronic_lncRNA	Trans	Null	0.999999	CTNNA3	XM_018042552.1	up
LNC_021650	XLOC_229011	up	intronic_lncRNA	Trans	Null	1	CTNNA3	XM_018042552.1	up
LNC_002652	XLOC_029185	down	intronic_lncRNA	Trans	Null	0.973891	DENND4B	XM_018046148.1	down
LNC_008156	XLOC_090025	down	lincRNA	Trans	Null	0.96898	DENND4B	XM_018046148.1	down
LNC_013781	XLOC_152632	down	lincRNA	Trans	Null	0.973891	DENND4B	XM_018046148.1	down
LNC_014323	XLOC_157866	down	intronic_lncRNA	Trans	Null	0.978884	DENND4B	XM_018046148.1	down
LNC_014957	XLOC_164090	down	intronic_lncRNA	Trans	Null	0.977324	DENND4B	XM_018046148.1	down
LNC_018020	XLOC_191515	down	lincRNA	Trans	Null	0.972013	DENND4B	XM_018046148.1	down
LNC_019614	XLOC_206167	down	lincRNA	Trans	Null	0.973891	DENND4B	XM_018046148.1	down
LNC_021840	XLOC_231566	down	antisense_lncRNA	Trans	Null	0.973891	DENND4B	XM_018046148.1	down
LNC_002619	XLOC_029137	down	intronic_lncRNA	Trans	Null	1	DENND5A	XM_018059522.1	down
LNC_002772	XLOC_029895	down	lincRNA	Trans	Null	1	DENND5A	XM_018059522.1	down
LNC_004477	XLOC_047986	down	intronic_lncRNA	Trans	Null	0.97161	DENND5A	XM_018059522.1	down
LNC_005761	XLOC_061008	down	intronic_lncRNA	Trans	Null	0.950425	DENND5A	XM_018059522.1	down
LNC_006952	XLOC_076202	down	intronic_lncRNA	Trans	Null	1	DENND5A	XM_018059522.1	down
LNC_010963	XLOC_121561	down	lincRNA	Trans	Null	0.968995	DENND5A	XM_018059522.1	down
LNC_010968	XLOC_121586	down	intronic_lncRNA	Trans	Null	1	DENND5A	XM_018059522.1	down
LNC_011040	XLOC_122386	down	intronic_lncRNA	Trans	Null	1	DENND5A	XM_018059522.1	down
LNC_013576	XLOC_150570	down	antisense_lncRNA	Trans	Null	0.974022	DENND5A	XM_018059522.1	down
LNC_013577	XLOC_150570	down	antisense_lncRNA	Trans	Null	0.974022	DENND5A	XM_018059522.1	down
LNC_015453	XLOC_169709	down	intronic_lncRNA	Trans	Null	1	DENND5A	XM_018059522.1	down
LNC_023292	XLOC_248737	down	intronic_lncRNA	Trans	Null	0.992577	DENND5A	XM_018059522.1	down
LNC_023324	XLOC_249014	down	lincRNA	Trans	Null	1	DENND5A	XM_018059522.1	down
LNC_010786	XLOC_119780	down	lincRNA	Trans	Null	0.973242	DEPDC5	XM_018060924.1	down
LNC_004540	XLOC_048660	down	intronic_lncRNA	Cis	15806	Null	DGKA	XM_005680381.3	up
LNC_002652	XLOC_029185	down	intronic_lncRNA	Trans	Null	0.999792	DIS3L2	XM_018058197.1	down
LNC_008156	XLOC_090025	down	lincRNA	Trans	Null	0.996894	DIS3L2	XM_018058197.1	down
LNC_013781	XLOC_152632	down	lincRNA	Trans	Null	0.999792	DIS3L2	XM_018058197.1	down
LNC_014323	XLOC_157866	down	intronic_lncRNA	Trans	Null	0.991762	DIS3L2	XM_018058197.1	down
LNC_014957	XLOC_164090	down	intronic_lncRNA	Trans	Null	0.999565	DIS3L2	XM_018058197.1	down
LNC_018020	XLOC_191515	down	lincRNA	Trans	Null	0.999134	DIS3L2	XM_018058197.1	down
LNC_019614	XLOC_206167	down	lincRNA	Trans	Null	0.999792	DIS3L2	XM_018058197.1	down
LNC_021840	XLOC_231566	down	antisense_lncRNA	Trans	Null	0.999792	DIS3L2	XM_018058197.1	down
LNC_022148	XLOC_235306	up	antisense_lncRNA	Cis	-70461	Null	DLG2	XM_018042828.1	up
LNC_013851	XLOC_153643	up	intronic_lncRNA	Cis	-36793	Null	DPT	XM_005690613.3	up
LNC_004656	XLOC_049674	up	lincRNA	Trans	Null	0.97347	DRC1	XM_005686933.3	up
LNC_006756	XLOC_072633	up	intronic_lncRNA	Trans	Null	0.993447	DRC1	XM_005686933.3	up
LNC_006932	XLOC_075921	up	lincRNA	Trans	Null	0.955109	DRC1	XM_005686933.3	up
LNC_007921	XLOC_087906	up	intronic_lncRNA	Trans	Null	0.973122	DRC1	XM_005686933.3	up
LNC_010664	XLOC_117956	up	lincRNA	Trans	Null	0.993445	DRC1	XM_005686933.3	up
LNC_018845	XLOC_200418	up	intronic_lncRNA	Trans	Null	0.99295	DRC1	XM_005686933.3	up
LNC_019815	XLOC_208028	up	lincRNA	Trans	Null	0.993447	DRC1	XM_005686933.3	up
LNC_019981	XLOC_210471	up	intronic_lncRNA	Trans	Null	0.993431	DRC1	XM_005686933.3	up
LNC_021650	XLOC_229011	up	intronic_lncRNA	Trans	Null	0.993447	DRC1	XM_005686933.3	up
LNC_005857	XLOC_061904	up	intronic_lncRNA	Trans	Null	0.959494	DSCC1	XM_018058150.1	up
LNC_000795	XLOC_010441	up	intronic_lncRNA	Trans	Null	0.984832	DTNA	XM_013974260.2	up
LNC_002083	XLOC_024459	up	intronic_lncRNA	Trans	Null	0.984689	DTNA	XM_013974260.2	up
LNC_003684	XLOC_038137	up	intronic_lncRNA	Trans	Null	0.976445	DTNA	XM_013974260.2	up
LNC_007299	XLOC_078787	up	intronic_lncRNA	Trans	Null	0.984832	DTNA	XM_013974260.2	up
LNC_015942	XLOC_173265	up	lincRNA	Trans	Null	0.970042	DTNA	XM_013974260.2	up
LNC_017435	XLOC_184119	up	intronic_lncRNA	Trans	Null	0.984832	DTNA	XM_013974260.2	up
LNC_017477	XLOC_185034	up	lincRNA	Trans	Null	0.954157	DTNA	XM_013974260.2	up
LNC_020253	XLOC_213586	up	intronic_lncRNA	Trans	Null	0.984832	DTNA	XM_013974260.2	up
LNC_022639	XLOC_239863	up	intronic_lncRNA	Trans	Null	0.984832	DTNA	XM_013974260.2	up
LNC_014468	XLOC_159302	down	intronic_lncRNA	Trans	Null	0.960533	DYSF	XM_018055065.1	down
LNC_023677	XLOC_251494	down	lincRNA	Trans	Null	0.952025	DYSF	XM_018055065.1	down
LNC_012003	XLOC_134283	down	intronic_lncRNA	Cis	25470	Null	DZANK1	XM_018057241.1	up
XR_001919359.1	gene-LOC108637846	up	lncRNA	Trans	Null	0.953293	EBF3	XM_018041663.1	up
LNC_002327	XLOC_026593	up	intronic_lncRNA	Trans	Null	0.953358	EBF3	XM_018041663.1	up
LNC_007097	XLOC_077813	up	intronic_lncRNA	Trans	Null	0.953293	EBF3	XM_018041663.1	up
LNC_008718	XLOC_097189	up	intronic_lncRNA	Trans	Null	0.953293	EBF3	XM_018041663.1	up
LNC_008922	XLOC_099894	up	antisense_lncRNA	Trans	Null	0.953293	EBF3	XM_018041663.1	up
LNC_009997	XLOC_111182	up	lincRNA	Trans	Null	0.953293	EBF3	XM_018041663.1	up
LNC_017078	XLOC_180699	up	intronic_lncRNA	Trans	Null	0.953158	EBF3	XM_018041663.1	up
LNC_018216	XLOC_193390	up	intronic_lncRNA	Trans	Null	0.953293	EBF3	XM_018041663.1	up
LNC_022223	XLOC_236154	up	lincRNA	Trans	Null	0.953293	EBF3	XM_018041663.1	up
LNC_022298	XLOC_236603	up	antisense_lncRNA	Trans	Null	0.953293	EBF3	XM_018041663.1	up
LNC_023868	XLOC_253092	up	antisense_lncRNA	Trans	Null	0.950269	EBF3	XM_018041663.1	up
LNC_000948	XLOC_012157	up	intronic_lncRNA	Trans	Null	0.999628	EGFLAM	XM_018065633.1	up
LNC_001759	XLOC_020079	up	lincRNA	Trans	Null	0.982265	EGFLAM	XM_018065633.1	up
LNC_002709	XLOC_029460	up	antisense_lncRNA	Trans	Null	0.999627	EGFLAM	XM_018065633.1	up
LNC_003614	XLOC_037334	up	lincRNA	Trans	Null	0.999628	EGFLAM	XM_018065633.1	up
LNC_003615	XLOC_037334	up	lincRNA	Trans	Null	0.999628	EGFLAM	XM_018065633.1	up
LNC_004309	XLOC_045589	up	intronic_lncRNA	Trans	Null	0.999628	EGFLAM	XM_018065633.1	up
LNC_006433	XLOC_069084	up	intronic_lncRNA	Trans	Null	0.999628	EGFLAM	XM_018065633.1	up
LNC_007102	XLOC_077835	up	intronic_lncRNA	Trans	Null	0.9869	EGFLAM	XM_018065633.1	up
LNC_008288	XLOC_091155	up	antisense_lncRNA	Trans	Null	0.999628	EGFLAM	XM_018065633.1	up
LNC_009761	XLOC_108430	up	intronic_lncRNA	Trans	Null	0.999628	EGFLAM	XM_018065633.1	up
LNC_010381	XLOC_115908	up	lincRNA	Trans	Null	0.999628	EGFLAM	XM_018065633.1	up
LNC_010839	XLOC_120330	up	intronic_lncRNA	Trans	Null	0.999628	EGFLAM	XM_018065633.1	up
LNC_014406	XLOC_158887	up	antisense_lncRNA	Trans	Null	0.999628	EGFLAM	XM_018065633.1	up
LNC_015996	XLOC_173492	up	intronic_lncRNA	Trans	Null	0.999628	EGFLAM	XM_018065633.1	up
LNC_016691	XLOC_178023	up	intronic_lncRNA	Trans	Null	0.999628	EGFLAM	XM_018065633.1	up
LNC_016806	XLOC_179035	up	lincRNA	Trans	Null	0.978437	EGFLAM	XM_018065633.1	up
LNC_016988	XLOC_179878	up	lincRNA	Trans	Null	0.999628	EGFLAM	XM_018065633.1	up
LNC_019601	XLOC_206074	up	intronic_lncRNA	Trans	Null	0.999628	EGFLAM	XM_018065633.1	up
LNC_019611	XLOC_206152	up	intronic_lncRNA	Trans	Null	0.999628	EGFLAM	XM_018065633.1	up
LNC_023439	XLOC_249865	up	lincRNA	Trans	Null	0.999628	EGFLAM	XM_018065633.1	up
LNC_001641	XLOC_019311	up	intronic_lncRNA	Trans	Null	0.999874	EIF4A2	XM_018046834.1	up
LNC_002655	XLOC_029185	up	intronic_lncRNA	Trans	Null	0.999874	EIF4A2	XM_018046834.1	up
LNC_004928	XLOC_051783	up	intronic_lncRNA	Trans	Null	0.991159	EIF4A2	XM_018046834.1	up
LNC_006591	XLOC_070773	up	intronic_lncRNA	Trans	Null	0.999874	EIF4A2	XM_018046834.1	up
LNC_007099	XLOC_077830	up	intronic_lncRNA	Trans	Null	0.999865	EIF4A2	XM_018046834.1	up
LNC_007738	XLOC_085118	up	intronic_lncRNA	Trans	Null	0.999877	EIF4A2	XM_018046834.1	up
LNC_014586	XLOC_160122	up	intronic_lncRNA	Trans	Null	0.999874	EIF4A2	XM_018046834.1	up
LNC_014924	XLOC_163934	up	lincRNA	Trans	Null	0.969573	EIF4A2	XM_018046834.1	up
LNC_016266	XLOC_174825	up	intronic_lncRNA	Trans	Null	0.999874	EIF4A2	XM_018046834.1	up
LNC_022098	XLOC_234647	up	intronic_lncRNA	Trans	Null	0.999874	EIF4A2	XM_018046834.1	up
LNC_022148	XLOC_235306	up	antisense_lncRNA	Trans	Null	0.999874	EIF4A2	XM_018046834.1	up
LNC_006756	XLOC_072633	up	intronic_lncRNA	Trans	Null	0.977888	EML1	XM_018066342.1	up
LNC_006932	XLOC_075921	up	lincRNA	Trans	Null	0.995938	EML1	XM_018066342.1	up
LNC_007921	XLOC_087906	up	intronic_lncRNA	Trans	Null	0.955665	EML1	XM_018066342.1	up
LNC_010664	XLOC_117956	up	lincRNA	Trans	Null	0.977887	EML1	XM_018066342.1	up
LNC_018845	XLOC_200418	up	intronic_lncRNA	Trans	Null	0.977445	EML1	XM_018066342.1	up
LNC_019815	XLOC_208028	up	lincRNA	Trans	Null	0.977888	EML1	XM_018066342.1	up
LNC_019981	XLOC_210471	up	intronic_lncRNA	Trans	Null	0.977875	EML1	XM_018066342.1	up
LNC_021650	XLOC_229011	up	intronic_lncRNA	Trans	Null	0.977888	EML1	XM_018066342.1	up
LNC_019601	XLOC_206074	up	intronic_lncRNA	Cis	1639	Null	ENPP4	XM_018039002.1	up
LNC_019603	XLOC_206074	down	intronic_lncRNA	Cis	1639	Null	ENPP4	XM_018039002.1	up
LNC_000795	XLOC_010441	up	intronic_lncRNA	Trans	Null	0.987048	EP400	XM_018061442.1	up
LNC_002083	XLOC_024459	up	intronic_lncRNA	Trans	Null	0.987907	EP400	XM_018061442.1	up
LNC_003684	XLOC_038137	up	intronic_lncRNA	Trans	Null	0.993316	EP400	XM_018061442.1	up
LNC_007299	XLOC_078787	up	intronic_lncRNA	Trans	Null	0.987048	EP400	XM_018061442.1	up
LNC_010003	XLOC_111224	up	intronic_lncRNA	Trans	Null	0.961347	EP400	XM_018061442.1	up
LNC_015942	XLOC_173265	up	lincRNA	Trans	Null	0.972085	EP400	XM_018061442.1	up
LNC_017435	XLOC_184119	up	intronic_lncRNA	Trans	Null	0.987048	EP400	XM_018061442.1	up
LNC_017477	XLOC_185034	up	lincRNA	Trans	Null	0.956098	EP400	XM_018061442.1	up
LNC_020253	XLOC_213586	up	intronic_lncRNA	Trans	Null	0.987048	EP400	XM_018061442.1	up
LNC_022639	XLOC_239863	up	intronic_lncRNA	Trans	Null	0.987048	EP400	XM_018061442.1	up
LNC_000795	XLOC_010441	up	intronic_lncRNA	Trans	Null	0.99995	EPB41L3	XM_018039684.1	up
LNC_002083	XLOC_024459	up	intronic_lncRNA	Trans	Null	0.999984	EPB41L3	XM_018039684.1	up
LNC_003684	XLOC_038137	up	intronic_lncRNA	Trans	Null	0.992907	EPB41L3	XM_018039684.1	up
LNC_007299	XLOC_078787	up	intronic_lncRNA	Trans	Null	0.99995	EPB41L3	XM_018039684.1	up
LNC_010003	XLOC_111224	up	intronic_lncRNA	Trans	Null	0.970096	EPB41L3	XM_018039684.1	up
LNC_015942	XLOC_173265	up	lincRNA	Trans	Null	0.986935	EPB41L3	XM_018039684.1	up
LNC_017435	XLOC_184119	up	intronic_lncRNA	Trans	Null	0.99995	EPB41L3	XM_018039684.1	up
LNC_017477	XLOC_185034	up	lincRNA	Trans	Null	0.971745	EPB41L3	XM_018039684.1	up
LNC_020253	XLOC_213586	up	intronic_lncRNA	Trans	Null	0.99995	EPB41L3	XM_018039684.1	up
LNC_022639	XLOC_239863	up	intronic_lncRNA	Trans	Null	0.99995	EPB41L3	XM_018039684.1	up
LNC_003860	XLOC_040345	down	intronic_lncRNA	Trans	Null	0.978848	EXOC5	XM_018054100.1	down
LNC_004135	XLOC_043598	down	antisense_lncRNA	Trans	Null	0.966513	EXOC5	XM_018054100.1	down
LNC_004391	XLOC_047321	down	lincRNA	Trans	Null	0.978848	EXOC5	XM_018054100.1	down
LNC_007652	XLOC_084154	down	intronic_lncRNA	Trans	Null	0.978848	EXOC5	XM_018054100.1	down
LNC_013760	XLOC_152307	down	intronic_lncRNA	Trans	Null	0.97905	EXOC5	XM_018054100.1	down
LNC_015789	XLOC_171697	down	intronic_lncRNA	Trans	Null	0.978569	EXOC5	XM_018054100.1	down
LNC_016892	XLOC_179438	down	intronic_lncRNA	Trans	Null	0.978848	EXOC5	XM_018054100.1	down
LNC_017145	XLOC_180998	down	intronic_lncRNA	Trans	Null	0.978336	EXOC5	XM_018054100.1	down
LNC_019455	XLOC_205474	down	antisense_lncRNA	Trans	Null	0.978811	EXOC5	XM_018054100.1	down
LNC_022741	XLOC_240857	down	lincRNA	Trans	Null	0.978848	EXOC5	XM_018054100.1	down
LNC_023245	XLOC_248216	down	intronic_lncRNA	Trans	Null	0.978848	EXOC5	XM_018054100.1	down
LNC_023294	XLOC_248737	down	intronic_lncRNA	Trans	Null	0.978838	EXOC5	XM_018054100.1	down
LNC_023677	XLOC_251494	down	lincRNA	Trans	Null	0.975466	EXOC5	XM_018054100.1	down
LNC_000795	XLOC_010441	up	intronic_lncRNA	Trans	Null	0.983051	FAM234A	XM_018040539.1	up
LNC_002083	XLOC_024459	up	intronic_lncRNA	Trans	Null	0.982946	FAM234A	XM_018040539.1	up
LNC_002402	XLOC_027415	up	intronic_lncRNA	Trans	Null	0.951259	FAM234A	XM_018040539.1	up
LNC_003684	XLOC_038137	up	intronic_lncRNA	Trans	Null	0.975038	FAM234A	XM_018040539.1	up
LNC_007299	XLOC_078787	up	intronic_lncRNA	Trans	Null	0.983051	FAM234A	XM_018040539.1	up
LNC_010003	XLOC_111224	up	intronic_lncRNA	Trans	Null	0.961817	FAM234A	XM_018040539.1	up
LNC_014669	XLOC_160679	up	lincRNA	Trans	Null	0.952741	FAM234A	XM_018040539.1	up
LNC_015942	XLOC_173265	up	lincRNA	Trans	Null	0.968821	FAM234A	XM_018040539.1	up
LNC_017435	XLOC_184119	up	intronic_lncRNA	Trans	Null	0.983051	FAM234A	XM_018040539.1	up
LNC_017477	XLOC_185034	up	lincRNA	Trans	Null	0.95318	FAM234A	XM_018040539.1	up
LNC_020253	XLOC_213586	up	intronic_lncRNA	Trans	Null	0.983051	FAM234A	XM_018040539.1	up
LNC_022639	XLOC_239863	up	intronic_lncRNA	Trans	Null	0.983051	FAM234A	XM_018040539.1	up
LNC_000948	XLOC_012157	up	intronic_lncRNA	Trans	Null	0.959629	FBF1	XM_018063782.1	up
LNC_002709	XLOC_029460	up	antisense_lncRNA	Trans	Null	0.959617	FBF1	XM_018063782.1	up
LNC_003614	XLOC_037334	up	lincRNA	Trans	Null	0.959629	FBF1	XM_018063782.1	up
LNC_003615	XLOC_037334	up	lincRNA	Trans	Null	0.959629	FBF1	XM_018063782.1	up
LNC_003654	XLOC_037939	up	intronic_lncRNA	Trans	Null	0.963383	FBF1	XM_018063782.1	up
LNC_004309	XLOC_045589	up	intronic_lncRNA	Trans	Null	0.959629	FBF1	XM_018063782.1	up
LNC_006433	XLOC_069084	up	intronic_lncRNA	Trans	Null	0.959629	FBF1	XM_018063782.1	up
LNC_008288	XLOC_091155	up	antisense_lncRNA	Trans	Null	0.959629	FBF1	XM_018063782.1	up
LNC_009761	XLOC_108430	up	intronic_lncRNA	Trans	Null	0.959629	FBF1	XM_018063782.1	up
LNC_010381	XLOC_115908	up	lincRNA	Trans	Null	0.959629	FBF1	XM_018063782.1	up
LNC_010839	XLOC_120330	up	intronic_lncRNA	Trans	Null	0.959629	FBF1	XM_018063782.1	up
LNC_014406	XLOC_158887	up	antisense_lncRNA	Trans	Null	0.959629	FBF1	XM_018063782.1	up
LNC_015996	XLOC_173492	up	intronic_lncRNA	Trans	Null	0.959629	FBF1	XM_018063782.1	up
LNC_016691	XLOC_178023	up	intronic_lncRNA	Trans	Null	0.959629	FBF1	XM_018063782.1	up
LNC_016806	XLOC_179035	up	lincRNA	Trans	Null	0.98762	FBF1	XM_018063782.1	up
LNC_016988	XLOC_179878	up	lincRNA	Trans	Null	0.959629	FBF1	XM_018063782.1	up
LNC_019601	XLOC_206074	up	intronic_lncRNA	Trans	Null	0.959629	FBF1	XM_018063782.1	up
LNC_019611	XLOC_206152	up	intronic_lncRNA	Trans	Null	0.959629	FBF1	XM_018063782.1	up
LNC_023439	XLOC_249865	up	lincRNA	Trans	Null	0.959629	FBF1	XM_018063782.1	up
XR_001919359.1	gene-LOC108637846	up	lncRNA	Trans	Null	0.950063	FLI1	XM_018043325.1	up
LNC_007097	XLOC_077813	up	intronic_lncRNA	Trans	Null	0.950063	FLI1	XM_018043325.1	up
LNC_008718	XLOC_097189	up	intronic_lncRNA	Trans	Null	0.950063	FLI1	XM_018043325.1	up
LNC_008922	XLOC_099894	up	antisense_lncRNA	Trans	Null	0.950063	FLI1	XM_018043325.1	up
LNC_009997	XLOC_111182	up	lincRNA	Trans	Null	0.950063	FLI1	XM_018043325.1	up
LNC_017078	XLOC_180699	up	intronic_lncRNA	Trans	Null	0.951255	FLI1	XM_018043325.1	up
LNC_018216	XLOC_193390	up	intronic_lncRNA	Trans	Null	0.950063	FLI1	XM_018043325.1	up
LNC_022223	XLOC_236154	up	lincRNA	Trans	Null	0.950063	FLI1	XM_018043325.1	up
LNC_022298	XLOC_236603	up	antisense_lncRNA	Trans	Null	0.950063	FLI1	XM_018043325.1	up
XR_001919359.1	gene-LOC108637846	up	lncRNA	Trans	Null	0.999525	FOXJ2	XM_018048506.1	up
LNC_002327	XLOC_026593	up	intronic_lncRNA	Trans	Null	0.999546	FOXJ2	XM_018048506.1	up
LNC_007097	XLOC_077813	up	intronic_lncRNA	Trans	Null	0.999525	FOXJ2	XM_018048506.1	up
LNC_008718	XLOC_097189	up	intronic_lncRNA	Trans	Null	0.999525	FOXJ2	XM_018048506.1	up
LNC_008922	XLOC_099894	up	antisense_lncRNA	Trans	Null	0.999525	FOXJ2	XM_018048506.1	up
LNC_009997	XLOC_111182	up	lincRNA	Trans	Null	0.999525	FOXJ2	XM_018048506.1	up
LNC_015242	XLOC_167733	up	lincRNA	Trans	Null	0.950882	FOXJ2	XM_018048506.1	up
LNC_017078	XLOC_180699	up	intronic_lncRNA	Trans	Null	0.999478	FOXJ2	XM_018048506.1	up
LNC_018216	XLOC_193390	up	intronic_lncRNA	Trans	Null	0.999525	FOXJ2	XM_018048506.1	up
LNC_022223	XLOC_236154	up	lincRNA	Trans	Null	0.999525	FOXJ2	XM_018048506.1	up
LNC_022298	XLOC_236603	up	antisense_lncRNA	Trans	Null	0.999525	FOXJ2	XM_018048506.1	up
LNC_023868	XLOC_253092	up	antisense_lncRNA	Trans	Null	0.972671	FOXJ2	XM_018048506.1	up
LNC_000795	XLOC_010441	up	intronic_lncRNA	Trans	Null	0.982559	GATA4	XM_018051834.1	up
LNC_002083	XLOC_024459	up	intronic_lncRNA	Trans	Null	0.982354	GATA4	XM_018051834.1	up
LNC_003684	XLOC_038137	up	intronic_lncRNA	Trans	Null	0.974017	GATA4	XM_018051834.1	up
LNC_007299	XLOC_078787	up	intronic_lncRNA	Trans	Null	0.982559	GATA4	XM_018051834.1	up
LNC_015942	XLOC_173265	up	lincRNA	Trans	Null	0.986474	GATA4	XM_018051834.1	up
LNC_017435	XLOC_184119	up	intronic_lncRNA	Trans	Null	0.982559	GATA4	XM_018051834.1	up
LNC_017477	XLOC_185034	up	lincRNA	Trans	Null	0.950176	GATA4	XM_018051834.1	up
LNC_020253	XLOC_213586	up	intronic_lncRNA	Trans	Null	0.982559	GATA4	XM_018051834.1	up
LNC_022639	XLOC_239863	up	intronic_lncRNA	Trans	Null	0.982559	GATA4	XM_018051834.1	up
LNC_002616	XLOC_029137	down	intronic_lncRNA	Trans	Null	0.96716	GDAP2	XM_018045975.1	down
LNC_003860	XLOC_040345	down	intronic_lncRNA	Trans	Null	0.952458	GDAP2	XM_018045975.1	down
LNC_004391	XLOC_047321	down	lincRNA	Trans	Null	0.952458	GDAP2	XM_018045975.1	down
LNC_007652	XLOC_084154	down	intronic_lncRNA	Trans	Null	0.952458	GDAP2	XM_018045975.1	down
LNC_013760	XLOC_152307	down	intronic_lncRNA	Trans	Null	0.950706	GDAP2	XM_018045975.1	down
LNC_015789	XLOC_171697	down	intronic_lncRNA	Trans	Null	0.951944	GDAP2	XM_018045975.1	down
LNC_016892	XLOC_179438	down	intronic_lncRNA	Trans	Null	0.952458	GDAP2	XM_018045975.1	down
LNC_017145	XLOC_180998	down	intronic_lncRNA	Trans	Null	0.951647	GDAP2	XM_018045975.1	down
LNC_019455	XLOC_205474	down	antisense_lncRNA	Trans	Null	0.952671	GDAP2	XM_018045975.1	down
LNC_022741	XLOC_240857	down	lincRNA	Trans	Null	0.952458	GDAP2	XM_018045975.1	down
LNC_023245	XLOC_248216	down	intronic_lncRNA	Trans	Null	0.952458	GDAP2	XM_018045975.1	down
LNC_023294	XLOC_248737	down	intronic_lncRNA	Trans	Null	0.952436	GDAP2	XM_018045975.1	down
LNC_023677	XLOC_251494	down	lincRNA	Trans	Null	0.96088	GDAP2	XM_018045975.1	down
LNC_007097	XLOC_077813	up	intronic_lncRNA	Cis	8412	Null	GNA15	XM_018050802.1	down
LNC_000795	XLOC_010441	up	intronic_lncRNA	Trans	Null	0.964817	GOLIM4	XM_005675355.3	up
LNC_002083	XLOC_024459	up	intronic_lncRNA	Trans	Null	0.966698	GOLIM4	XM_005675355.3	up
LNC_003684	XLOC_038137	up	intronic_lncRNA	Trans	Null	0.953074	GOLIM4	XM_005675355.3	up
LNC_003758	XLOC_039176	up	intronic_lncRNA	Trans	Null	0.950182	GOLIM4	XM_005675355.3	up
LNC_007299	XLOC_078787	up	intronic_lncRNA	Trans	Null	0.964817	GOLIM4	XM_005675355.3	up
LNC_015942	XLOC_173265	up	lincRNA	Trans	Null	0.961587	GOLIM4	XM_005675355.3	up
LNC_017435	XLOC_184119	up	intronic_lncRNA	Trans	Null	0.964817	GOLIM4	XM_005675355.3	up
LNC_020253	XLOC_213586	up	intronic_lncRNA	Trans	Null	0.964817	GOLIM4	XM_005675355.3	up
LNC_022639	XLOC_239863	up	intronic_lncRNA	Trans	Null	0.964817	GOLIM4	XM_005675355.3	up
LNC_004833	XLOC_050894	up	intronic_lncRNA	Trans	Null	0.955049	GRAMD3	XM_013965356.2	up
LNC_009761	XLOC_108430	up	intronic_lncRNA	Cis	45062	Null	HERC1	XM_018054328.1	up
LNC_003467	XLOC_036268	up	intronic_lncRNA	Cis	83845	Null	HIPK2	XM_018046873.1	up
LNC_003467	XLOC_036268	up	intronic_lncRNA	Cis	83845	Null	HIPK2	XM_018046874.1	up
LNC_010518	XLOC_116687	up	intronic_lncRNA	Trans	Null	0.978221	HOXD10	XM_005675932.3	up
LNC_024054	XLOC_254962	down	lincRNA	Trans	Null	0.990531	HOXD10	XM_005675932.3	up
LNC_004656	XLOC_049674	up	lincRNA	Trans	Null	0.967981	ICK	XM_018039102.1	up
LNC_004656	XLOC_049674	up	lincRNA	Trans	Null	0.967981	ICK	XR_001917123.1	up
LNC_006756	XLOC_072633	up	intronic_lncRNA	Trans	Null	1	ICK	XM_018039102.1	up
LNC_006756	XLOC_072633	up	intronic_lncRNA	Trans	Null	1	ICK	XR_001917123.1	up
LNC_006932	XLOC_075921	up	lincRNA	Trans	Null	0.964241	ICK	XM_018039102.1	up
LNC_006932	XLOC_075921	up	lincRNA	Trans	Null	0.964241	ICK	XR_001917123.1	up
LNC_007921	XLOC_087906	up	intronic_lncRNA	Trans	Null	0.981565	ICK	XM_018039102.1	up
LNC_007921	XLOC_087906	up	intronic_lncRNA	Trans	Null	0.981565	ICK	XR_001917123.1	up
LNC_010664	XLOC_117956	up	lincRNA	Trans	Null	1	ICK	XM_018039102.1	up
LNC_010664	XLOC_117956	up	lincRNA	Trans	Null	1	ICK	XR_001917123.1	up
LNC_018845	XLOC_200418	up	intronic_lncRNA	Trans	Null	0.999719	ICK	XM_018039102.1	up
LNC_018845	XLOC_200418	up	intronic_lncRNA	Trans	Null	0.999719	ICK	XR_001917123.1	up
LNC_019815	XLOC_208028	up	lincRNA	Trans	Null	1	ICK	XM_018039102.1	up
LNC_019815	XLOC_208028	up	lincRNA	Trans	Null	1	ICK	XR_001917123.1	up
LNC_019981	XLOC_210471	up	intronic_lncRNA	Trans	Null	0.999999	ICK	XM_018039102.1	up
LNC_019981	XLOC_210471	up	intronic_lncRNA	Trans	Null	0.999999	ICK	XR_001917123.1	up
LNC_021650	XLOC_229011	up	intronic_lncRNA	Trans	Null	1	ICK	XM_018039102.1	up
LNC_021650	XLOC_229011	up	intronic_lncRNA	Trans	Null	1	ICK	XR_001917123.1	up
LNC_010453	XLOC_116313	down	intronic_lncRNA	Cis	33916	Null	INPP5E	XM_018056108.1	down
LNC_023677	XLOC_251494	down	lincRNA	Cis	91	Null	INTS1	XM_018045151.1	up
LNC_000795	XLOC_010441	up	intronic_lncRNA	Trans	Null	0.99362	IQSEC1	XM_018067213.1	up
LNC_002083	XLOC_024459	up	intronic_lncRNA	Trans	Null	0.994505	IQSEC1	XM_018067213.1	up
LNC_003684	XLOC_038137	up	intronic_lncRNA	Trans	Null	0.985876	IQSEC1	XM_018067213.1	up
LNC_007299	XLOC_078787	up	intronic_lncRNA	Trans	Null	0.99362	IQSEC1	XM_018067213.1	up
LNC_010003	XLOC_111224	up	intronic_lncRNA	Trans	Null	0.971176	IQSEC1	XM_018067213.1	up
LNC_015942	XLOC_173265	up	lincRNA	Trans	Null	0.979674	IQSEC1	XM_018067213.1	up
LNC_017435	XLOC_184119	up	intronic_lncRNA	Trans	Null	0.99362	IQSEC1	XM_018067213.1	up
LNC_017477	XLOC_185034	up	lincRNA	Trans	Null	0.964104	IQSEC1	XM_018067213.1	up
LNC_018920	XLOC_200842	down	intronic_lncRNA	Cis	-50940	Null	IQSEC1	XM_018067213.1	up
LNC_020253	XLOC_213586	up	intronic_lncRNA	Trans	Null	0.99362	IQSEC1	XM_018067213.1	up
LNC_022639	XLOC_239863	up	intronic_lncRNA	Trans	Null	0.99362	IQSEC1	XM_018067213.1	up
LNC_014801	XLOC_163069	down	lincRNA	Trans	Null	0.972506	IRF4	XM_018039301.1	down
LNC_023429	XLOC_249763	down	lincRNA	Trans	Null	0.987912	IRF4	XM_018039301.1	down
LNC_021899	XLOC_232197	down	antisense_lncRNA	Trans	Null	0.993445	KANSL3	XM_018054857.1	down
LNC_007393	XLOC_080642	up	antisense_lncRNA	Trans	Null	0.957678	KCNJ8	XM_005680784.3	up
LNC_010518	XLOC_116687	up	intronic_lncRNA	Trans	Null	0.951058	KCNJ8	XM_005680784.3	up
LNC_019981	XLOC_210471	up	intronic_lncRNA	Cis	-151926	Null	KCTD1	XM_018039651.1	up
LNC_019267	XLOC_203786	down	intronic_lncRNA	Cis	-36970	Null	KCTD20	XM_005696275.3	up
LNC_001641	XLOC_019311	up	intronic_lncRNA	Trans	Null	1	KIAA0355	XM_018062290.1	up
LNC_001641	XLOC_019311	up	intronic_lncRNA	Trans	Null	1	KIAA0355	XM_018062292.1	up
LNC_002655	XLOC_029185	up	intronic_lncRNA	Trans	Null	1	KIAA0355	XM_018062290.1	up
LNC_002655	XLOC_029185	up	intronic_lncRNA	Trans	Null	1	KIAA0355	XM_018062292.1	up
LNC_004928	XLOC_051783	up	intronic_lncRNA	Trans	Null	0.991208	KIAA0355	XM_018062290.1	up
LNC_004928	XLOC_051783	up	intronic_lncRNA	Trans	Null	0.991208	KIAA0355	XM_018062292.1	up
LNC_006591	XLOC_070773	up	intronic_lncRNA	Trans	Null	1	KIAA0355	XM_018062290.1	up
LNC_006591	XLOC_070773	up	intronic_lncRNA	Trans	Null	1	KIAA0355	XM_018062292.1	up
LNC_007099	XLOC_077830	up	intronic_lncRNA	Trans	Null	0.999983	KIAA0355	XM_018062290.1	up
LNC_007099	XLOC_077830	up	intronic_lncRNA	Trans	Null	0.999983	KIAA0355	XM_018062292.1	up
LNC_007738	XLOC_085118	up	intronic_lncRNA	Trans	Null	0.999999	KIAA0355	XM_018062290.1	up
LNC_007738	XLOC_085118	up	intronic_lncRNA	Trans	Null	0.999999	KIAA0355	XM_018062292.1	up
LNC_014586	XLOC_160122	up	intronic_lncRNA	Trans	Null	1	KIAA0355	XM_018062290.1	up
LNC_014586	XLOC_160122	up	intronic_lncRNA	Trans	Null	1	KIAA0355	XM_018062292.1	up
LNC_014924	XLOC_163934	up	lincRNA	Trans	Null	0.969471	KIAA0355	XM_018062290.1	up
LNC_014924	XLOC_163934	up	lincRNA	Trans	Null	0.969471	KIAA0355	XM_018062292.1	up
LNC_016266	XLOC_174825	up	intronic_lncRNA	Trans	Null	1	KIAA0355	XM_018062290.1	up
LNC_016266	XLOC_174825	up	intronic_lncRNA	Trans	Null	1	KIAA0355	XM_018062292.1	up
LNC_022098	XLOC_234647	up	intronic_lncRNA	Trans	Null	1	KIAA0355	XM_018062290.1	up
LNC_022098	XLOC_234647	up	intronic_lncRNA	Trans	Null	1	KIAA0355	XM_018062292.1	up
LNC_022148	XLOC_235306	up	antisense_lncRNA	Trans	Null	1	KIAA0355	XM_018062290.1	up
LNC_022148	XLOC_235306	up	antisense_lncRNA	Trans	Null	1	KIAA0355	XM_018062292.1	up
LNC_000795	XLOC_010441	up	intronic_lncRNA	Trans	Null	0.999958	KIAA0513	XM_018061804.1	up
LNC_002083	XLOC_024459	up	intronic_lncRNA	Trans	Null	0.999919	KIAA0513	XM_018061804.1	up
LNC_003684	XLOC_038137	up	intronic_lncRNA	Trans	Null	0.992913	KIAA0513	XM_018061804.1	up
LNC_007299	XLOC_078787	up	intronic_lncRNA	Trans	Null	0.999958	KIAA0513	XM_018061804.1	up
LNC_010003	XLOC_111224	up	intronic_lncRNA	Trans	Null	0.969309	KIAA0513	XM_018061804.1	up
LNC_015789	XLOC_171697	down	intronic_lncRNA	Cis	91262	Null	KIAA0513	XM_018061804.1	up
LNC_015942	XLOC_173265	up	lincRNA	Trans	Null	0.986968	KIAA0513	XM_018061804.1	up
LNC_017435	XLOC_184119	up	intronic_lncRNA	Trans	Null	0.999958	KIAA0513	XM_018061804.1	up
LNC_017477	XLOC_185034	up	lincRNA	Trans	Null	0.971697	KIAA0513	XM_018061804.1	up
LNC_020253	XLOC_213586	up	intronic_lncRNA	Trans	Null	0.999958	KIAA0513	XM_018061804.1	up
LNC_022639	XLOC_239863	up	intronic_lncRNA	Trans	Null	0.999958	KIAA0513	XM_018061804.1	up
LNC_015942	XLOC_173265	up	lincRNA	Trans	Null	0.953553	KIAA1462	XR_001918998.1	up
LNC_017477	XLOC_185034	up	lincRNA	Trans	Null	0.950587	KIAA1462	XR_001918998.1	up
LNC_019356	XLOC_204358	down	lincRNA	Trans	Null	0.986988	KIF13A	XM_018038722.1	down
LNC_023588	XLOC_250759	down	antisense_lncRNA	Trans	Null	0.957083	KIF13A	XM_018038722.1	down
LNC_000795	XLOC_010441	up	intronic_lncRNA	Trans	Null	1	KIF16B	XM_018056936.1	up
LNC_002083	XLOC_024459	up	intronic_lncRNA	Trans	Null	0.999966	KIF16B	XM_018056936.1	up
LNC_003684	XLOC_038137	up	intronic_lncRNA	Trans	Null	0.993064	KIF16B	XM_018056936.1	up
LNC_007299	XLOC_078787	up	intronic_lncRNA	Trans	Null	1	KIF16B	XM_018056936.1	up
LNC_010003	XLOC_111224	up	intronic_lncRNA	Trans	Null	0.969754	KIF16B	XM_018056936.1	up
LNC_015942	XLOC_173265	up	lincRNA	Trans	Null	0.98713	KIF16B	XM_018056936.1	up
LNC_017435	XLOC_184119	up	intronic_lncRNA	Trans	Null	1	KIF16B	XM_018056936.1	up
LNC_017477	XLOC_185034	up	lincRNA	Trans	Null	0.972008	KIF16B	XM_018056936.1	up
LNC_020253	XLOC_213586	up	intronic_lncRNA	Trans	Null	1	KIF16B	XM_018056936.1	up
LNC_022639	XLOC_239863	up	intronic_lncRNA	Trans	Null	1	KIF16B	XM_018056936.1	up
LNC_003860	XLOC_040345	down	intronic_lncRNA	Trans	Null	0.958689	KIF20B	XM_018041592.1	down
LNC_004391	XLOC_047321	down	lincRNA	Trans	Null	0.958689	KIF20B	XM_018041592.1	down
LNC_007652	XLOC_084154	down	intronic_lncRNA	Trans	Null	0.958689	KIF20B	XM_018041592.1	down
LNC_013760	XLOC_152307	down	intronic_lncRNA	Trans	Null	0.95761	KIF20B	XM_018041592.1	down
LNC_015789	XLOC_171697	down	intronic_lncRNA	Trans	Null	0.959532	KIF20B	XM_018041592.1	down
LNC_016892	XLOC_179438	down	intronic_lncRNA	Trans	Null	0.958689	KIF20B	XM_018041592.1	down
LNC_017145	XLOC_180998	down	intronic_lncRNA	Trans	Null	0.961995	KIF20B	XM_018041592.1	down
LNC_019455	XLOC_205474	down	antisense_lncRNA	Trans	Null	0.958806	KIF20B	XM_018041592.1	down
LNC_022741	XLOC_240857	down	lincRNA	Trans	Null	0.958689	KIF20B	XM_018041592.1	down
LNC_023245	XLOC_248216	down	intronic_lncRNA	Trans	Null	0.958689	KIF20B	XM_018041592.1	down
LNC_023294	XLOC_248737	down	intronic_lncRNA	Trans	Null	0.958742	KIF20B	XM_018041592.1	down
LNC_023677	XLOC_251494	down	lincRNA	Trans	Null	0.964191	KIF20B	XM_018041592.1	down
XR_001919359.1	gene-LOC108637846	up	lncRNA	Trans	Null	1	KIF21A	XM_018047924.1	up
LNC_002327	XLOC_026593	up	intronic_lncRNA	Trans	Null	0.999983	KIF21A	XM_018047924.1	up
LNC_007097	XLOC_077813	up	intronic_lncRNA	Trans	Null	1	KIF21A	XM_018047924.1	up
LNC_008718	XLOC_097189	up	intronic_lncRNA	Trans	Null	1	KIF21A	XM_018047924.1	up
LNC_008922	XLOC_099894	up	antisense_lncRNA	Trans	Null	1	KIF21A	XM_018047924.1	up
LNC_009997	XLOC_111182	up	lincRNA	Trans	Null	1	KIF21A	XM_018047924.1	up
LNC_015242	XLOC_167733	up	lincRNA	Trans	Null	0.953923	KIF21A	XM_018047924.1	up
LNC_017078	XLOC_180699	up	intronic_lncRNA	Trans	Null	0.999986	KIF21A	XM_018047924.1	up
LNC_018216	XLOC_193390	up	intronic_lncRNA	Trans	Null	1	KIF21A	XM_018047924.1	up
LNC_022223	XLOC_236154	up	lincRNA	Trans	Null	1	KIF21A	XM_018047924.1	up
LNC_022298	XLOC_236603	up	antisense_lncRNA	Trans	Null	1	KIF21A	XM_018047924.1	up
LNC_023868	XLOC_253092	up	antisense_lncRNA	Trans	Null	0.972987	KIF21A	XM_018047924.1	up
LNC_012945	XLOC_144448	down	intronic_lncRNA	Cis	4152	Null	KIFC2	XM_018058750.1	down
LNC_003508	XLOC_036586	down	intronic_lncRNA	Cis	-21344	Null	KLHDC10	XM_018046928.1	down
LNC_000795	XLOC_010441	up	intronic_lncRNA	Trans	Null	0.96283	KTN1	XM_018054108.1	up
LNC_002083	XLOC_024459	up	intronic_lncRNA	Trans	Null	0.965006	KTN1	XM_018054108.1	up
LNC_003684	XLOC_038137	up	intronic_lncRNA	Trans	Null	0.954256	KTN1	XM_018054108.1	up
LNC_007299	XLOC_078787	up	intronic_lncRNA	Trans	Null	0.96283	KTN1	XM_018054108.1	up
LNC_017435	XLOC_184119	up	intronic_lncRNA	Trans	Null	0.96283	KTN1	XM_018054108.1	up
LNC_020253	XLOC_213586	up	intronic_lncRNA	Trans	Null	0.96283	KTN1	XM_018054108.1	up
LNC_022639	XLOC_239863	up	intronic_lncRNA	Trans	Null	0.96283	KTN1	XM_018054108.1	up
LNC_000795	XLOC_010441	up	intronic_lncRNA	Trans	Null	0.978236	LAMA2	XM_005684732.3	up
LNC_002083	XLOC_024459	up	intronic_lncRNA	Trans	Null	0.978046	LAMA2	XM_005684732.3	up
LNC_003684	XLOC_038137	up	intronic_lncRNA	Trans	Null	0.969223	LAMA2	XM_005684732.3	up
LNC_007299	XLOC_078787	up	intronic_lncRNA	Trans	Null	0.978236	LAMA2	XM_005684732.3	up
LNC_010003	XLOC_111224	up	intronic_lncRNA	Trans	Null	0.960184	LAMA2	XM_005684732.3	up
LNC_015942	XLOC_173265	up	lincRNA	Trans	Null	0.970431	LAMA2	XM_005684732.3	up
LNC_017435	XLOC_184119	up	intronic_lncRNA	Trans	Null	0.978236	LAMA2	XM_005684732.3	up
LNC_020253	XLOC_213586	up	intronic_lncRNA	Trans	Null	0.978236	LAMA2	XM_005684732.3	up
LNC_022639	XLOC_239863	up	intronic_lncRNA	Trans	Null	0.978236	LAMA2	XM_005684732.3	up
LNC_004656	XLOC_049674	up	lincRNA	Trans	Null	0.971157	LHFPL2	XM_018053682.1	up
XR_001919359.1	gene-LOC108637846	up	lncRNA	Trans	Null	1	LIN9	XM_018060226.1	up
LNC_002327	XLOC_026593	up	intronic_lncRNA	Trans	Null	0.999983	LIN9	XM_018060226.1	up
LNC_007097	XLOC_077813	up	intronic_lncRNA	Trans	Null	1	LIN9	XM_018060226.1	up
LNC_008718	XLOC_097189	up	intronic_lncRNA	Trans	Null	1	LIN9	XM_018060226.1	up
LNC_008922	XLOC_099894	up	antisense_lncRNA	Trans	Null	1	LIN9	XM_018060226.1	up
LNC_009997	XLOC_111182	up	lincRNA	Trans	Null	1	LIN9	XM_018060226.1	up
LNC_015242	XLOC_167733	up	lincRNA	Trans	Null	0.953923	LIN9	XM_018060226.1	up
LNC_017078	XLOC_180699	up	intronic_lncRNA	Trans	Null	0.999986	LIN9	XM_018060226.1	up
LNC_018216	XLOC_193390	up	intronic_lncRNA	Trans	Null	1	LIN9	XM_018060226.1	up
LNC_022223	XLOC_236154	up	lincRNA	Trans	Null	1	LIN9	XM_018060226.1	up
LNC_022298	XLOC_236603	up	antisense_lncRNA	Trans	Null	1	LIN9	XM_018060226.1	up
LNC_023868	XLOC_253092	up	antisense_lncRNA	Trans	Null	0.972987	LIN9	XM_018060226.1	up
LNC_012770	XLOC_142576	up	intronic_lncRNA	Cis	-4519	Null	LOC100861279	NM_001285623.1	up
LNC_002619	XLOC_029137	down	intronic_lncRNA	Trans	Null	0.997694	LOC102169353	XM_018042139.1	down
LNC_002619	XLOC_029137	down	intronic_lncRNA	Trans	Null	0.997304	LOC102169353	XM_018042144.1	down
LNC_002772	XLOC_029895	down	lincRNA	Trans	Null	0.997694	LOC102169353	XM_018042139.1	down
LNC_002772	XLOC_029895	down	lincRNA	Trans	Null	0.997304	LOC102169353	XM_018042144.1	down
LNC_002842	XLOC_030585	up	intronic_lncRNA	Cis	-240205	Null	LOC102169353	XM_018042139.1	down
LNC_002842	XLOC_030585	up	intronic_lncRNA	Cis	-240205	Null	LOC102169353	XM_018042144.1	down
LNC_004477	XLOC_047986	down	intronic_lncRNA	Trans	Null	0.968477	LOC102169353	XM_018042139.1	down
LNC_004477	XLOC_047986	down	intronic_lncRNA	Trans	Null	0.968026	LOC102169353	XM_018042144.1	down
LNC_006952	XLOC_076202	down	intronic_lncRNA	Trans	Null	0.997694	LOC102169353	XM_018042139.1	down
LNC_006952	XLOC_076202	down	intronic_lncRNA	Trans	Null	0.997304	LOC102169353	XM_018042144.1	down
LNC_010963	XLOC_121561	down	lincRNA	Trans	Null	0.965634	LOC102169353	XM_018042139.1	down
LNC_010963	XLOC_121561	down	lincRNA	Trans	Null	0.965166	LOC102169353	XM_018042144.1	down
LNC_010968	XLOC_121586	down	intronic_lncRNA	Trans	Null	0.997694	LOC102169353	XM_018042139.1	down
LNC_010968	XLOC_121586	down	intronic_lncRNA	Trans	Null	0.997304	LOC102169353	XM_018042144.1	down
LNC_011040	XLOC_122386	down	intronic_lncRNA	Trans	Null	0.997694	LOC102169353	XM_018042139.1	down
LNC_011040	XLOC_122386	down	intronic_lncRNA	Trans	Null	0.997304	LOC102169353	XM_018042144.1	down
LNC_013576	XLOC_150570	down	antisense_lncRNA	Trans	Null	0.970539	LOC102169353	XM_018042139.1	down
LNC_013576	XLOC_150570	down	antisense_lncRNA	Trans	Null	0.97006	LOC102169353	XM_018042144.1	down
LNC_013577	XLOC_150570	down	antisense_lncRNA	Trans	Null	0.970539	LOC102169353	XM_018042139.1	down
LNC_013577	XLOC_150570	down	antisense_lncRNA	Trans	Null	0.97006	LOC102169353	XM_018042144.1	down
LNC_015453	XLOC_169709	down	intronic_lncRNA	Trans	Null	0.997694	LOC102169353	XM_018042139.1	down
LNC_015453	XLOC_169709	down	intronic_lncRNA	Trans	Null	0.997304	LOC102169353	XM_018042144.1	down
LNC_019144	XLOC_203003	down	intronic_lncRNA	Trans	Null	0.964171	LOC102169353	XM_018042139.1	down
LNC_019144	XLOC_203003	down	intronic_lncRNA	Trans	Null	0.965619	LOC102169353	XM_018042144.1	down
LNC_023292	XLOC_248737	down	intronic_lncRNA	Trans	Null	0.98983	LOC102169353	XM_018042139.1	down
LNC_023292	XLOC_248737	down	intronic_lncRNA	Trans	Null	0.989406	LOC102169353	XM_018042144.1	down
LNC_023324	XLOC_249014	down	lincRNA	Trans	Null	0.99769	LOC102169353	XM_018042139.1	down
LNC_023324	XLOC_249014	down	lincRNA	Trans	Null	0.9973	LOC102169353	XM_018042144.1	down
LNC_000795	XLOC_010441	up	intronic_lncRNA	Trans	Null	1	LOC102169935	XM_013975506.2	up
LNC_002083	XLOC_024459	up	intronic_lncRNA	Trans	Null	0.999966	LOC102169935	XM_013975506.2	up
LNC_003684	XLOC_038137	up	intronic_lncRNA	Trans	Null	0.993066	LOC102169935	XM_013975506.2	up
LNC_007299	XLOC_078787	up	intronic_lncRNA	Trans	Null	1	LOC102169935	XM_013975506.2	up
LNC_010003	XLOC_111224	up	intronic_lncRNA	Trans	Null	0.969752	LOC102169935	XM_013975506.2	up
LNC_015942	XLOC_173265	up	lincRNA	Trans	Null	0.987134	LOC102169935	XM_013975506.2	up
LNC_017435	XLOC_184119	up	intronic_lncRNA	Trans	Null	1	LOC102169935	XM_013975506.2	up
LNC_017477	XLOC_185034	up	lincRNA	Trans	Null	0.972013	LOC102169935	XM_013975506.2	up
LNC_020253	XLOC_213586	up	intronic_lncRNA	Trans	Null	1	LOC102169935	XM_013975506.2	up
LNC_022639	XLOC_239863	up	intronic_lncRNA	Trans	Null	1	LOC102169935	XM_013975506.2	up
LNC_002619	XLOC_029137	down	intronic_lncRNA	Trans	Null	1	LOC102172084	XM_018059558.1	down
LNC_002772	XLOC_029895	down	lincRNA	Trans	Null	1	LOC102172084	XM_018059558.1	down
LNC_004477	XLOC_047986	down	intronic_lncRNA	Trans	Null	0.97161	LOC102172084	XM_018059558.1	down
LNC_005761	XLOC_061008	down	intronic_lncRNA	Trans	Null	0.950425	LOC102172084	XM_018059558.1	down
LNC_006952	XLOC_076202	down	intronic_lncRNA	Trans	Null	1	LOC102172084	XM_018059558.1	down
LNC_010963	XLOC_121561	down	lincRNA	Trans	Null	0.968995	LOC102172084	XM_018059558.1	down
LNC_010968	XLOC_121586	down	intronic_lncRNA	Trans	Null	1	LOC102172084	XM_018059558.1	down
LNC_011040	XLOC_122386	down	intronic_lncRNA	Trans	Null	1	LOC102172084	XM_018059558.1	down
LNC_013576	XLOC_150570	down	antisense_lncRNA	Trans	Null	0.974022	LOC102172084	XM_018059558.1	down
LNC_013577	XLOC_150570	down	antisense_lncRNA	Trans	Null	0.974022	LOC102172084	XM_018059558.1	down
LNC_015453	XLOC_169709	down	intronic_lncRNA	Trans	Null	1	LOC102172084	XM_018059558.1	down
LNC_023292	XLOC_248737	down	intronic_lncRNA	Trans	Null	0.992577	LOC102172084	XM_018059558.1	down
LNC_023324	XLOC_249014	down	lincRNA	Trans	Null	1	LOC102172084	XM_018059558.1	down
LNC_017634	XLOC_187402	up	intronic_lncRNA	Cis	43574	Null	LOC102173506	XM_005694796.3	up
LNC_002652	XLOC_029185	down	intronic_lncRNA	Trans	Null	1	LOC102173992	XR_001917202.1	down
LNC_008156	XLOC_090025	down	lincRNA	Trans	Null	0.997	LOC102173992	XR_001917202.1	down
LNC_013781	XLOC_152632	down	lincRNA	Trans	Null	1	LOC102173992	XR_001917202.1	down
LNC_014323	XLOC_157866	down	intronic_lncRNA	Trans	Null	0.992394	LOC102173992	XR_001917202.1	down
LNC_014957	XLOC_164090	down	intronic_lncRNA	Trans	Null	0.999798	LOC102173992	XR_001917202.1	down
LNC_018020	XLOC_191515	down	lincRNA	Trans	Null	0.999174	LOC102173992	XR_001917202.1	down
LNC_019614	XLOC_206167	down	lincRNA	Trans	Null	1	LOC102173992	XR_001917202.1	down
LNC_021840	XLOC_231566	down	antisense_lncRNA	Trans	Null	1	LOC102173992	XR_001917202.1	down
LNC_019497	XLOC_205503	up	antisense_lncRNA	Cis	26427	Null	LOC102180173	XM_013974103.2	down
LNC_019497	XLOC_205503	up	antisense_lncRNA	Cis	26427	Null	LOC102180173	XM_018038534.1	down
LNC_010518	XLOC_116687	up	intronic_lncRNA	Trans	Null	0.981626	LOC102181826	XM_005697319.2	up
LNC_024054	XLOC_254962	down	lincRNA	Trans	Null	0.984526	LOC102181826	XM_005697319.2	up
LNC_003131	XLOC_033641	up	intronic_lncRNA	Cis	-11305	Null	LOC102185621	XM_018045876.1	up
LNC_003131	XLOC_033641	up	intronic_lncRNA	Trans	Null	0.962444	LOC102185621	XM_018045876.1	up
LNC_004656	XLOC_049674	up	lincRNA	Trans	Null	0.951616	LOC102188073	XM_018062002.1	up
LNC_006756	XLOC_072633	up	intronic_lncRNA	Trans	Null	0.986501	LOC102188073	XM_018062002.1	up
LNC_006932	XLOC_075921	up	lincRNA	Trans	Null	0.953777	LOC102188073	XM_018062002.1	up
LNC_007921	XLOC_087906	up	intronic_lncRNA	Trans	Null	0.966328	LOC102188073	XM_018062002.1	up
LNC_010664	XLOC_117956	up	lincRNA	Trans	Null	0.9865	LOC102188073	XM_018062002.1	up
LNC_018845	XLOC_200418	up	intronic_lncRNA	Trans	Null	0.986009	LOC102188073	XM_018062002.1	up
LNC_019815	XLOC_208028	up	lincRNA	Trans	Null	0.986501	LOC102188073	XM_018062002.1	up
LNC_019981	XLOC_210471	up	intronic_lncRNA	Trans	Null	0.986485	LOC102188073	XM_018062002.1	up
LNC_021650	XLOC_229011	up	intronic_lncRNA	Trans	Null	0.986501	LOC102188073	XM_018062002.1	up
XR_001919359.1	gene-LOC108637846	up	lncRNA	Trans	Null	0.979401	LOC102190903	XM_005692255.2	up
LNC_002327	XLOC_026593	up	intronic_lncRNA	Trans	Null	0.979265	LOC102190903	XM_005692255.2	up
LNC_004833	XLOC_050894	up	intronic_lncRNA	Trans	Null	0.966233	LOC102190903	XM_005692255.2	up
LNC_007097	XLOC_077813	up	intronic_lncRNA	Trans	Null	0.979401	LOC102190903	XM_005692255.2	up
LNC_008718	XLOC_097189	up	intronic_lncRNA	Trans	Null	0.979401	LOC102190903	XM_005692255.2	up
LNC_008922	XLOC_099894	up	antisense_lncRNA	Trans	Null	0.979401	LOC102190903	XM_005692255.2	up
LNC_009997	XLOC_111182	up	lincRNA	Trans	Null	0.979401	LOC102190903	XM_005692255.2	up
LNC_017078	XLOC_180699	up	intronic_lncRNA	Trans	Null	0.980406	LOC102190903	XM_005692255.2	up
LNC_018216	XLOC_193390	up	intronic_lncRNA	Trans	Null	0.979401	LOC102190903	XM_005692255.2	up
LNC_022223	XLOC_236154	up	lincRNA	Trans	Null	0.979401	LOC102190903	XM_005692255.2	up
LNC_022298	XLOC_236603	up	antisense_lncRNA	Trans	Null	0.979401	LOC102190903	XM_005692255.2	up
LNC_024010	XLOC_254496	up	antisense_lncRNA	Cis	8284	Null	LOC108635304	XM_018045512.1	up
LNC_000795	XLOC_010441	up	intronic_lncRNA	Trans	Null	0.981617	LPL	NM_001285607.1	up
LNC_002083	XLOC_024459	up	intronic_lncRNA	Trans	Null	0.981508	LPL	NM_001285607.1	up
LNC_003684	XLOC_038137	up	intronic_lncRNA	Trans	Null	0.973609	LPL	NM_001285607.1	up
LNC_007299	XLOC_078787	up	intronic_lncRNA	Trans	Null	0.981617	LPL	NM_001285607.1	up
LNC_010003	XLOC_111224	up	intronic_lncRNA	Trans	Null	0.975597	LPL	NM_001285607.1	up
LNC_015942	XLOC_173265	up	lincRNA	Trans	Null	0.967077	LPL	NM_001285607.1	up
LNC_017435	XLOC_184119	up	intronic_lncRNA	Trans	Null	0.981617	LPL	NM_001285607.1	up
LNC_017477	XLOC_185034	up	lincRNA	Trans	Null	0.969274	LPL	NM_001285607.1	up
LNC_020253	XLOC_213586	up	intronic_lncRNA	Trans	Null	0.981617	LPL	NM_001285607.1	up
LNC_022639	XLOC_239863	up	intronic_lncRNA	Trans	Null	0.981617	LPL	NM_001285607.1	up
LNC_011659	XLOC_130665	down	intronic_lncRNA	Trans	Null	0.967314	LRRC40	XM_018045438.1	down
LNC_022298	XLOC_236603	up	antisense_lncRNA	Cis	31252	Null	LTBP3	XM_018043213.1	up
LNC_022312	XLOC_236634	down	intronic_lncRNA	Cis	15856	Null	LTBP3	XM_018043213.1	up
LNC_007393	XLOC_080642	up	antisense_lncRNA	Trans	Null	0.952873	MAL	XM_018054820.1	up
LNC_010518	XLOC_116687	up	intronic_lncRNA	Cis	-24056	Null	MAL	XM_018054820.1	up
LNC_010518	XLOC_116687	up	intronic_lncRNA	Trans	Null	0.992554	MAL	XM_018054820.1	up
LNC_024054	XLOC_254962	down	lincRNA	Trans	Null	0.963171	MAL	XM_018054820.1	up
LNC_002637	XLOC_029185	down	intronic_lncRNA	Trans	Null	0.998859	MAMSTR	XM_018062736.1	down
LNC_004634	XLOC_049430	down	intronic_lncRNA	Trans	Null	0.973537	MAMSTR	XM_018062736.1	down
LNC_006860	XLOC_075400	down	lincRNA	Trans	Null	0.997298	MAMSTR	XM_018062736.1	down
LNC_007755	XLOC_085200	down	intronic_lncRNA	Trans	Null	0.988972	MAMSTR	XM_018062736.1	down
LNC_009677	XLOC_107409	down	intronic_lncRNA	Trans	Null	0.999904	MAMSTR	XM_018062736.1	down
LNC_010329	XLOC_115517	down	intronic_lncRNA	Trans	Null	0.999904	MAMSTR	XM_018062736.1	down
LNC_014607	XLOC_160259	down	intronic_lncRNA	Trans	Null	0.999904	MAMSTR	XM_018062736.1	down
LNC_015286	XLOC_168551	down	intronic_lncRNA	Trans	Null	0.999904	MAMSTR	XM_018062736.1	down
LNC_015775	XLOC_171652	down	intronic_lncRNA	Trans	Null	0.999904	MAMSTR	XM_018062736.1	down
LNC_023403	XLOC_249542	down	antisense_lncRNA	Trans	Null	0.978735	MAMSTR	XM_018062736.1	down
LNC_023863	XLOC_253092	down	antisense_lncRNA	Trans	Null	0.999904	MAMSTR	XM_018062736.1	down
LNC_018102	XLOC_192552	down	intronic_lncRNA	Cis	93809	Null	MAN2A2	XM_018066104.1	up
LNC_002561	XLOC_028828	down	lincRNA	Trans	Null	0.983852	MAP2	XM_005676452.3	down
LNC_009677	XLOC_107409	down	intronic_lncRNA	Trans	Null	0.951083	MAP2	XM_005676452.3	down
LNC_010329	XLOC_115517	down	intronic_lncRNA	Trans	Null	0.951083	MAP2	XM_005676452.3	down
LNC_014607	XLOC_160259	down	intronic_lncRNA	Trans	Null	0.951083	MAP2	XM_005676452.3	down
LNC_015286	XLOC_168551	down	intronic_lncRNA	Trans	Null	0.951083	MAP2	XM_005676452.3	down
LNC_015775	XLOC_171652	down	intronic_lncRNA	Trans	Null	0.951083	MAP2	XM_005676452.3	down
LNC_017683	XLOC_188067	down	intronic_lncRNA	Trans	Null	0.979509	MAP2	XM_005676452.3	down
LNC_023403	XLOC_249542	down	antisense_lncRNA	Trans	Null	0.994042	MAP2	XM_005676452.3	down
LNC_023863	XLOC_253092	down	antisense_lncRNA	Trans	Null	0.951083	MAP2	XM_005676452.3	down
XR_001919359.1	gene-LOC108637846	up	lncRNA	Trans	Null	0.999977	MAP4K4	XM_018054930.1	up
XR_001919359.1	gene-LOC108637846	up	lncRNA	Trans	Null	1	MAP4K4	XM_018054934.1	up
XR_001919359.1	gene-LOC108637846	up	lncRNA	Trans	Null	1	MAP4K4	XM_018054939.1	up
XR_001919359.1	gene-LOC108637846	up	lncRNA	Trans	Null	1	MAP4K4	XM_018054941.1	up
XR_001919359.1	gene-LOC108637846	up	lncRNA	Trans	Null	1	MAP4K4	XM_018054946.1	up
LNC_002327	XLOC_026593	up	intronic_lncRNA	Trans	Null	0.999958	MAP4K4	XM_018054930.1	up
LNC_002327	XLOC_026593	up	intronic_lncRNA	Trans	Null	0.999983	MAP4K4	XM_018054934.1	up
LNC_002327	XLOC_026593	up	intronic_lncRNA	Trans	Null	0.999983	MAP4K4	XM_018054939.1	up
LNC_002327	XLOC_026593	up	intronic_lncRNA	Trans	Null	0.999983	MAP4K4	XM_018054941.1	up
LNC_002327	XLOC_026593	up	intronic_lncRNA	Trans	Null	0.999983	MAP4K4	XM_018054946.1	up
LNC_007097	XLOC_077813	up	intronic_lncRNA	Trans	Null	0.999977	MAP4K4	XM_018054930.1	up
LNC_007097	XLOC_077813	up	intronic_lncRNA	Trans	Null	1	MAP4K4	XM_018054934.1	up
LNC_007097	XLOC_077813	up	intronic_lncRNA	Trans	Null	1	MAP4K4	XM_018054939.1	up
LNC_007097	XLOC_077813	up	intronic_lncRNA	Trans	Null	1	MAP4K4	XM_018054941.1	up
LNC_007097	XLOC_077813	up	intronic_lncRNA	Trans	Null	1	MAP4K4	XM_018054946.1	up
LNC_008718	XLOC_097189	up	intronic_lncRNA	Trans	Null	0.999977	MAP4K4	XM_018054930.1	up
LNC_008718	XLOC_097189	up	intronic_lncRNA	Trans	Null	1	MAP4K4	XM_018054934.1	up
LNC_008718	XLOC_097189	up	intronic_lncRNA	Trans	Null	1	MAP4K4	XM_018054939.1	up
LNC_008718	XLOC_097189	up	intronic_lncRNA	Trans	Null	1	MAP4K4	XM_018054941.1	up
LNC_008718	XLOC_097189	up	intronic_lncRNA	Trans	Null	1	MAP4K4	XM_018054946.1	up
LNC_008922	XLOC_099894	up	antisense_lncRNA	Trans	Null	0.999977	MAP4K4	XM_018054930.1	up
LNC_008922	XLOC_099894	up	antisense_lncRNA	Trans	Null	1	MAP4K4	XM_018054934.1	up
LNC_008922	XLOC_099894	up	antisense_lncRNA	Trans	Null	1	MAP4K4	XM_018054939.1	up
LNC_008922	XLOC_099894	up	antisense_lncRNA	Trans	Null	1	MAP4K4	XM_018054941.1	up
LNC_008922	XLOC_099894	up	antisense_lncRNA	Trans	Null	1	MAP4K4	XM_018054946.1	up
LNC_009997	XLOC_111182	up	lincRNA	Trans	Null	0.999977	MAP4K4	XM_018054930.1	up
LNC_009997	XLOC_111182	up	lincRNA	Trans	Null	1	MAP4K4	XM_018054934.1	up
LNC_009997	XLOC_111182	up	lincRNA	Trans	Null	1	MAP4K4	XM_018054939.1	up
LNC_009997	XLOC_111182	up	lincRNA	Trans	Null	1	MAP4K4	XM_018054941.1	up
LNC_009997	XLOC_111182	up	lincRNA	Trans	Null	1	MAP4K4	XM_018054946.1	up
LNC_012069	XLOC_134759	up	intronic_lncRNA	Trans	Null	0.999354	MAP4K4	XM_018054949.1	up
LNC_015242	XLOC_167733	up	lincRNA	Trans	Null	0.95379	MAP4K4	XM_018054930.1	up
LNC_015242	XLOC_167733	up	lincRNA	Trans	Null	0.953922	MAP4K4	XM_018054934.1	up
LNC_015242	XLOC_167733	up	lincRNA	Trans	Null	0.953909	MAP4K4	XM_018054939.1	up
LNC_015242	XLOC_167733	up	lincRNA	Trans	Null	0.953923	MAP4K4	XM_018054941.1	up
LNC_015242	XLOC_167733	up	lincRNA	Trans	Null	0.953908	MAP4K4	XM_018054946.1	up
LNC_017078	XLOC_180699	up	intronic_lncRNA	Trans	Null	0.999962	MAP4K4	XM_018054930.1	up
LNC_017078	XLOC_180699	up	intronic_lncRNA	Trans	Null	0.999986	MAP4K4	XM_018054934.1	up
LNC_017078	XLOC_180699	up	intronic_lncRNA	Trans	Null	0.999986	MAP4K4	XM_018054939.1	up
LNC_017078	XLOC_180699	up	intronic_lncRNA	Trans	Null	0.999986	MAP4K4	XM_018054941.1	up
LNC_017078	XLOC_180699	up	intronic_lncRNA	Trans	Null	0.999986	MAP4K4	XM_018054946.1	up
LNC_018216	XLOC_193390	up	intronic_lncRNA	Trans	Null	0.999977	MAP4K4	XM_018054930.1	up
LNC_018216	XLOC_193390	up	intronic_lncRNA	Trans	Null	1	MAP4K4	XM_018054934.1	up
LNC_018216	XLOC_193390	up	intronic_lncRNA	Trans	Null	1	MAP4K4	XM_018054939.1	up
LNC_018216	XLOC_193390	up	intronic_lncRNA	Trans	Null	1	MAP4K4	XM_018054941.1	up
LNC_018216	XLOC_193390	up	intronic_lncRNA	Trans	Null	1	MAP4K4	XM_018054946.1	up
LNC_022223	XLOC_236154	up	lincRNA	Trans	Null	0.999977	MAP4K4	XM_018054930.1	up
LNC_022223	XLOC_236154	up	lincRNA	Trans	Null	1	MAP4K4	XM_018054934.1	up
LNC_022223	XLOC_236154	up	lincRNA	Trans	Null	1	MAP4K4	XM_018054939.1	up
LNC_022223	XLOC_236154	up	lincRNA	Trans	Null	1	MAP4K4	XM_018054941.1	up
LNC_022223	XLOC_236154	up	lincRNA	Trans	Null	1	MAP4K4	XM_018054946.1	up
LNC_022298	XLOC_236603	up	antisense_lncRNA	Trans	Null	0.999977	MAP4K4	XM_018054930.1	up
LNC_022298	XLOC_236603	up	antisense_lncRNA	Trans	Null	1	MAP4K4	XM_018054934.1	up
LNC_022298	XLOC_236603	up	antisense_lncRNA	Trans	Null	1	MAP4K4	XM_018054939.1	up
LNC_022298	XLOC_236603	up	antisense_lncRNA	Trans	Null	1	MAP4K4	XM_018054941.1	up
LNC_022298	XLOC_236603	up	antisense_lncRNA	Trans	Null	1	MAP4K4	XM_018054946.1	up
LNC_023868	XLOC_253092	up	antisense_lncRNA	Trans	Null	0.972878	MAP4K4	XM_018054930.1	up
LNC_023868	XLOC_253092	up	antisense_lncRNA	Trans	Null	0.972986	MAP4K4	XM_018054934.1	up
LNC_023868	XLOC_253092	up	antisense_lncRNA	Trans	Null	0.972976	MAP4K4	XM_018054939.1	up
LNC_023868	XLOC_253092	up	antisense_lncRNA	Trans	Null	0.972987	MAP4K4	XM_018054941.1	up
LNC_023868	XLOC_253092	up	antisense_lncRNA	Trans	Null	0.972975	MAP4K4	XM_018054946.1	up
XR_001919359.1	gene-LOC108637846	up	lncRNA	Trans	Null	0.997652	MAPT	XM_018065282.1	up
LNC_002327	XLOC_026593	up	intronic_lncRNA	Trans	Null	0.997623	MAPT	XM_018065282.1	up
LNC_004540	XLOC_048660	down	intronic_lncRNA	Trans	Null	0.986876	MAPT	XM_018065294.1	down
LNC_006855	XLOC_075400	down	lincRNA	Trans	Null	1	MAPT	XM_018065294.1	down
LNC_007097	XLOC_077813	up	intronic_lncRNA	Trans	Null	0.997652	MAPT	XM_018065282.1	up
LNC_008718	XLOC_097189	up	intronic_lncRNA	Trans	Null	0.997652	MAPT	XM_018065282.1	up
LNC_008922	XLOC_099894	up	antisense_lncRNA	Trans	Null	0.997652	MAPT	XM_018065282.1	up
LNC_009997	XLOC_111182	up	lincRNA	Trans	Null	0.997652	MAPT	XM_018065282.1	up
LNC_013578	XLOC_150570	down	intronic_lncRNA	Trans	Null	1	MAPT	XM_018065294.1	down
LNC_017078	XLOC_180699	up	intronic_lncRNA	Trans	Null	0.997604	MAPT	XM_018065282.1	up
LNC_018216	XLOC_193390	up	intronic_lncRNA	Trans	Null	0.997652	MAPT	XM_018065282.1	up
LNC_020792	XLOC_217404	down	antisense_lncRNA	Trans	Null	1	MAPT	XM_018065294.1	down
LNC_022223	XLOC_236154	up	lincRNA	Trans	Null	0.997652	MAPT	XM_018065282.1	up
LNC_022298	XLOC_236603	up	antisense_lncRNA	Trans	Null	0.997652	MAPT	XM_018065282.1	up
LNC_022835	XLOC_242103	down	lincRNA	Trans	Null	1	MAPT	XM_018065294.1	down
LNC_023284	XLOC_248646	down	lincRNA	Trans	Null	1	MAPT	XM_018065294.1	down
LNC_023868	XLOC_253092	up	antisense_lncRNA	Trans	Null	0.973368	MAPT	XM_018065282.1	up
LNC_000795	XLOC_010441	up	intronic_lncRNA	Trans	Null	0.956599	MARK3	XM_018066072.1	up
LNC_002083	XLOC_024459	up	intronic_lncRNA	Trans	Null	0.95637	MARK3	XM_018066072.1	up
LNC_007299	XLOC_078787	up	intronic_lncRNA	Trans	Null	0.956599	MARK3	XM_018066072.1	up
LNC_017435	XLOC_184119	up	intronic_lncRNA	Trans	Null	0.956599	MARK3	XM_018066072.1	up
LNC_020253	XLOC_213586	up	intronic_lncRNA	Trans	Null	0.956599	MARK3	XM_018066072.1	up
LNC_022639	XLOC_239863	up	intronic_lncRNA	Trans	Null	0.956599	MARK3	XM_018066072.1	up
LNC_004656	XLOC_049674	up	lincRNA	Trans	Null	0.967981	MAST2	XM_018043687.1	up
LNC_006756	XLOC_072633	up	intronic_lncRNA	Trans	Null	1	MAST2	XM_018043687.1	up
LNC_006932	XLOC_075921	up	lincRNA	Trans	Null	0.964241	MAST2	XM_018043687.1	up
LNC_007921	XLOC_087906	up	intronic_lncRNA	Trans	Null	0.981565	MAST2	XM_018043687.1	up
LNC_010664	XLOC_117956	up	lincRNA	Trans	Null	1	MAST2	XM_018043687.1	up
LNC_018845	XLOC_200418	up	intronic_lncRNA	Trans	Null	0.999719	MAST2	XM_018043687.1	up
LNC_019815	XLOC_208028	up	lincRNA	Trans	Null	1	MAST2	XM_018043687.1	up
LNC_019981	XLOC_210471	up	intronic_lncRNA	Trans	Null	0.999999	MAST2	XM_018043687.1	up
LNC_021650	XLOC_229011	up	intronic_lncRNA	Trans	Null	1	MAST2	XM_018043687.1	up
LNC_010518	XLOC_116687	up	intronic_lncRNA	Trans	Null	0.956063	MCOLN3	XM_018045687.1	up
LNC_019217	XLOC_203430	up	antisense_lncRNA	Cis	48210	Null	MEA1	XM_005696321.3	up
LNC_002652	XLOC_029185	down	intronic_lncRNA	Trans	Null	1	MEF2D	XM_018039422.1	down
LNC_008156	XLOC_090025	down	lincRNA	Trans	Null	0.997	MEF2D	XM_018039422.1	down
LNC_013781	XLOC_152632	down	lincRNA	Trans	Null	1	MEF2D	XM_018039422.1	down
LNC_014323	XLOC_157866	down	intronic_lncRNA	Trans	Null	0.992394	MEF2D	XM_018039422.1	down
LNC_014957	XLOC_164090	down	intronic_lncRNA	Trans	Null	0.999798	MEF2D	XM_018039422.1	down
LNC_018020	XLOC_191515	down	lincRNA	Trans	Null	0.999174	MEF2D	XM_018039422.1	down
LNC_019614	XLOC_206167	down	lincRNA	Trans	Null	1	MEF2D	XM_018039422.1	down
LNC_021840	XLOC_231566	down	antisense_lncRNA	Trans	Null	1	MEF2D	XM_018039422.1	down
LNC_000795	XLOC_010441	up	intronic_lncRNA	Trans	Null	0.960479	MINK1	XM_018064468.1	up
LNC_000795	XLOC_010441	up	intronic_lncRNA	Trans	Null	0.988993	MINK1	XM_018064470.1	up
LNC_002083	XLOC_024459	up	intronic_lncRNA	Trans	Null	0.962431	MINK1	XM_018064468.1	up
LNC_002083	XLOC_024459	up	intronic_lncRNA	Trans	Null	0.988937	MINK1	XM_018064470.1	up
LNC_003684	XLOC_038137	up	intronic_lncRNA	Trans	Null	0.951281	MINK1	XM_018064468.1	up
LNC_003684	XLOC_038137	up	intronic_lncRNA	Trans	Null	0.981131	MINK1	XM_018064470.1	up
LNC_004656	XLOC_049674	up	lincRNA	Trans	Null	0.961714	MINK1	XM_018064477.1	up
LNC_006756	XLOC_072633	up	intronic_lncRNA	Trans	Null	0.996033	MINK1	XM_018064477.1	up
LNC_006932	XLOC_075921	up	lincRNA	Trans	Null	0.958455	MINK1	XM_018064477.1	up
LNC_007299	XLOC_078787	up	intronic_lncRNA	Trans	Null	0.960479	MINK1	XM_018064468.1	up
LNC_007299	XLOC_078787	up	intronic_lncRNA	Trans	Null	0.988993	MINK1	XM_018064470.1	up
LNC_007921	XLOC_087906	up	intronic_lncRNA	Trans	Null	0.976209	MINK1	XM_018064477.1	up
LNC_010003	XLOC_111224	up	intronic_lncRNA	Trans	Null	0.955415	MINK1	XM_018064470.1	up
LNC_010664	XLOC_117956	up	lincRNA	Trans	Null	0.996032	MINK1	XM_018064477.1	up
LNC_015942	XLOC_173265	up	lincRNA	Trans	Null	0.974903	MINK1	XM_018064470.1	up
LNC_017435	XLOC_184119	up	intronic_lncRNA	Trans	Null	0.960479	MINK1	XM_018064468.1	up
LNC_017435	XLOC_184119	up	intronic_lncRNA	Trans	Null	0.988993	MINK1	XM_018064470.1	up
LNC_017477	XLOC_185034	up	lincRNA	Trans	Null	0.959308	MINK1	XM_018064470.1	up
LNC_018845	XLOC_200418	up	intronic_lncRNA	Trans	Null	0.995594	MINK1	XM_018064477.1	up
LNC_019815	XLOC_208028	up	lincRNA	Trans	Null	0.996033	MINK1	XM_018064477.1	up
LNC_019981	XLOC_210471	up	intronic_lncRNA	Trans	Null	0.996021	MINK1	XM_018064477.1	up
LNC_020253	XLOC_213586	up	intronic_lncRNA	Trans	Null	0.960479	MINK1	XM_018064468.1	up
LNC_020253	XLOC_213586	up	intronic_lncRNA	Trans	Null	0.988993	MINK1	XM_018064470.1	up
LNC_021650	XLOC_229011	up	intronic_lncRNA	Trans	Null	0.996033	MINK1	XM_018064477.1	up
LNC_022639	XLOC_239863	up	intronic_lncRNA	Trans	Null	0.960479	MINK1	XM_018064468.1	up
LNC_022639	XLOC_239863	up	intronic_lncRNA	Trans	Null	0.988993	MINK1	XM_018064470.1	up
LNC_004540	XLOC_048660	down	intronic_lncRNA	Trans	Null	0.986768	MIPOL1	XM_018066477.1	down
LNC_006855	XLOC_075400	down	lincRNA	Trans	Null	0.99987	MIPOL1	XM_018066477.1	down
LNC_013578	XLOC_150570	down	intronic_lncRNA	Trans	Null	0.99987	MIPOL1	XM_018066477.1	down
LNC_020792	XLOC_217404	down	antisense_lncRNA	Trans	Null	0.99987	MIPOL1	XM_018066477.1	down
LNC_022835	XLOC_242103	down	lincRNA	Trans	Null	0.99987	MIPOL1	XM_018066477.1	down
LNC_023284	XLOC_248646	down	lincRNA	Trans	Null	0.99987	MIPOL1	XM_018066477.1	down
LNC_002619	XLOC_029137	down	intronic_lncRNA	Trans	Null	1	MPDZ	XM_018051962.1	down
LNC_002772	XLOC_029895	down	lincRNA	Trans	Null	1	MPDZ	XM_018051962.1	down
LNC_004477	XLOC_047986	down	intronic_lncRNA	Trans	Null	0.97161	MPDZ	XM_018051962.1	down
LNC_005761	XLOC_061008	down	intronic_lncRNA	Trans	Null	0.950425	MPDZ	XM_018051962.1	down
LNC_006952	XLOC_076202	down	intronic_lncRNA	Trans	Null	1	MPDZ	XM_018051962.1	down
LNC_010963	XLOC_121561	down	lincRNA	Trans	Null	0.968995	MPDZ	XM_018051962.1	down
LNC_010968	XLOC_121586	down	intronic_lncRNA	Trans	Null	1	MPDZ	XM_018051962.1	down
LNC_011040	XLOC_122386	down	intronic_lncRNA	Trans	Null	1	MPDZ	XM_018051962.1	down
LNC_013576	XLOC_150570	down	antisense_lncRNA	Trans	Null	0.974022	MPDZ	XM_018051962.1	down
LNC_013577	XLOC_150570	down	antisense_lncRNA	Trans	Null	0.974022	MPDZ	XM_018051962.1	down
LNC_015453	XLOC_169709	down	intronic_lncRNA	Trans	Null	1	MPDZ	XM_018051962.1	down
LNC_023292	XLOC_248737	down	intronic_lncRNA	Trans	Null	0.992577	MPDZ	XM_018051962.1	down
LNC_023324	XLOC_249014	down	lincRNA	Trans	Null	1	MPDZ	XM_018051962.1	down
LNC_004656	XLOC_049674	up	lincRNA	Trans	Null	0.967981	MPP6	XM_018047068.1	up
LNC_006756	XLOC_072633	up	intronic_lncRNA	Trans	Null	1	MPP6	XM_018047068.1	up
LNC_006932	XLOC_075921	up	lincRNA	Trans	Null	0.964241	MPP6	XM_018047068.1	up
LNC_007921	XLOC_087906	up	intronic_lncRNA	Trans	Null	0.981565	MPP6	XM_018047068.1	up
LNC_010664	XLOC_117956	up	lincRNA	Trans	Null	1	MPP6	XM_018047068.1	up
LNC_018845	XLOC_200418	up	intronic_lncRNA	Trans	Null	0.999719	MPP6	XM_018047068.1	up
LNC_019815	XLOC_208028	up	lincRNA	Trans	Null	1	MPP6	XM_018047068.1	up
LNC_019981	XLOC_210471	up	intronic_lncRNA	Trans	Null	0.999999	MPP6	XM_018047068.1	up
LNC_021650	XLOC_229011	up	intronic_lncRNA	Trans	Null	1	MPP6	XM_018047068.1	up
LNC_004540	XLOC_048660	down	intronic_lncRNA	Trans	Null	0.961534	MRRF	XM_018055725.1	down
LNC_019144	XLOC_203003	down	intronic_lncRNA	Cis	61990	Null	MSH5	XM_018038636.1	down
LNC_002637	XLOC_029185	down	intronic_lncRNA	Cis	-4840	Null	MUC1	XM_018046233.1	down
LNC_002652	XLOC_029185	down	intronic_lncRNA	Cis	-4836	Null	MUC1	XM_018046233.1	down
LNC_002654	XLOC_029185	up	intronic_lncRNA	Cis	-4835	Null	MUC1	XM_018046233.1	down
LNC_002655	XLOC_029185	up	intronic_lncRNA	Cis	-4835	Null	MUC1	XM_018046233.1	down
LNC_004656	XLOC_049674	up	lincRNA	Trans	Null	0.967981	MYBPC1	XM_018048167.1	up
LNC_006756	XLOC_072633	up	intronic_lncRNA	Trans	Null	1	MYBPC1	XM_018048167.1	up
LNC_006932	XLOC_075921	up	lincRNA	Trans	Null	0.964241	MYBPC1	XM_018048167.1	up
LNC_007921	XLOC_087906	up	intronic_lncRNA	Trans	Null	0.981565	MYBPC1	XM_018048167.1	up
LNC_010664	XLOC_117956	up	lincRNA	Trans	Null	1	MYBPC1	XM_018048167.1	up
LNC_018845	XLOC_200418	up	intronic_lncRNA	Trans	Null	0.999719	MYBPC1	XM_018048167.1	up
LNC_019815	XLOC_208028	up	lincRNA	Trans	Null	1	MYBPC1	XM_018048167.1	up
LNC_019981	XLOC_210471	up	intronic_lncRNA	Trans	Null	0.999999	MYBPC1	XM_018048167.1	up
LNC_021650	XLOC_229011	up	intronic_lncRNA	Trans	Null	1	MYBPC1	XM_018048167.1	up
LNC_003860	XLOC_040345	down	intronic_lncRNA	Trans	Null	1	MYO18A	XM_018064336.1	down
LNC_004135	XLOC_043598	down	antisense_lncRNA	Trans	Null	0.989108	MYO18A	XM_018064336.1	down
LNC_004391	XLOC_047321	down	lincRNA	Trans	Null	1	MYO18A	XM_018064336.1	down
LNC_007652	XLOC_084154	down	intronic_lncRNA	Trans	Null	1	MYO18A	XM_018064336.1	down
LNC_013760	XLOC_152307	down	intronic_lncRNA	Trans	Null	0.999321	MYO18A	XM_018064336.1	down
LNC_015789	XLOC_171697	down	intronic_lncRNA	Trans	Null	0.999923	MYO18A	XM_018064336.1	down
LNC_016892	XLOC_179438	down	intronic_lncRNA	Trans	Null	1	MYO18A	XM_018064336.1	down
LNC_017145	XLOC_180998	down	intronic_lncRNA	Trans	Null	0.999741	MYO18A	XM_018064336.1	down
LNC_019455	XLOC_205474	down	antisense_lncRNA	Trans	Null	0.999998	MYO18A	XM_018064336.1	down
LNC_022741	XLOC_240857	down	lincRNA	Trans	Null	1	MYO18A	XM_018064336.1	down
LNC_023245	XLOC_248216	down	intronic_lncRNA	Trans	Null	1	MYO18A	XM_018064336.1	down
LNC_023294	XLOC_248737	down	intronic_lncRNA	Trans	Null	1	MYO18A	XM_018064336.1	down
LNC_023677	XLOC_251494	down	lincRNA	Trans	Null	0.997624	MYO18A	XM_018064336.1	down
LNC_004656	XLOC_049674	up	lincRNA	Trans	Null	0.967981	MYO9A	XM_018053556.1	up
LNC_004656	XLOC_049674	up	lincRNA	Trans	Null	0.967981	MYO9A	XM_018053561.1	up
LNC_006756	XLOC_072633	up	intronic_lncRNA	Trans	Null	1	MYO9A	XM_018053556.1	up
LNC_006756	XLOC_072633	up	intronic_lncRNA	Trans	Null	1	MYO9A	XM_018053561.1	up
LNC_006932	XLOC_075921	up	lincRNA	Trans	Null	0.964241	MYO9A	XM_018053556.1	up
LNC_006932	XLOC_075921	up	lincRNA	Trans	Null	0.964241	MYO9A	XM_018053561.1	up
LNC_007921	XLOC_087906	up	intronic_lncRNA	Trans	Null	0.981565	MYO9A	XM_018053556.1	up
LNC_007921	XLOC_087906	up	intronic_lncRNA	Trans	Null	0.981565	MYO9A	XM_018053561.1	up
LNC_010664	XLOC_117956	up	lincRNA	Trans	Null	1	MYO9A	XM_018053556.1	up
LNC_010664	XLOC_117956	up	lincRNA	Trans	Null	1	MYO9A	XM_018053561.1	up
LNC_018845	XLOC_200418	up	intronic_lncRNA	Trans	Null	0.999719	MYO9A	XM_018053556.1	up
LNC_018845	XLOC_200418	up	intronic_lncRNA	Trans	Null	0.999719	MYO9A	XM_018053561.1	up
LNC_019815	XLOC_208028	up	lincRNA	Trans	Null	1	MYO9A	XM_018053556.1	up
LNC_019815	XLOC_208028	up	lincRNA	Trans	Null	1	MYO9A	XM_018053561.1	up
LNC_019981	XLOC_210471	up	intronic_lncRNA	Trans	Null	0.999999	MYO9A	XM_018053556.1	up
LNC_019981	XLOC_210471	up	intronic_lncRNA	Trans	Null	0.999999	MYO9A	XM_018053561.1	up
LNC_021650	XLOC_229011	up	intronic_lncRNA	Trans	Null	1	MYO9A	XM_018053556.1	up
LNC_021650	XLOC_229011	up	intronic_lncRNA	Trans	Null	1	MYO9A	XM_018053561.1	up
LNC_000795	XLOC_010441	up	intronic_lncRNA	Trans	Null	0.994668	NAA16	XM_018056801.1	up
LNC_002083	XLOC_024459	up	intronic_lncRNA	Trans	Null	0.994587	NAA16	XM_018056801.1	up
LNC_003684	XLOC_038137	up	intronic_lncRNA	Trans	Null	0.987097	NAA16	XM_018056801.1	up
LNC_007299	XLOC_078787	up	intronic_lncRNA	Trans	Null	0.994668	NAA16	XM_018056801.1	up
LNC_010003	XLOC_111224	up	intronic_lncRNA	Trans	Null	0.963573	NAA16	XM_018056801.1	up
LNC_015942	XLOC_173265	up	lincRNA	Trans	Null	0.980954	NAA16	XM_018056801.1	up
LNC_017435	XLOC_184119	up	intronic_lncRNA	Trans	Null	0.994668	NAA16	XM_018056801.1	up
LNC_017477	XLOC_185034	up	lincRNA	Trans	Null	0.965484	NAA16	XM_018056801.1	up
LNC_020253	XLOC_213586	up	intronic_lncRNA	Trans	Null	0.994668	NAA16	XM_018056801.1	up
LNC_022639	XLOC_239863	up	intronic_lncRNA	Trans	Null	0.994668	NAA16	XM_018056801.1	up
LNC_004656	XLOC_049674	up	lincRNA	Trans	Null	0.982328	NAA40	XM_018043313.1	up
LNC_006756	XLOC_072633	up	intronic_lncRNA	Trans	Null	0.956362	NAA40	XM_018043313.1	up
LNC_010664	XLOC_117956	up	lincRNA	Trans	Null	0.956359	NAA40	XM_018043313.1	up
LNC_018845	XLOC_200418	up	intronic_lncRNA	Trans	Null	0.955709	NAA40	XM_018043313.1	up
LNC_019815	XLOC_208028	up	lincRNA	Trans	Null	0.956362	NAA40	XM_018043313.1	up
LNC_019981	XLOC_210471	up	intronic_lncRNA	Trans	Null	0.956334	NAA40	XM_018043313.1	up
LNC_021650	XLOC_229011	up	intronic_lncRNA	Trans	Null	0.956362	NAA40	XM_018043313.1	up
LNC_003316	XLOC_035091	up	intronic_lncRNA	Cis	58423	Null	NECTIN4	XM_005677181.3	up
LNC_004656	XLOC_049674	up	lincRNA	Trans	Null	0.967981	NECTIN4	XM_005677181.3	up
LNC_006756	XLOC_072633	up	intronic_lncRNA	Trans	Null	1	NECTIN4	XM_005677181.3	up
LNC_006932	XLOC_075921	up	lincRNA	Trans	Null	0.964241	NECTIN4	XM_005677181.3	up
LNC_007921	XLOC_087906	up	intronic_lncRNA	Trans	Null	0.981565	NECTIN4	XM_005677181.3	up
LNC_010664	XLOC_117956	up	lincRNA	Trans	Null	1	NECTIN4	XM_005677181.3	up
LNC_018845	XLOC_200418	up	intronic_lncRNA	Trans	Null	0.999719	NECTIN4	XM_005677181.3	up
LNC_019815	XLOC_208028	up	lincRNA	Trans	Null	1	NECTIN4	XM_005677181.3	up
LNC_019981	XLOC_210471	up	intronic_lncRNA	Trans	Null	0.999999	NECTIN4	XM_005677181.3	up
LNC_021650	XLOC_229011	up	intronic_lncRNA	Trans	Null	1	NECTIN4	XM_005677181.3	up
LNC_004540	XLOC_048660	down	intronic_lncRNA	Trans	Null	0.986876	NEDD4	XR_001918678.1	down
LNC_006855	XLOC_075400	down	lincRNA	Trans	Null	1	NEDD4	XR_001918678.1	down
LNC_013578	XLOC_150570	down	intronic_lncRNA	Trans	Null	1	NEDD4	XR_001918678.1	down
LNC_020792	XLOC_217404	down	antisense_lncRNA	Trans	Null	1	NEDD4	XR_001918678.1	down
LNC_022835	XLOC_242103	down	lincRNA	Trans	Null	1	NEDD4	XR_001918678.1	down
LNC_023284	XLOC_248646	down	lincRNA	Trans	Null	1	NEDD4	XR_001918678.1	down
LNC_004540	XLOC_048660	down	intronic_lncRNA	Trans	Null	0.982495	NEO1	XM_018054667.1	down
LNC_004540	XLOC_048660	down	intronic_lncRNA	Trans	Null	0.986876	NEO1	XM_018054669.1	down
LNC_006855	XLOC_075400	down	lincRNA	Trans	Null	0.996561	NEO1	XM_018054667.1	down
LNC_006855	XLOC_075400	down	lincRNA	Trans	Null	1	NEO1	XM_018054669.1	down
LNC_013578	XLOC_150570	down	intronic_lncRNA	Trans	Null	0.996559	NEO1	XM_018054667.1	down
LNC_013578	XLOC_150570	down	intronic_lncRNA	Trans	Null	1	NEO1	XM_018054669.1	down
LNC_020792	XLOC_217404	down	antisense_lncRNA	Trans	Null	0.996559	NEO1	XM_018054667.1	down
LNC_020792	XLOC_217404	down	antisense_lncRNA	Trans	Null	1	NEO1	XM_018054669.1	down
LNC_022835	XLOC_242103	down	lincRNA	Trans	Null	0.996559	NEO1	XM_018054667.1	down
LNC_022835	XLOC_242103	down	lincRNA	Trans	Null	1	NEO1	XM_018054669.1	down
LNC_023284	XLOC_248646	down	lincRNA	Trans	Null	0.996559	NEO1	XM_018054667.1	down
LNC_023284	XLOC_248646	down	lincRNA	Trans	Null	1	NEO1	XM_018054669.1	down
LNC_003860	XLOC_040345	down	intronic_lncRNA	Trans	Null	1	NETO2	XM_018061972.1	down
LNC_004135	XLOC_043598	down	antisense_lncRNA	Trans	Null	0.989108	NETO2	XM_018061972.1	down
LNC_004391	XLOC_047321	down	lincRNA	Trans	Null	1	NETO2	XM_018061972.1	down
LNC_007652	XLOC_084154	down	intronic_lncRNA	Trans	Null	1	NETO2	XM_018061972.1	down
LNC_013760	XLOC_152307	down	intronic_lncRNA	Trans	Null	0.999321	NETO2	XM_018061972.1	down
LNC_015789	XLOC_171697	down	intronic_lncRNA	Trans	Null	0.999923	NETO2	XM_018061972.1	down
LNC_016892	XLOC_179438	down	intronic_lncRNA	Trans	Null	1	NETO2	XM_018061972.1	down
LNC_017145	XLOC_180998	down	intronic_lncRNA	Trans	Null	0.999741	NETO2	XM_018061972.1	down
LNC_019455	XLOC_205474	down	antisense_lncRNA	Trans	Null	0.999998	NETO2	XM_018061972.1	down
LNC_022741	XLOC_240857	down	lincRNA	Trans	Null	1	NETO2	XM_018061972.1	down
LNC_023245	XLOC_248216	down	intronic_lncRNA	Trans	Null	1	NETO2	XM_018061972.1	down
LNC_023294	XLOC_248737	down	intronic_lncRNA	Trans	Null	1	NETO2	XM_018061972.1	down
LNC_023677	XLOC_251494	down	lincRNA	Trans	Null	0.997624	NETO2	XM_018061972.1	down
LNC_001979	XLOC_023225	up	intronic_lncRNA	Cis	-65949	Null	NOSTRIN	XM_005676013.3	up
XR_001919359.1	gene-LOC108637846	up	lncRNA	Trans	Null	0.999999	NRCAM	XM_018047207.1	up
LNC_002327	XLOC_026593	up	intronic_lncRNA	Trans	Null	0.999982	NRCAM	XM_018047207.1	up
LNC_007097	XLOC_077813	up	intronic_lncRNA	Trans	Null	0.999999	NRCAM	XM_018047207.1	up
LNC_008718	XLOC_097189	up	intronic_lncRNA	Trans	Null	0.999999	NRCAM	XM_018047207.1	up
LNC_008922	XLOC_099894	up	antisense_lncRNA	Trans	Null	0.999999	NRCAM	XM_018047207.1	up
LNC_009997	XLOC_111182	up	lincRNA	Trans	Null	0.999999	NRCAM	XM_018047207.1	up
LNC_015242	XLOC_167733	up	lincRNA	Trans	Null	0.953901	NRCAM	XM_018047207.1	up
LNC_017078	XLOC_180699	up	intronic_lncRNA	Trans	Null	0.999992	NRCAM	XM_018047207.1	up
LNC_018216	XLOC_193390	up	intronic_lncRNA	Trans	Null	0.999999	NRCAM	XM_018047207.1	up
LNC_022223	XLOC_236154	up	lincRNA	Trans	Null	0.999999	NRCAM	XM_018047207.1	up
LNC_022298	XLOC_236603	up	antisense_lncRNA	Trans	Null	0.999999	NRCAM	XM_018047207.1	up
LNC_023868	XLOC_253092	up	antisense_lncRNA	Trans	Null	0.972969	NRCAM	XM_018047207.1	up
LNC_000795	XLOC_010441	up	intronic_lncRNA	Trans	Null	0.983021	NUMA1	XM_018059417.1	up
LNC_002083	XLOC_024459	up	intronic_lncRNA	Trans	Null	0.984466	NUMA1	XM_018059417.1	up
LNC_003684	XLOC_038137	up	intronic_lncRNA	Trans	Null	0.975445	NUMA1	XM_018059417.1	up
LNC_007299	XLOC_078787	up	intronic_lncRNA	Trans	Null	0.983021	NUMA1	XM_018059417.1	up
LNC_010003	XLOC_111224	up	intronic_lncRNA	Trans	Null	0.960959	NUMA1	XM_018059417.1	up
LNC_015942	XLOC_173265	up	lincRNA	Trans	Null	0.969044	NUMA1	XM_018059417.1	up
LNC_017435	XLOC_184119	up	intronic_lncRNA	Trans	Null	0.983021	NUMA1	XM_018059417.1	up
LNC_020253	XLOC_213586	up	intronic_lncRNA	Trans	Null	0.983021	NUMA1	XM_018059417.1	up
LNC_022639	XLOC_239863	up	intronic_lncRNA	Trans	Null	0.983021	NUMA1	XM_018059417.1	up
LNC_010518	XLOC_116687	up	intronic_lncRNA	Trans	Null	0.966323	NUPR1	XM_005697656.3	up
LNC_000795	XLOC_010441	up	intronic_lncRNA	Trans	Null	0.970335	OBFC1	XM_018041596.1	up
LNC_002083	XLOC_024459	up	intronic_lncRNA	Trans	Null	0.970122	OBFC1	XM_018041596.1	up
LNC_003684	XLOC_038137	up	intronic_lncRNA	Trans	Null	0.961056	OBFC1	XM_018041596.1	up
LNC_007299	XLOC_078787	up	intronic_lncRNA	Trans	Null	0.970335	OBFC1	XM_018041596.1	up
LNC_015942	XLOC_173265	up	lincRNA	Trans	Null	0.954383	OBFC1	XM_018041596.1	up
LNC_017435	XLOC_184119	up	intronic_lncRNA	Trans	Null	0.970335	OBFC1	XM_018041596.1	up
LNC_020253	XLOC_213586	up	intronic_lncRNA	Trans	Null	0.970335	OBFC1	XM_018041596.1	up
LNC_022639	XLOC_239863	up	intronic_lncRNA	Trans	Null	0.970335	OBFC1	XM_018041596.1	up
LNC_002652	XLOC_029185	down	intronic_lncRNA	Trans	Null	0.993219	OGDH	XM_005679323.3	down
LNC_008156	XLOC_090025	down	lincRNA	Trans	Null	0.989473	OGDH	XM_005679323.3	down
LNC_013781	XLOC_152632	down	lincRNA	Trans	Null	0.993219	OGDH	XM_005679323.3	down
LNC_014323	XLOC_157866	down	intronic_lncRNA	Trans	Null	0.984098	OGDH	XM_005679323.3	down
LNC_014957	XLOC_164090	down	intronic_lncRNA	Trans	Null	0.992847	OGDH	XM_005679323.3	down
LNC_018020	XLOC_191515	down	lincRNA	Trans	Null	0.992201	OGDH	XM_005679323.3	down
LNC_019614	XLOC_206167	down	lincRNA	Trans	Null	0.993219	OGDH	XM_005679323.3	down
LNC_021840	XLOC_231566	down	antisense_lncRNA	Trans	Null	0.993219	OGDH	XM_005679323.3	down
LNC_003860	XLOC_040345	down	intronic_lncRNA	Trans	Null	0.950741	OSBPL6	XM_013968579.2	down
LNC_004391	XLOC_047321	down	lincRNA	Trans	Null	0.950741	OSBPL6	XM_013968579.2	down
LNC_007652	XLOC_084154	down	intronic_lncRNA	Trans	Null	0.950741	OSBPL6	XM_013968579.2	down
LNC_015789	XLOC_171697	down	intronic_lncRNA	Trans	Null	0.952753	OSBPL6	XM_013968579.2	down
LNC_016892	XLOC_179438	down	intronic_lncRNA	Trans	Null	0.950741	OSBPL6	XM_013968579.2	down
LNC_019455	XLOC_205474	down	antisense_lncRNA	Trans	Null	0.95076	OSBPL6	XM_013968579.2	down
LNC_022741	XLOC_240857	down	lincRNA	Trans	Null	0.950741	OSBPL6	XM_013968579.2	down
LNC_023245	XLOC_248216	down	intronic_lncRNA	Trans	Null	0.950741	OSBPL6	XM_013968579.2	down
LNC_023294	XLOC_248737	down	intronic_lncRNA	Trans	Null	0.950716	OSBPL6	XM_013968579.2	down
LNC_023677	XLOC_251494	down	lincRNA	Trans	Null	0.955963	OSBPL6	XM_013968579.2	down
LNC_024054	XLOC_254962	down	lincRNA	Trans	Null	0.976668	P2RY14	XM_013965768.2	down
LNC_002619	XLOC_029137	down	intronic_lncRNA	Trans	Null	1	PAPD5	XM_018061949.1	down
LNC_002772	XLOC_029895	down	lincRNA	Trans	Null	1	PAPD5	XM_018061949.1	down
LNC_004477	XLOC_047986	down	intronic_lncRNA	Trans	Null	0.97161	PAPD5	XM_018061949.1	down
LNC_005761	XLOC_061008	down	intronic_lncRNA	Trans	Null	0.950425	PAPD5	XM_018061949.1	down
LNC_006952	XLOC_076202	down	intronic_lncRNA	Trans	Null	1	PAPD5	XM_018061949.1	down
LNC_010963	XLOC_121561	down	lincRNA	Trans	Null	0.968995	PAPD5	XM_018061949.1	down
LNC_010968	XLOC_121586	down	intronic_lncRNA	Trans	Null	1	PAPD5	XM_018061949.1	down
LNC_011040	XLOC_122386	down	intronic_lncRNA	Trans	Null	1	PAPD5	XM_018061949.1	down
LNC_013576	XLOC_150570	down	antisense_lncRNA	Trans	Null	0.974022	PAPD5	XM_018061949.1	down
LNC_013577	XLOC_150570	down	antisense_lncRNA	Trans	Null	0.974022	PAPD5	XM_018061949.1	down
LNC_015453	XLOC_169709	down	intronic_lncRNA	Trans	Null	1	PAPD5	XM_018061949.1	down
LNC_023292	XLOC_248737	down	intronic_lncRNA	Trans	Null	0.992577	PAPD5	XM_018061949.1	down
LNC_023324	XLOC_249014	down	lincRNA	Trans	Null	1	PAPD5	XM_018061949.1	down
LNC_004540	XLOC_048660	down	intronic_lncRNA	Trans	Null	0.986876	PAX7	XM_018054746.1	down
LNC_006855	XLOC_075400	down	lincRNA	Trans	Null	1	PAX7	XM_018054746.1	down
LNC_013578	XLOC_150570	down	intronic_lncRNA	Trans	Null	1	PAX7	XM_018054746.1	down
LNC_020792	XLOC_217404	down	antisense_lncRNA	Trans	Null	1	PAX7	XM_018054746.1	down
LNC_022835	XLOC_242103	down	lincRNA	Trans	Null	1	PAX7	XM_018054746.1	down
LNC_023284	XLOC_248646	down	lincRNA	Trans	Null	1	PAX7	XM_018054746.1	down
LNC_010518	XLOC_116687	up	intronic_lncRNA	Trans	Null	0.985796	PDE11A	XM_005675916.3	up
LNC_000795	XLOC_010441	up	intronic_lncRNA	Trans	Null	0.993021	PDE4D	XM_005694675.3	up
LNC_002083	XLOC_024459	up	intronic_lncRNA	Trans	Null	0.99321	PDE4D	XM_005694675.3	up
LNC_003684	XLOC_038137	up	intronic_lncRNA	Trans	Null	0.983635	PDE4D	XM_005694675.3	up
LNC_007299	XLOC_078787	up	intronic_lncRNA	Trans	Null	0.993021	PDE4D	XM_005694675.3	up
LNC_010003	XLOC_111224	up	intronic_lncRNA	Trans	Null	0.959087	PDE4D	XM_005694675.3	up
LNC_015942	XLOC_173265	up	lincRNA	Trans	Null	0.98505	PDE4D	XM_005694675.3	up
LNC_017435	XLOC_184119	up	intronic_lncRNA	Trans	Null	0.993021	PDE4D	XM_005694675.3	up
LNC_017477	XLOC_185034	up	lincRNA	Trans	Null	0.959566	PDE4D	XM_005694675.3	up
LNC_020253	XLOC_213586	up	intronic_lncRNA	Trans	Null	0.993021	PDE4D	XM_005694675.3	up
LNC_022639	XLOC_239863	up	intronic_lncRNA	Trans	Null	0.993021	PDE4D	XM_005694675.3	up
LNC_013223	XLOC_146715	up	intronic_lncRNA	Trans	Null	0.991605	PDE4DIP	XM_018045995.1	up
LNC_007740	XLOC_085118	up	intronic_lncRNA	Trans	Null	0.960228	PDLIM5	XM_018049304.1	up
LNC_018566	XLOC_197642	down	intronic_lncRNA	Trans	Null	0.971286	PDPK1	XM_018040360.1	down
LNC_000795	XLOC_010441	up	intronic_lncRNA	Trans	Null	1	PDZK1IP1	XM_005678456.3	up
LNC_002083	XLOC_024459	up	intronic_lncRNA	Trans	Null	0.999966	PDZK1IP1	XM_005678456.3	up
LNC_003684	XLOC_038137	up	intronic_lncRNA	Trans	Null	0.993066	PDZK1IP1	XM_005678456.3	up
LNC_007299	XLOC_078787	up	intronic_lncRNA	Trans	Null	1	PDZK1IP1	XM_005678456.3	up
LNC_010003	XLOC_111224	up	intronic_lncRNA	Trans	Null	0.969752	PDZK1IP1	XM_005678456.3	up
LNC_015942	XLOC_173265	up	lincRNA	Trans	Null	0.987134	PDZK1IP1	XM_005678456.3	up
LNC_017435	XLOC_184119	up	intronic_lncRNA	Trans	Null	1	PDZK1IP1	XM_005678456.3	up
LNC_017477	XLOC_185034	up	lincRNA	Trans	Null	0.972013	PDZK1IP1	XM_005678456.3	up
LNC_020253	XLOC_213586	up	intronic_lncRNA	Trans	Null	1	PDZK1IP1	XM_005678456.3	up
LNC_022639	XLOC_239863	up	intronic_lncRNA	Trans	Null	1	PDZK1IP1	XM_005678456.3	up
LNC_018473	XLOC_196619	up	lincRNA	Cis	120	Null	PDZRN3	XM_018067086.1	up
LNC_018473	XLOC_196619	up	lincRNA	Cis	121	Null	PDZRN3	XM_018067087.1	up
LNC_018473	XLOC_196619	up	lincRNA	Trans	Null	0.968387	PDZRN3	XM_018067086.1	up
LNC_002637	XLOC_029185	down	intronic_lncRNA	Trans	Null	0.998308	PEX5L	XM_018047534.1	down
LNC_004634	XLOC_049430	down	intronic_lncRNA	Trans	Null	0.972859	PEX5L	XM_018047534.1	down
LNC_006860	XLOC_075400	down	lincRNA	Trans	Null	0.996215	PEX5L	XM_018047534.1	down
LNC_007755	XLOC_085200	down	intronic_lncRNA	Trans	Null	0.988383	PEX5L	XM_018047534.1	down
LNC_009677	XLOC_107409	down	intronic_lncRNA	Trans	Null	0.999425	PEX5L	XM_018047534.1	down
LNC_010329	XLOC_115517	down	intronic_lncRNA	Trans	Null	0.999425	PEX5L	XM_018047534.1	down
LNC_014607	XLOC_160259	down	intronic_lncRNA	Trans	Null	0.999425	PEX5L	XM_018047534.1	down
LNC_015286	XLOC_168551	down	intronic_lncRNA	Trans	Null	0.999425	PEX5L	XM_018047534.1	down
LNC_015775	XLOC_171652	down	intronic_lncRNA	Trans	Null	0.999425	PEX5L	XM_018047534.1	down
LNC_023403	XLOC_249542	down	antisense_lncRNA	Trans	Null	0.978142	PEX5L	XM_018047534.1	down
LNC_023863	XLOC_253092	down	antisense_lncRNA	Trans	Null	0.999425	PEX5L	XM_018047534.1	down
LNC_004540	XLOC_048660	down	intronic_lncRNA	Trans	Null	0.989191	PGAP2	XM_018059432.1	down
LNC_006855	XLOC_075400	down	lincRNA	Trans	Null	0.999335	PGAP2	XM_018059432.1	down
LNC_013578	XLOC_150570	down	intronic_lncRNA	Trans	Null	0.999333	PGAP2	XM_018059432.1	down
LNC_020792	XLOC_217404	down	antisense_lncRNA	Trans	Null	0.999333	PGAP2	XM_018059432.1	down
LNC_022835	XLOC_242103	down	lincRNA	Trans	Null	0.999333	PGAP2	XM_018059432.1	down
LNC_023284	XLOC_248646	down	lincRNA	Trans	Null	0.999333	PGAP2	XM_018059432.1	down
LNC_000795	XLOC_010441	up	intronic_lncRNA	Trans	Null	0.998754	PHF20	XM_018057793.1	up
LNC_002083	XLOC_024459	up	intronic_lncRNA	Trans	Null	0.998855	PHF20	XM_018057793.1	up
LNC_003684	XLOC_038137	up	intronic_lncRNA	Trans	Null	0.991542	PHF20	XM_018057793.1	up
LNC_007299	XLOC_078787	up	intronic_lncRNA	Trans	Null	0.998754	PHF20	XM_018057793.1	up
LNC_010003	XLOC_111224	up	intronic_lncRNA	Trans	Null	0.979854	PHF20	XM_018057793.1	up
LNC_015942	XLOC_173265	up	lincRNA	Trans	Null	0.986085	PHF20	XM_018057793.1	up
LNC_017435	XLOC_184119	up	intronic_lncRNA	Trans	Null	0.998754	PHF20	XM_018057793.1	up
LNC_017477	XLOC_185034	up	lincRNA	Trans	Null	0.981351	PHF20	XM_018057793.1	up
LNC_020253	XLOC_213586	up	intronic_lncRNA	Trans	Null	0.998754	PHF20	XM_018057793.1	up
LNC_022639	XLOC_239863	up	intronic_lncRNA	Trans	Null	0.998754	PHF20	XM_018057793.1	up
LNC_004540	XLOC_048660	down	intronic_lncRNA	Trans	Null	0.986876	PIAS2	XR_001917159.1	down
LNC_006855	XLOC_075400	down	lincRNA	Trans	Null	1	PIAS2	XR_001917159.1	down
LNC_013578	XLOC_150570	down	intronic_lncRNA	Trans	Null	1	PIAS2	XR_001917159.1	down
LNC_020792	XLOC_217404	down	antisense_lncRNA	Trans	Null	1	PIAS2	XR_001917159.1	down
LNC_022835	XLOC_242103	down	lincRNA	Trans	Null	1	PIAS2	XR_001917159.1	down
LNC_023284	XLOC_248646	down	lincRNA	Trans	Null	1	PIAS2	XR_001917159.1	down
LNC_003618	XLOC_037352	up	lincRNA	Trans	Null	0.953507	PID1	NM_001314346.1	up
XR_001919359.1	gene-LOC108637846	up	lncRNA	Trans	Null	1	PIGZ	XM_018046382.1	up
LNC_002327	XLOC_026593	up	intronic_lncRNA	Trans	Null	0.999983	PIGZ	XM_018046382.1	up
LNC_007097	XLOC_077813	up	intronic_lncRNA	Trans	Null	1	PIGZ	XM_018046382.1	up
LNC_008718	XLOC_097189	up	intronic_lncRNA	Trans	Null	1	PIGZ	XM_018046382.1	up
LNC_008922	XLOC_099894	up	antisense_lncRNA	Trans	Null	1	PIGZ	XM_018046382.1	up
LNC_009997	XLOC_111182	up	lincRNA	Trans	Null	1	PIGZ	XM_018046382.1	up
LNC_015242	XLOC_167733	up	lincRNA	Trans	Null	0.953923	PIGZ	XM_018046382.1	up
LNC_017078	XLOC_180699	up	intronic_lncRNA	Trans	Null	0.999986	PIGZ	XM_018046382.1	up
LNC_018216	XLOC_193390	up	intronic_lncRNA	Trans	Null	1	PIGZ	XM_018046382.1	up
LNC_022223	XLOC_236154	up	lincRNA	Trans	Null	1	PIGZ	XM_018046382.1	up
LNC_022298	XLOC_236603	up	antisense_lncRNA	Trans	Null	1	PIGZ	XM_018046382.1	up
LNC_023868	XLOC_253092	up	antisense_lncRNA	Trans	Null	0.972987	PIGZ	XM_018046382.1	up
LNC_002637	XLOC_029185	down	intronic_lncRNA	Trans	Null	0.999006	PKIB	XM_018053000.1	down
LNC_004634	XLOC_049430	down	intronic_lncRNA	Trans	Null	0.974074	PKIB	XM_018053000.1	down
LNC_006860	XLOC_075400	down	lincRNA	Trans	Null	0.997	PKIB	XM_018053000.1	down
LNC_007755	XLOC_085200	down	intronic_lncRNA	Trans	Null	0.989306	PKIB	XM_018053000.1	down
LNC_009677	XLOC_107409	down	intronic_lncRNA	Trans	Null	1	PKIB	XM_018053000.1	down
LNC_010329	XLOC_115517	down	intronic_lncRNA	Trans	Null	1	PKIB	XM_018053000.1	down
LNC_014607	XLOC_160259	down	intronic_lncRNA	Trans	Null	1	PKIB	XM_018053000.1	down
LNC_015286	XLOC_168551	down	intronic_lncRNA	Trans	Null	1	PKIB	XM_018053000.1	down
LNC_015775	XLOC_171652	down	intronic_lncRNA	Trans	Null	1	PKIB	XM_018053000.1	down
LNC_023403	XLOC_249542	down	antisense_lncRNA	Trans	Null	0.979089	PKIB	XM_018053000.1	down
LNC_023863	XLOC_253092	down	antisense_lncRNA	Trans	Null	1	PKIB	XM_018053000.1	down
LNC_001641	XLOC_019311	up	intronic_lncRNA	Trans	Null	1	PLCH1	XM_018048609.1	up
LNC_002655	XLOC_029185	up	intronic_lncRNA	Trans	Null	1	PLCH1	XM_018048609.1	up
LNC_004928	XLOC_051783	up	intronic_lncRNA	Trans	Null	0.991208	PLCH1	XM_018048609.1	up
LNC_006591	XLOC_070773	up	intronic_lncRNA	Trans	Null	1	PLCH1	XM_018048609.1	up
LNC_007099	XLOC_077830	up	intronic_lncRNA	Trans	Null	0.999983	PLCH1	XM_018048609.1	up
LNC_007738	XLOC_085118	up	intronic_lncRNA	Trans	Null	0.999999	PLCH1	XM_018048609.1	up
LNC_014586	XLOC_160122	up	intronic_lncRNA	Trans	Null	1	PLCH1	XM_018048609.1	up
LNC_014924	XLOC_163934	up	lincRNA	Trans	Null	0.969471	PLCH1	XM_018048609.1	up
LNC_016266	XLOC_174825	up	intronic_lncRNA	Trans	Null	1	PLCH1	XM_018048609.1	up
LNC_022098	XLOC_234647	up	intronic_lncRNA	Trans	Null	1	PLCH1	XM_018048609.1	up
LNC_022148	XLOC_235306	up	antisense_lncRNA	Trans	Null	1	PLCH1	XM_018048609.1	up
XR_001919359.1	gene-LOC108637846	up	lncRNA	Trans	Null	1	PLCL2	XM_018053152.1	up
LNC_002327	XLOC_026593	up	intronic_lncRNA	Trans	Null	0.999983	PLCL2	XM_018053152.1	up
LNC_007097	XLOC_077813	up	intronic_lncRNA	Trans	Null	1	PLCL2	XM_018053152.1	up
LNC_008718	XLOC_097189	up	intronic_lncRNA	Trans	Null	1	PLCL2	XM_018053152.1	up
LNC_008922	XLOC_099894	up	antisense_lncRNA	Trans	Null	1	PLCL2	XM_018053152.1	up
LNC_009997	XLOC_111182	up	lincRNA	Trans	Null	1	PLCL2	XM_018053152.1	up
LNC_015242	XLOC_167733	up	lincRNA	Trans	Null	0.953923	PLCL2	XM_018053152.1	up
LNC_017078	XLOC_180699	up	intronic_lncRNA	Trans	Null	0.999986	PLCL2	XM_018053152.1	up
LNC_018216	XLOC_193390	up	intronic_lncRNA	Trans	Null	1	PLCL2	XM_018053152.1	up
LNC_022223	XLOC_236154	up	lincRNA	Trans	Null	1	PLCL2	XM_018053152.1	up
LNC_022298	XLOC_236603	up	antisense_lncRNA	Trans	Null	1	PLCL2	XM_018053152.1	up
LNC_023868	XLOC_253092	up	antisense_lncRNA	Trans	Null	0.972987	PLCL2	XM_018053152.1	up
LNC_013576	XLOC_150570	down	antisense_lncRNA	Cis	841	Null	PLEKHA7	XM_018059600.1	down
LNC_013577	XLOC_150570	down	antisense_lncRNA	Cis	841	Null	PLEKHA7	XM_018059600.1	down
LNC_013578	XLOC_150570	down	intronic_lncRNA	Cis	1104	Null	PLEKHA7	XM_018059600.1	down
LNC_004656	XLOC_049674	up	lincRNA	Trans	Null	0.967981	PPIP5K2	XM_013965808.2	up
LNC_006756	XLOC_072633	up	intronic_lncRNA	Trans	Null	0.962426	PPIP5K2	XM_013965802.2	up
LNC_006756	XLOC_072633	up	intronic_lncRNA	Trans	Null	1	PPIP5K2	XM_013965808.2	up
LNC_006932	XLOC_075921	up	lincRNA	Trans	Null	0.964241	PPIP5K2	XM_013965808.2	up
LNC_007921	XLOC_087906	up	intronic_lncRNA	Trans	Null	0.981565	PPIP5K2	XM_013965808.2	up
LNC_010664	XLOC_117956	up	lincRNA	Trans	Null	0.962427	PPIP5K2	XM_013965802.2	up
LNC_010664	XLOC_117956	up	lincRNA	Trans	Null	1	PPIP5K2	XM_013965808.2	up
LNC_018845	XLOC_200418	up	intronic_lncRNA	Trans	Null	0.962332	PPIP5K2	XM_013965802.2	up
LNC_018845	XLOC_200418	up	intronic_lncRNA	Trans	Null	0.999719	PPIP5K2	XM_013965808.2	up
LNC_019815	XLOC_208028	up	lincRNA	Trans	Null	0.962426	PPIP5K2	XM_013965802.2	up
LNC_019815	XLOC_208028	up	lincRNA	Trans	Null	1	PPIP5K2	XM_013965808.2	up
LNC_019981	XLOC_210471	up	intronic_lncRNA	Trans	Null	0.962436	PPIP5K2	XM_013965802.2	up
LNC_019981	XLOC_210471	up	intronic_lncRNA	Trans	Null	0.999999	PPIP5K2	XM_013965808.2	up
LNC_021650	XLOC_229011	up	intronic_lncRNA	Trans	Null	0.962426	PPIP5K2	XM_013965802.2	up
LNC_021650	XLOC_229011	up	intronic_lncRNA	Trans	Null	1	PPIP5K2	XM_013965808.2	up
LNC_003860	XLOC_040345	down	intronic_lncRNA	Trans	Null	0.991771	PPP1R10	XM_018038847.1	down
LNC_004135	XLOC_043598	down	antisense_lncRNA	Trans	Null	0.979918	PPP1R10	XM_018038847.1	down
LNC_004391	XLOC_047321	down	lincRNA	Trans	Null	0.991771	PPP1R10	XM_018038847.1	down
LNC_007652	XLOC_084154	down	intronic_lncRNA	Trans	Null	0.991771	PPP1R10	XM_018038847.1	down
LNC_013760	XLOC_152307	down	intronic_lncRNA	Trans	Null	0.990775	PPP1R10	XM_018038847.1	down
LNC_015789	XLOC_171697	down	intronic_lncRNA	Trans	Null	0.991567	PPP1R10	XM_018038847.1	down
LNC_016892	XLOC_179438	down	intronic_lncRNA	Trans	Null	0.991771	PPP1R10	XM_018038847.1	down
LNC_017145	XLOC_180998	down	intronic_lncRNA	Trans	Null	0.991352	PPP1R10	XM_018038847.1	down
LNC_019455	XLOC_205474	down	antisense_lncRNA	Trans	Null	0.991747	PPP1R10	XM_018038847.1	down
LNC_022741	XLOC_240857	down	lincRNA	Trans	Null	0.991771	PPP1R10	XM_018038847.1	down
LNC_023245	XLOC_248216	down	intronic_lncRNA	Trans	Null	0.991771	PPP1R10	XM_018038847.1	down
LNC_023294	XLOC_248737	down	intronic_lncRNA	Trans	Null	0.991764	PPP1R10	XM_018038847.1	down
LNC_023677	XLOC_251494	down	lincRNA	Trans	Null	0.988751	PPP1R10	XM_018038847.1	down
LNC_001641	XLOC_019311	up	intronic_lncRNA	Trans	Null	1	PPP1R9A	XM_018047401.1	up
LNC_001641	XLOC_019311	up	intronic_lncRNA	Trans	Null	0.995369	PPP1R9A	XM_018047405.1	up
LNC_002655	XLOC_029185	up	intronic_lncRNA	Trans	Null	1	PPP1R9A	XM_018047401.1	up
LNC_002655	XLOC_029185	up	intronic_lncRNA	Trans	Null	0.995369	PPP1R9A	XM_018047405.1	up
LNC_003873	XLOC_040647	down	intronic_lncRNA	Cis	-22113	Null	PPP1R9A	XM_018047401.1	up
LNC_003873	XLOC_040647	down	intronic_lncRNA	Cis	-22113	Null	PPP1R9A	XM_018047405.1	up
LNC_004928	XLOC_051783	up	intronic_lncRNA	Trans	Null	0.991208	PPP1R9A	XM_018047401.1	up
LNC_004928	XLOC_051783	up	intronic_lncRNA	Trans	Null	0.98659	PPP1R9A	XM_018047405.1	up
LNC_006591	XLOC_070773	up	intronic_lncRNA	Trans	Null	1	PPP1R9A	XM_018047401.1	up
LNC_006591	XLOC_070773	up	intronic_lncRNA	Trans	Null	0.995369	PPP1R9A	XM_018047405.1	up
LNC_007099	XLOC_077830	up	intronic_lncRNA	Trans	Null	0.999983	PPP1R9A	XM_018047401.1	up
LNC_007099	XLOC_077830	up	intronic_lncRNA	Trans	Null	0.995356	PPP1R9A	XM_018047405.1	up
LNC_007738	XLOC_085118	up	intronic_lncRNA	Trans	Null	0.999999	PPP1R9A	XM_018047401.1	up
LNC_007738	XLOC_085118	up	intronic_lncRNA	Trans	Null	0.995362	PPP1R9A	XM_018047405.1	up
LNC_014586	XLOC_160122	up	intronic_lncRNA	Trans	Null	1	PPP1R9A	XM_018047401.1	up
LNC_014586	XLOC_160122	up	intronic_lncRNA	Trans	Null	0.995369	PPP1R9A	XM_018047405.1	up
LNC_014924	XLOC_163934	up	lincRNA	Trans	Null	0.969471	PPP1R9A	XM_018047401.1	up
LNC_014924	XLOC_163934	up	lincRNA	Trans	Null	0.964434	PPP1R9A	XM_018047405.1	up
LNC_016266	XLOC_174825	up	intronic_lncRNA	Trans	Null	1	PPP1R9A	XM_018047401.1	up
LNC_016266	XLOC_174825	up	intronic_lncRNA	Trans	Null	0.995369	PPP1R9A	XM_018047405.1	up
LNC_022098	XLOC_234647	up	intronic_lncRNA	Trans	Null	1	PPP1R9A	XM_018047401.1	up
LNC_022098	XLOC_234647	up	intronic_lncRNA	Trans	Null	0.995369	PPP1R9A	XM_018047405.1	up
LNC_022148	XLOC_235306	up	antisense_lncRNA	Trans	Null	1	PPP1R9A	XM_018047401.1	up
LNC_022148	XLOC_235306	up	antisense_lncRNA	Trans	Null	0.995369	PPP1R9A	XM_018047405.1	up
LNC_018102	XLOC_192552	down	intronic_lncRNA	Cis	28969	Null	PRC1	XM_018066455.1	down
LNC_010518	XLOC_116687	up	intronic_lncRNA	Trans	Null	0.973046	PRLR	XM_013972803.2	up
LNC_024054	XLOC_254962	down	lincRNA	Trans	Null	0.990955	PRLR	XM_013972803.2	up
LNC_002652	XLOC_029185	down	intronic_lncRNA	Trans	Null	1	PRPF3	XM_013962444.2	down
LNC_008156	XLOC_090025	down	lincRNA	Trans	Null	0.997	PRPF3	XM_013962444.2	down
LNC_013781	XLOC_152632	down	lincRNA	Trans	Null	1	PRPF3	XM_013962444.2	down
LNC_014323	XLOC_157866	down	intronic_lncRNA	Trans	Null	0.992394	PRPF3	XM_013962444.2	down
LNC_014957	XLOC_164090	down	intronic_lncRNA	Trans	Null	0.999798	PRPF3	XM_013962444.2	down
LNC_018020	XLOC_191515	down	lincRNA	Trans	Null	0.999174	PRPF3	XM_013962444.2	down
LNC_019614	XLOC_206167	down	lincRNA	Trans	Null	1	PRPF3	XM_013962444.2	down
LNC_021840	XLOC_231566	down	antisense_lncRNA	Trans	Null	1	PRPF3	XM_013962444.2	down
LNC_002619	XLOC_029137	down	intronic_lncRNA	Trans	Null	0.997788	PRUNE2	XM_013965994.2	down
LNC_002772	XLOC_029895	down	lincRNA	Trans	Null	0.997788	PRUNE2	XM_013965994.2	down
LNC_004477	XLOC_047986	down	intronic_lncRNA	Trans	Null	0.985189	PRUNE2	XM_013965994.2	down
LNC_005761	XLOC_061008	down	intronic_lncRNA	Trans	Null	0.964611	PRUNE2	XM_013965994.2	down
LNC_006952	XLOC_076202	down	intronic_lncRNA	Trans	Null	0.997788	PRUNE2	XM_013965994.2	down
LNC_010963	XLOC_121561	down	lincRNA	Trans	Null	0.965749	PRUNE2	XM_013965994.2	down
LNC_010968	XLOC_121586	down	intronic_lncRNA	Trans	Null	0.997788	PRUNE2	XM_013965994.2	down
LNC_011040	XLOC_122386	down	intronic_lncRNA	Trans	Null	0.997788	PRUNE2	XM_013965994.2	down
LNC_013576	XLOC_150570	down	antisense_lncRNA	Trans	Null	0.983243	PRUNE2	XM_013965994.2	down
LNC_013577	XLOC_150570	down	antisense_lncRNA	Trans	Null	0.983243	PRUNE2	XM_013965994.2	down
LNC_015453	XLOC_169709	down	intronic_lncRNA	Trans	Null	0.997788	PRUNE2	XM_013965994.2	down
LNC_023292	XLOC_248737	down	intronic_lncRNA	Trans	Null	0.989932	PRUNE2	XM_013965994.2	down
LNC_023324	XLOC_249014	down	lincRNA	Trans	Null	0.997784	PRUNE2	XM_013965994.2	down
LNC_002619	XLOC_029137	down	intronic_lncRNA	Trans	Null	1	PSD4	XM_018055343.1	down
LNC_002772	XLOC_029895	down	lincRNA	Trans	Null	1	PSD4	XM_018055343.1	down
LNC_004477	XLOC_047986	down	intronic_lncRNA	Trans	Null	0.97161	PSD4	XM_018055343.1	down
LNC_005761	XLOC_061008	down	intronic_lncRNA	Trans	Null	0.950425	PSD4	XM_018055343.1	down
LNC_006952	XLOC_076202	down	intronic_lncRNA	Trans	Null	1	PSD4	XM_018055343.1	down
LNC_010963	XLOC_121561	down	lincRNA	Trans	Null	0.968995	PSD4	XM_018055343.1	down
LNC_010968	XLOC_121586	down	intronic_lncRNA	Trans	Null	1	PSD4	XM_018055343.1	down
LNC_011040	XLOC_122386	down	intronic_lncRNA	Trans	Null	1	PSD4	XM_018055343.1	down
LNC_013576	XLOC_150570	down	antisense_lncRNA	Trans	Null	0.974022	PSD4	XM_018055343.1	down
LNC_013577	XLOC_150570	down	antisense_lncRNA	Trans	Null	0.974022	PSD4	XM_018055343.1	down
LNC_015453	XLOC_169709	down	intronic_lncRNA	Trans	Null	1	PSD4	XM_018055343.1	down
LNC_023292	XLOC_248737	down	intronic_lncRNA	Trans	Null	0.992577	PSD4	XM_018055343.1	down
LNC_023324	XLOC_249014	down	lincRNA	Trans	Null	1	PSD4	XM_018055343.1	down
LNC_001641	XLOC_019311	up	intronic_lncRNA	Trans	Null	0.999362	PTBP3	XM_018052601.1	up
LNC_002655	XLOC_029185	up	intronic_lncRNA	Trans	Null	0.999362	PTBP3	XM_018052601.1	up
LNC_004928	XLOC_051783	up	intronic_lncRNA	Trans	Null	0.989794	PTBP3	XM_018052601.1	up
LNC_006591	XLOC_070773	up	intronic_lncRNA	Trans	Null	0.999362	PTBP3	XM_018052601.1	up
LNC_007099	XLOC_077830	up	intronic_lncRNA	Trans	Null	0.999352	PTBP3	XM_018052601.1	up
LNC_007738	XLOC_085118	up	intronic_lncRNA	Trans	Null	0.999354	PTBP3	XM_018052601.1	up
LNC_014586	XLOC_160122	up	intronic_lncRNA	Trans	Null	0.999362	PTBP3	XM_018052601.1	up
LNC_014924	XLOC_163934	up	lincRNA	Trans	Null	0.974049	PTBP3	XM_018052601.1	up
LNC_016266	XLOC_174825	up	intronic_lncRNA	Trans	Null	0.999362	PTBP3	XM_018052601.1	up
LNC_022098	XLOC_234647	up	intronic_lncRNA	Trans	Null	0.999362	PTBP3	XM_018052601.1	up
LNC_022148	XLOC_235306	up	antisense_lncRNA	Trans	Null	0.999362	PTBP3	XM_018052601.1	up
LNC_002619	XLOC_029137	down	intronic_lncRNA	Trans	Null	1	PTK2	XM_018058619.1	down
LNC_002619	XLOC_029137	down	intronic_lncRNA	Trans	Null	1	PTK2	XM_018058620.1	down
LNC_002772	XLOC_029895	down	lincRNA	Trans	Null	1	PTK2	XM_018058619.1	down
LNC_002772	XLOC_029895	down	lincRNA	Trans	Null	1	PTK2	XM_018058620.1	down
LNC_004477	XLOC_047986	down	intronic_lncRNA	Trans	Null	0.97161	PTK2	XM_018058619.1	down
LNC_004477	XLOC_047986	down	intronic_lncRNA	Trans	Null	0.97161	PTK2	XM_018058620.1	down
LNC_005761	XLOC_061008	down	intronic_lncRNA	Trans	Null	0.950425	PTK2	XM_018058619.1	down
LNC_005761	XLOC_061008	down	intronic_lncRNA	Trans	Null	0.950425	PTK2	XM_018058620.1	down
LNC_006952	XLOC_076202	down	intronic_lncRNA	Trans	Null	1	PTK2	XM_018058619.1	down
LNC_006952	XLOC_076202	down	intronic_lncRNA	Trans	Null	1	PTK2	XM_018058620.1	down
LNC_010963	XLOC_121561	down	lincRNA	Trans	Null	0.968995	PTK2	XM_018058619.1	down
LNC_010963	XLOC_121561	down	lincRNA	Trans	Null	0.968995	PTK2	XM_018058620.1	down
LNC_010968	XLOC_121586	down	intronic_lncRNA	Trans	Null	1	PTK2	XM_018058619.1	down
LNC_010968	XLOC_121586	down	intronic_lncRNA	Trans	Null	1	PTK2	XM_018058620.1	down
LNC_011040	XLOC_122386	down	intronic_lncRNA	Trans	Null	1	PTK2	XM_018058619.1	down
LNC_011040	XLOC_122386	down	intronic_lncRNA	Trans	Null	1	PTK2	XM_018058620.1	down
LNC_013576	XLOC_150570	down	antisense_lncRNA	Trans	Null	0.974022	PTK2	XM_018058619.1	down
LNC_013576	XLOC_150570	down	antisense_lncRNA	Trans	Null	0.974022	PTK2	XM_018058620.1	down
LNC_013577	XLOC_150570	down	antisense_lncRNA	Trans	Null	0.974022	PTK2	XM_018058619.1	down
LNC_013577	XLOC_150570	down	antisense_lncRNA	Trans	Null	0.974022	PTK2	XM_018058620.1	down
LNC_015453	XLOC_169709	down	intronic_lncRNA	Trans	Null	1	PTK2	XM_018058619.1	down
LNC_015453	XLOC_169709	down	intronic_lncRNA	Trans	Null	1	PTK2	XM_018058620.1	down
LNC_023292	XLOC_248737	down	intronic_lncRNA	Trans	Null	0.992577	PTK2	XM_018058619.1	down
LNC_023292	XLOC_248737	down	intronic_lncRNA	Trans	Null	0.992577	PTK2	XM_018058620.1	down
LNC_023324	XLOC_249014	down	lincRNA	Trans	Null	1	PTK2	XM_018058619.1	down
LNC_023324	XLOC_249014	down	lincRNA	Trans	Null	1	PTK2	XM_018058620.1	down
LNC_000795	XLOC_010441	up	intronic_lncRNA	Trans	Null	0.962936	PTPN13	XM_018049692.1	up
LNC_000795	XLOC_010441	up	intronic_lncRNA	Trans	Null	0.961595	PTPN13	XM_018049693.1	up
LNC_002083	XLOC_024459	up	intronic_lncRNA	Trans	Null	0.965122	PTPN13	XM_018049692.1	up
LNC_002083	XLOC_024459	up	intronic_lncRNA	Trans	Null	0.963823	PTPN13	XM_018049693.1	up
LNC_003684	XLOC_038137	up	intronic_lncRNA	Trans	Null	0.955177	PTPN13	XM_018049692.1	up
LNC_003684	XLOC_038137	up	intronic_lncRNA	Trans	Null	0.953727	PTPN13	XM_018049693.1	up
LNC_007299	XLOC_078787	up	intronic_lncRNA	Trans	Null	0.962936	PTPN13	XM_018049692.1	up
LNC_007299	XLOC_078787	up	intronic_lncRNA	Trans	Null	0.961595	PTPN13	XM_018049693.1	up
LNC_017435	XLOC_184119	up	intronic_lncRNA	Trans	Null	0.962936	PTPN13	XM_018049692.1	up
LNC_017435	XLOC_184119	up	intronic_lncRNA	Trans	Null	0.961595	PTPN13	XM_018049693.1	up
LNC_020253	XLOC_213586	up	intronic_lncRNA	Trans	Null	0.962936	PTPN13	XM_018049692.1	up
LNC_020253	XLOC_213586	up	intronic_lncRNA	Trans	Null	0.961595	PTPN13	XM_018049693.1	up
LNC_022639	XLOC_239863	up	intronic_lncRNA	Trans	Null	0.962936	PTPN13	XM_018049692.1	up
LNC_022639	XLOC_239863	up	intronic_lncRNA	Trans	Null	0.961595	PTPN13	XM_018049693.1	up
LNC_002652	XLOC_029185	down	intronic_lncRNA	Trans	Null	1	PTPRK	XM_018053191.1	down
LNC_008156	XLOC_090025	down	lincRNA	Trans	Null	0.997	PTPRK	XM_018053191.1	down
LNC_013781	XLOC_152632	down	lincRNA	Trans	Null	1	PTPRK	XM_018053191.1	down
LNC_014323	XLOC_157866	down	intronic_lncRNA	Trans	Null	0.992394	PTPRK	XM_018053191.1	down
LNC_014957	XLOC_164090	down	intronic_lncRNA	Trans	Null	0.999798	PTPRK	XM_018053191.1	down
LNC_018020	XLOC_191515	down	lincRNA	Trans	Null	0.999174	PTPRK	XM_018053191.1	down
LNC_019614	XLOC_206167	down	lincRNA	Trans	Null	1	PTPRK	XM_018053191.1	down
LNC_021840	XLOC_231566	down	antisense_lncRNA	Trans	Null	1	PTPRK	XM_018053191.1	down
LNC_006756	XLOC_072633	up	intronic_lncRNA	Trans	Null	0.982281	PTPRM	XM_018039452.1	up
LNC_007921	XLOC_087906	up	intronic_lncRNA	Trans	Null	0.965775	PTPRM	XM_018039452.1	up
LNC_010664	XLOC_117956	up	lincRNA	Trans	Null	0.982282	PTPRM	XM_018039452.1	up
LNC_018845	XLOC_200418	up	intronic_lncRNA	Trans	Null	0.982179	PTPRM	XM_018039452.1	up
LNC_019815	XLOC_208028	up	lincRNA	Trans	Null	0.982281	PTPRM	XM_018039452.1	up
LNC_019981	XLOC_210471	up	intronic_lncRNA	Trans	Null	0.982292	PTPRM	XM_018039452.1	up
LNC_021650	XLOC_229011	up	intronic_lncRNA	Trans	Null	0.982281	PTPRM	XM_018039452.1	up
LNC_002652	XLOC_029185	down	intronic_lncRNA	Trans	Null	1	PXK	XM_018066771.1	down
LNC_008156	XLOC_090025	down	lincRNA	Trans	Null	0.997	PXK	XM_018066771.1	down
LNC_013781	XLOC_152632	down	lincRNA	Trans	Null	1	PXK	XM_018066771.1	down
LNC_014323	XLOC_157866	down	intronic_lncRNA	Trans	Null	0.992394	PXK	XM_018066771.1	down
LNC_014957	XLOC_164090	down	intronic_lncRNA	Trans	Null	0.999798	PXK	XM_018066771.1	down
LNC_018020	XLOC_191515	down	lincRNA	Trans	Null	0.999174	PXK	XM_018066771.1	down
LNC_019614	XLOC_206167	down	lincRNA	Trans	Null	1	PXK	XM_018066771.1	down
LNC_021840	XLOC_231566	down	antisense_lncRNA	Trans	Null	1	PXK	XM_018066771.1	down
LNC_000948	XLOC_012157	up	intronic_lncRNA	Trans	Null	0.986159	RAB19	XM_018046866.1	up
LNC_001759	XLOC_020079	up	lincRNA	Trans	Null	0.966175	RAB19	XM_018046866.1	up
LNC_002709	XLOC_029460	up	antisense_lncRNA	Trans	Null	0.986148	RAB19	XM_018046866.1	up
LNC_003101	XLOC_033371	up	intronic_lncRNA	Trans	Null	0.960863	RAB19	XM_018046866.1	up
LNC_003614	XLOC_037334	up	lincRNA	Trans	Null	0.986159	RAB19	XM_018046866.1	up
LNC_003615	XLOC_037334	up	lincRNA	Trans	Null	0.986159	RAB19	XM_018046866.1	up
LNC_004309	XLOC_045589	up	intronic_lncRNA	Trans	Null	0.986159	RAB19	XM_018046866.1	up
LNC_006433	XLOC_069084	up	intronic_lncRNA	Trans	Null	0.986159	RAB19	XM_018046866.1	up
LNC_007102	XLOC_077835	up	intronic_lncRNA	Trans	Null	0.990981	RAB19	XM_018046866.1	up
LNC_008288	XLOC_091155	up	antisense_lncRNA	Trans	Null	0.986159	RAB19	XM_018046866.1	up
LNC_009761	XLOC_108430	up	intronic_lncRNA	Trans	Null	0.986159	RAB19	XM_018046866.1	up
LNC_010381	XLOC_115908	up	lincRNA	Trans	Null	0.986159	RAB19	XM_018046866.1	up
LNC_010839	XLOC_120330	up	intronic_lncRNA	Trans	Null	0.986159	RAB19	XM_018046866.1	up
LNC_014406	XLOC_158887	up	antisense_lncRNA	Trans	Null	0.986159	RAB19	XM_018046866.1	up
LNC_015996	XLOC_173492	up	intronic_lncRNA	Trans	Null	0.986159	RAB19	XM_018046866.1	up
LNC_016691	XLOC_178023	up	intronic_lncRNA	Trans	Null	0.986159	RAB19	XM_018046866.1	up
LNC_016806	XLOC_179035	up	lincRNA	Trans	Null	0.972884	RAB19	XM_018046866.1	up
LNC_016988	XLOC_179878	up	lincRNA	Trans	Null	0.986159	RAB19	XM_018046866.1	up
LNC_019601	XLOC_206074	up	intronic_lncRNA	Trans	Null	0.986159	RAB19	XM_018046866.1	up
LNC_019611	XLOC_206152	up	intronic_lncRNA	Trans	Null	0.986159	RAB19	XM_018046866.1	up
LNC_023439	XLOC_249865	up	lincRNA	Trans	Null	0.986159	RAB19	XM_018046866.1	up
LNC_013223	XLOC_146715	up	intronic_lncRNA	Trans	Null	0.987677	RABEP1	XM_018064465.1	up
LNC_003860	XLOC_040345	down	intronic_lncRNA	Trans	Null	0.981308	RAP1GAP2	XM_018064419.1	down
LNC_004135	XLOC_043598	down	antisense_lncRNA	Trans	Null	0.972031	RAP1GAP2	XM_018064419.1	down
LNC_004391	XLOC_047321	down	lincRNA	Trans	Null	0.981308	RAP1GAP2	XM_018064419.1	down
LNC_007652	XLOC_084154	down	intronic_lncRNA	Trans	Null	0.981308	RAP1GAP2	XM_018064419.1	down
LNC_013760	XLOC_152307	down	intronic_lncRNA	Trans	Null	0.982035	RAP1GAP2	XM_018064419.1	down
LNC_015789	XLOC_171697	down	intronic_lncRNA	Trans	Null	0.98086	RAP1GAP2	XM_018064419.1	down
LNC_016892	XLOC_179438	down	intronic_lncRNA	Trans	Null	0.981308	RAP1GAP2	XM_018064419.1	down
LNC_017145	XLOC_180998	down	intronic_lncRNA	Trans	Null	0.980601	RAP1GAP2	XM_018064419.1	down
LNC_019455	XLOC_205474	down	antisense_lncRNA	Trans	Null	0.981387	RAP1GAP2	XM_018064419.1	down
LNC_022741	XLOC_240857	down	lincRNA	Trans	Null	0.981308	RAP1GAP2	XM_018064419.1	down
LNC_023245	XLOC_248216	down	intronic_lncRNA	Trans	Null	0.981308	RAP1GAP2	XM_018064419.1	down
LNC_023294	XLOC_248737	down	intronic_lncRNA	Trans	Null	0.981323	RAP1GAP2	XM_018064419.1	down
LNC_023677	XLOC_251494	down	lincRNA	Trans	Null	0.979547	RAP1GAP2	XM_018064419.1	down
LNC_001641	XLOC_019311	up	intronic_lncRNA	Trans	Null	1	RAPGEF4	XM_018064706.1	up
LNC_002655	XLOC_029185	up	intronic_lncRNA	Trans	Null	1	RAPGEF4	XM_018064706.1	up
LNC_004928	XLOC_051783	up	intronic_lncRNA	Trans	Null	0.991208	RAPGEF4	XM_018064706.1	up
LNC_006591	XLOC_070773	up	intronic_lncRNA	Trans	Null	1	RAPGEF4	XM_018064706.1	up
LNC_007099	XLOC_077830	up	intronic_lncRNA	Trans	Null	0.999983	RAPGEF4	XM_018064706.1	up
LNC_007738	XLOC_085118	up	intronic_lncRNA	Trans	Null	0.999999	RAPGEF4	XM_018064706.1	up
LNC_014586	XLOC_160122	up	intronic_lncRNA	Trans	Null	1	RAPGEF4	XM_018064706.1	up
LNC_014924	XLOC_163934	up	lincRNA	Trans	Null	0.969471	RAPGEF4	XM_018064706.1	up
LNC_016266	XLOC_174825	up	intronic_lncRNA	Trans	Null	1	RAPGEF4	XM_018064706.1	up
LNC_022098	XLOC_234647	up	intronic_lncRNA	Trans	Null	1	RAPGEF4	XM_018064706.1	up
LNC_022148	XLOC_235306	up	antisense_lncRNA	Trans	Null	1	RAPGEF4	XM_018064706.1	up
LNC_019601	XLOC_206074	up	intronic_lncRNA	Cis	44531	Null	RCAN2	XM_018039085.1	up
LNC_019603	XLOC_206074	down	intronic_lncRNA	Cis	44531	Null	RCAN2	XM_018039085.1	up
LNC_001641	XLOC_019311	up	intronic_lncRNA	Trans	Null	0.997672	RCBTB2	XM_018056728.1	up
LNC_002655	XLOC_029185	up	intronic_lncRNA	Trans	Null	0.997672	RCBTB2	XM_018056728.1	up
LNC_004928	XLOC_051783	up	intronic_lncRNA	Trans	Null	0.990076	RCBTB2	XM_018056728.1	up
LNC_006591	XLOC_070773	up	intronic_lncRNA	Trans	Null	0.997672	RCBTB2	XM_018056728.1	up
LNC_007099	XLOC_077830	up	intronic_lncRNA	Trans	Null	0.997863	RCBTB2	XM_018056728.1	up
LNC_007738	XLOC_085118	up	intronic_lncRNA	Trans	Null	0.997678	RCBTB2	XM_018056728.1	up
LNC_014586	XLOC_160122	up	intronic_lncRNA	Trans	Null	0.997672	RCBTB2	XM_018056728.1	up
LNC_014924	XLOC_163934	up	lincRNA	Trans	Null	0.962926	RCBTB2	XM_018056728.1	up
LNC_016266	XLOC_174825	up	intronic_lncRNA	Trans	Null	0.997672	RCBTB2	XM_018056728.1	up
LNC_022098	XLOC_234647	up	intronic_lncRNA	Trans	Null	0.997672	RCBTB2	XM_018056728.1	up
LNC_022148	XLOC_235306	up	antisense_lncRNA	Trans	Null	0.997672	RCBTB2	XM_018056728.1	up
LNC_006429	XLOC_069084	up	intronic_lncRNA	Cis	89126	Null	REEP6	XM_018050434.1	down
LNC_006433	XLOC_069084	up	intronic_lncRNA	Cis	89126	Null	REEP6	XM_018050434.1	down
LNC_006434	XLOC_069084	down	intronic_lncRNA	Cis	89126	Null	REEP6	XM_018050434.1	down
LNC_007755	XLOC_085200	down	intronic_lncRNA	Cis	37880	Null	RGS3	XM_018052631.1	down
LNC_002619	XLOC_029137	down	intronic_lncRNA	Trans	Null	0.951968	RGS7	XM_018060278.1	down
LNC_002772	XLOC_029895	down	lincRNA	Trans	Null	0.951968	RGS7	XM_018060278.1	down
LNC_006952	XLOC_076202	down	intronic_lncRNA	Trans	Null	0.951968	RGS7	XM_018060278.1	down
LNC_010963	XLOC_121561	down	lincRNA	Trans	Null	0.98695	RGS7	XM_018060278.1	down
LNC_010968	XLOC_121586	down	intronic_lncRNA	Trans	Null	0.951968	RGS7	XM_018060278.1	down
LNC_011040	XLOC_122386	down	intronic_lncRNA	Trans	Null	0.951968	RGS7	XM_018060278.1	down
LNC_013848	XLOC_153574	down	lincRNA	Cis	97240	Null	RGS7	XM_018060278.1	down
LNC_015453	XLOC_169709	down	intronic_lncRNA	Trans	Null	0.951968	RGS7	XM_018060278.1	down
LNC_023292	XLOC_248737	down	intronic_lncRNA	Trans	Null	0.954103	RGS7	XM_018060278.1	down
LNC_023324	XLOC_249014	down	lincRNA	Trans	Null	0.952048	RGS7	XM_018060278.1	down
LNC_002652	XLOC_029185	down	intronic_lncRNA	Trans	Null	0.999974	RHBDF2	XM_018063742.1	down
LNC_008156	XLOC_090025	down	lincRNA	Trans	Null	0.996931	RHBDF2	XM_018063742.1	down
LNC_013781	XLOC_152632	down	lincRNA	Trans	Null	0.999974	RHBDF2	XM_018063742.1	down
LNC_014323	XLOC_157866	down	intronic_lncRNA	Trans	Null	0.992281	RHBDF2	XM_018063742.1	down
LNC_014957	XLOC_164090	down	intronic_lncRNA	Trans	Null	0.999791	RHBDF2	XM_018063742.1	down
LNC_018020	XLOC_191515	down	lincRNA	Trans	Null	0.999124	RHBDF2	XM_018063742.1	down
LNC_019614	XLOC_206167	down	lincRNA	Trans	Null	0.999974	RHBDF2	XM_018063742.1	down
LNC_021840	XLOC_231566	down	antisense_lncRNA	Trans	Null	0.999974	RHBDF2	XM_018063742.1	down
LNC_000795	XLOC_010441	up	intronic_lncRNA	Trans	Null	1	RHOT1	XM_018064254.1	up
LNC_002083	XLOC_024459	up	intronic_lncRNA	Trans	Null	0.999966	RHOT1	XM_018064254.1	up
LNC_003684	XLOC_038137	up	intronic_lncRNA	Trans	Null	0.993066	RHOT1	XM_018064254.1	up
LNC_007299	XLOC_078787	up	intronic_lncRNA	Trans	Null	1	RHOT1	XM_018064254.1	up
LNC_010003	XLOC_111224	up	intronic_lncRNA	Trans	Null	0.969752	RHOT1	XM_018064254.1	up
LNC_015942	XLOC_173265	up	lincRNA	Trans	Null	0.987134	RHOT1	XM_018064254.1	up
LNC_016343	XLOC_175516	up	intronic_lncRNA	Cis	44219	Null	RHOT1	XM_018064254.1	up
LNC_017435	XLOC_184119	up	intronic_lncRNA	Trans	Null	1	RHOT1	XM_018064254.1	up
LNC_017477	XLOC_185034	up	lincRNA	Trans	Null	0.972013	RHOT1	XM_018064254.1	up
LNC_020253	XLOC_213586	up	intronic_lncRNA	Trans	Null	1	RHOT1	XM_018064254.1	up
LNC_022639	XLOC_239863	up	intronic_lncRNA	Trans	Null	1	RHOT1	XM_018064254.1	up
LNC_004656	XLOC_049674	up	lincRNA	Trans	Null	0.967497	RIMKLB	XM_018048516.1	up
LNC_006756	XLOC_072633	up	intronic_lncRNA	Trans	Null	0.999942	RIMKLB	XM_018048516.1	up
LNC_006932	XLOC_075921	up	lincRNA	Trans	Null	0.963809	RIMKLB	XM_018048516.1	up
LNC_007921	XLOC_087906	up	intronic_lncRNA	Trans	Null	0.981323	RIMKLB	XM_018048516.1	up
LNC_010664	XLOC_117956	up	lincRNA	Trans	Null	0.999941	RIMKLB	XM_018048516.1	up
LNC_018845	XLOC_200418	up	intronic_lncRNA	Trans	Null	0.999651	RIMKLB	XM_018048516.1	up
LNC_019815	XLOC_208028	up	lincRNA	Trans	Null	0.999942	RIMKLB	XM_018048516.1	up
LNC_019981	XLOC_210471	up	intronic_lncRNA	Trans	Null	0.99994	RIMKLB	XM_018048516.1	up
LNC_021650	XLOC_229011	up	intronic_lncRNA	Trans	Null	0.999942	RIMKLB	XM_018048516.1	up
LNC_024054	XLOC_254962	down	lincRNA	Trans	Null	0.986153	RNF152	XM_018039601.1	down
LNC_004656	XLOC_049674	up	lincRNA	Trans	Null	0.967981	ROCK2	XM_018055651.1	up
LNC_006756	XLOC_072633	up	intronic_lncRNA	Trans	Null	1	ROCK2	XM_018055651.1	up
LNC_006932	XLOC_075921	up	lincRNA	Trans	Null	0.964241	ROCK2	XM_018055651.1	up
LNC_007921	XLOC_087906	up	intronic_lncRNA	Trans	Null	0.981565	ROCK2	XM_018055651.1	up
LNC_010329	XLOC_115517	down	intronic_lncRNA	Cis	25993	Null	ROCK2	XM_018055648.1	down
LNC_010329	XLOC_115517	down	intronic_lncRNA	Cis	21372	Null	ROCK2	XM_018055651.1	up
LNC_010664	XLOC_117956	up	lincRNA	Trans	Null	1	ROCK2	XM_018055651.1	up
LNC_018845	XLOC_200418	up	intronic_lncRNA	Trans	Null	0.999719	ROCK2	XM_018055651.1	up
LNC_019815	XLOC_208028	up	lincRNA	Trans	Null	1	ROCK2	XM_018055651.1	up
LNC_019981	XLOC_210471	up	intronic_lncRNA	Trans	Null	0.999999	ROCK2	XM_018055651.1	up
LNC_021650	XLOC_229011	up	intronic_lncRNA	Trans	Null	1	ROCK2	XM_018055651.1	up
LNC_010518	XLOC_116687	up	intronic_lncRNA	Trans	Null	0.983676	RORB	XM_018052768.1	up
LNC_024054	XLOC_254962	down	lincRNA	Trans	Null	0.976693	RORB	XM_018052768.1	up
LNC_004540	XLOC_048660	down	intronic_lncRNA	Trans	Null	0.985873	RPL21	XM_005687554.3	down
LNC_006855	XLOC_075400	down	lincRNA	Trans	Null	0.986689	RPL21	XM_005687554.3	down
LNC_013578	XLOC_150570	down	intronic_lncRNA	Trans	Null	0.98668	RPL21	XM_005687554.3	down
LNC_020792	XLOC_217404	down	antisense_lncRNA	Trans	Null	0.98668	RPL21	XM_005687554.3	down
LNC_022835	XLOC_242103	down	lincRNA	Trans	Null	0.98668	RPL21	XM_005687554.3	down
LNC_023284	XLOC_248646	down	lincRNA	Trans	Null	0.98668	RPL21	XM_005687554.3	down
LNC_004656	XLOC_049674	up	lincRNA	Trans	Null	0.967939	RUBCN	XM_005675055.2	up
LNC_006756	XLOC_072633	up	intronic_lncRNA	Trans	Null	1	RUBCN	XM_005675055.2	up
LNC_006932	XLOC_075921	up	lincRNA	Trans	Null	0.964332	RUBCN	XM_005675055.2	up
LNC_007921	XLOC_087906	up	intronic_lncRNA	Trans	Null	0.981567	RUBCN	XM_005675055.2	up
LNC_010664	XLOC_117956	up	lincRNA	Trans	Null	1	RUBCN	XM_005675055.2	up
LNC_018845	XLOC_200418	up	intronic_lncRNA	Trans	Null	0.999716	RUBCN	XM_005675055.2	up
LNC_019815	XLOC_208028	up	lincRNA	Trans	Null	1	RUBCN	XM_005675055.2	up
LNC_019981	XLOC_210471	up	intronic_lncRNA	Trans	Null	0.999998	RUBCN	XM_005675055.2	up
LNC_021650	XLOC_229011	up	intronic_lncRNA	Trans	Null	1	RUBCN	XM_005675055.2	up
LNC_002652	XLOC_029185	down	intronic_lncRNA	Trans	Null	1	RUNX2	XM_018038794.1	down
LNC_008156	XLOC_090025	down	lincRNA	Trans	Null	0.997	RUNX2	XM_018038794.1	down
LNC_013781	XLOC_152632	down	lincRNA	Trans	Null	1	RUNX2	XM_018038794.1	down
LNC_014323	XLOC_157866	down	intronic_lncRNA	Trans	Null	0.992394	RUNX2	XM_018038794.1	down
LNC_014957	XLOC_164090	down	intronic_lncRNA	Trans	Null	0.999798	RUNX2	XM_018038794.1	down
LNC_018020	XLOC_191515	down	lincRNA	Trans	Null	0.999174	RUNX2	XM_018038794.1	down
LNC_019614	XLOC_206167	down	lincRNA	Trans	Null	1	RUNX2	XM_018038794.1	down
LNC_021840	XLOC_231566	down	antisense_lncRNA	Trans	Null	1	RUNX2	XM_018038794.1	down
LNC_004656	XLOC_049674	up	lincRNA	Trans	Null	0.967837	RUSC2	XM_018052127.1	up
LNC_006756	XLOC_072633	up	intronic_lncRNA	Trans	Null	0.999848	RUSC2	XM_018052127.1	up
LNC_006932	XLOC_075921	up	lincRNA	Trans	Null	0.963027	RUSC2	XM_018052127.1	up
LNC_007921	XLOC_087906	up	intronic_lncRNA	Trans	Null	0.980909	RUSC2	XM_018052127.1	up
LNC_010664	XLOC_117956	up	lincRNA	Trans	Null	0.999849	RUSC2	XM_018052127.1	up
LNC_018845	XLOC_200418	up	intronic_lncRNA	Trans	Null	0.999605	RUSC2	XM_018052127.1	up
LNC_019815	XLOC_208028	up	lincRNA	Trans	Null	0.999848	RUSC2	XM_018052127.1	up
LNC_019981	XLOC_210471	up	intronic_lncRNA	Trans	Null	0.99985	RUSC2	XM_018052127.1	up
LNC_021650	XLOC_229011	up	intronic_lncRNA	Trans	Null	0.999848	RUSC2	XM_018052127.1	up
LNC_010518	XLOC_116687	up	intronic_lncRNA	Trans	Null	0.978361	S100G	XM_005701057.2	up
LNC_024054	XLOC_254962	down	lincRNA	Trans	Null	0.988998	S100G	XM_005701057.2	up
LNC_007124	XLOC_077930	up	intronic_lncRNA	Cis	-60834	Null	SAFB	XM_018050900.1	down
LNC_007124	XLOC_077930	up	intronic_lncRNA	Cis	132	Null	SAFB2	XM_018050908.1	up
LNC_000795	XLOC_010441	up	intronic_lncRNA	Trans	Null	1	SAP130	XM_018065915.1	up
LNC_002083	XLOC_024459	up	intronic_lncRNA	Trans	Null	0.999966	SAP130	XM_018065915.1	up
LNC_003684	XLOC_038137	up	intronic_lncRNA	Trans	Null	0.993066	SAP130	XM_018065915.1	up
LNC_007299	XLOC_078787	up	intronic_lncRNA	Trans	Null	1	SAP130	XM_018065915.1	up
LNC_010003	XLOC_111224	up	intronic_lncRNA	Trans	Null	0.969752	SAP130	XM_018065915.1	up
LNC_015942	XLOC_173265	up	lincRNA	Trans	Null	0.987134	SAP130	XM_018065915.1	up
LNC_017435	XLOC_184119	up	intronic_lncRNA	Trans	Null	1	SAP130	XM_018065915.1	up
LNC_017477	XLOC_185034	up	lincRNA	Trans	Null	0.972013	SAP130	XM_018065915.1	up
LNC_020253	XLOC_213586	up	intronic_lncRNA	Trans	Null	1	SAP130	XM_018065915.1	up
LNC_022639	XLOC_239863	up	intronic_lncRNA	Trans	Null	1	SAP130	XM_018065915.1	up
LNC_007740	XLOC_085118	up	intronic_lncRNA	Trans	Null	0.95561	SASH1	XM_018053321.1	up
LNC_013550	XLOC_150308	down	intronic_lncRNA	Cis	26190	Null	SBF2	XM_018059527.1	up
LNC_000795	XLOC_010441	up	intronic_lncRNA	Trans	Null	0.986255	SCRN1	XM_018047102.1	up
LNC_002083	XLOC_024459	up	intronic_lncRNA	Trans	Null	0.986106	SCRN1	XM_018047102.1	up
LNC_003684	XLOC_038137	up	intronic_lncRNA	Trans	Null	0.977627	SCRN1	XM_018047102.1	up
LNC_007299	XLOC_078787	up	intronic_lncRNA	Trans	Null	0.986255	SCRN1	XM_018047102.1	up
LNC_010003	XLOC_111224	up	intronic_lncRNA	Trans	Null	0.950015	SCRN1	XM_018047102.1	up
LNC_015942	XLOC_173265	up	lincRNA	Trans	Null	0.971571	SCRN1	XM_018047102.1	up
LNC_017435	XLOC_184119	up	intronic_lncRNA	Trans	Null	0.986255	SCRN1	XM_018047102.1	up
LNC_017477	XLOC_185034	up	lincRNA	Trans	Null	0.955454	SCRN1	XM_018047102.1	up
LNC_020253	XLOC_213586	up	intronic_lncRNA	Trans	Null	0.986255	SCRN1	XM_018047102.1	up
LNC_022639	XLOC_239863	up	intronic_lncRNA	Trans	Null	0.986255	SCRN1	XM_018047102.1	up
LNC_010518	XLOC_116687	up	intronic_lncRNA	Trans	Null	0.965055	SDSL	XM_018061181.1	up
LNC_010453	XLOC_116313	down	intronic_lncRNA	Cis	44928	Null	SEC16A	XR_001918877.1	down
LNC_018566	XLOC_197642	down	intronic_lncRNA	Cis	33109	Null	SEMA3F	XM_018067130.1	down
LNC_002619	XLOC_029137	down	intronic_lncRNA	Trans	Null	0.986254	SEPT6	XM_018044737.1	down
LNC_002772	XLOC_029895	down	lincRNA	Trans	Null	0.986254	SEPT6	XM_018044737.1	down
LNC_004477	XLOC_047986	down	intronic_lncRNA	Trans	Null	0.952031	SEPT6	XM_018044737.1	down
LNC_006952	XLOC_076202	down	intronic_lncRNA	Trans	Null	0.986254	SEPT6	XM_018044737.1	down
LNC_010963	XLOC_121561	down	lincRNA	Trans	Null	0.951097	SEPT6	XM_018044737.1	down
LNC_010968	XLOC_121586	down	intronic_lncRNA	Trans	Null	0.986254	SEPT6	XM_018044737.1	down
LNC_011040	XLOC_122386	down	intronic_lncRNA	Trans	Null	0.986254	SEPT6	XM_018044737.1	down
LNC_013576	XLOC_150570	down	antisense_lncRNA	Trans	Null	0.955248	SEPT6	XM_018044737.1	down
LNC_013577	XLOC_150570	down	antisense_lncRNA	Trans	Null	0.955248	SEPT6	XM_018044737.1	down
LNC_015453	XLOC_169709	down	intronic_lncRNA	Trans	Null	0.986254	SEPT6	XM_018044737.1	down
LNC_023292	XLOC_248737	down	intronic_lncRNA	Trans	Null	0.989833	SEPT6	XM_018044737.1	down
LNC_023324	XLOC_249014	down	lincRNA	Trans	Null	0.986226	SEPT6	XM_018044737.1	down
LNC_024054	XLOC_254962	down	lincRNA	Trans	Null	0.957812	SERPINB11	XM_013974466.2	up
LNC_002320	XLOC_026459	down	intronic_lncRNA	Cis	77569	Null	SGIP1	XM_018045247.1	up
LNC_004833	XLOC_050894	up	intronic_lncRNA	Trans	Null	0.966242	SGIP1	XM_018045247.1	up
LNC_002637	XLOC_029185	down	intronic_lncRNA	Trans	Null	0.991792	SH3GLB2	XM_018055940.1	down
LNC_004634	XLOC_049430	down	intronic_lncRNA	Trans	Null	0.965238	SH3GLB2	XM_018055940.1	down
LNC_006860	XLOC_075400	down	lincRNA	Trans	Null	0.989529	SH3GLB2	XM_018055940.1	down
LNC_007755	XLOC_085200	down	intronic_lncRNA	Trans	Null	0.9814	SH3GLB2	XM_018055940.1	down
LNC_009677	XLOC_107409	down	intronic_lncRNA	Trans	Null	0.993232	SH3GLB2	XM_018055940.1	down
LNC_010329	XLOC_115517	down	intronic_lncRNA	Trans	Null	0.993232	SH3GLB2	XM_018055940.1	down
LNC_014607	XLOC_160259	down	intronic_lncRNA	Trans	Null	0.993232	SH3GLB2	XM_018055940.1	down
LNC_015286	XLOC_168551	down	intronic_lncRNA	Trans	Null	0.993232	SH3GLB2	XM_018055940.1	down
LNC_015775	XLOC_171652	down	intronic_lncRNA	Trans	Null	0.993232	SH3GLB2	XM_018055940.1	down
LNC_023403	XLOC_249542	down	antisense_lncRNA	Trans	Null	0.971149	SH3GLB2	XM_018055940.1	down
LNC_023863	XLOC_253092	down	antisense_lncRNA	Trans	Null	0.993232	SH3GLB2	XM_018055940.1	down
LNC_002619	XLOC_029137	down	intronic_lncRNA	Trans	Null	0.999359	SHANK3	XM_018049003.1	down
LNC_002772	XLOC_029895	down	lincRNA	Trans	Null	0.999359	SHANK3	XM_018049003.1	down
LNC_004477	XLOC_047986	down	intronic_lncRNA	Trans	Null	0.970153	SHANK3	XM_018049003.1	down
LNC_006952	XLOC_076202	down	intronic_lncRNA	Trans	Null	0.999359	SHANK3	XM_018049003.1	down
LNC_010963	XLOC_121561	down	lincRNA	Trans	Null	0.968708	SHANK3	XM_018049003.1	down
LNC_010968	XLOC_121586	down	intronic_lncRNA	Trans	Null	0.999359	SHANK3	XM_018049003.1	down
LNC_011040	XLOC_122386	down	intronic_lncRNA	Trans	Null	0.999359	SHANK3	XM_018049003.1	down
LNC_013576	XLOC_150570	down	antisense_lncRNA	Trans	Null	0.976018	SHANK3	XM_018049003.1	down
LNC_013577	XLOC_150570	down	antisense_lncRNA	Trans	Null	0.976018	SHANK3	XM_018049003.1	down
LNC_015453	XLOC_169709	down	intronic_lncRNA	Trans	Null	0.999359	SHANK3	XM_018049003.1	down
LNC_023292	XLOC_248737	down	intronic_lncRNA	Trans	Null	0.991512	SHANK3	XM_018049003.1	down
LNC_023324	XLOC_249014	down	lincRNA	Trans	Null	0.999381	SHANK3	XM_018049003.1	down
XR_001919359.1	gene-LOC108637846	up	lncRNA	Trans	Null	0.999995	SIGLEC10	XM_018062923.1	up
LNC_002327	XLOC_026593	up	intronic_lncRNA	Trans	Null	0.999977	SIGLEC10	XM_018062923.1	up
LNC_007097	XLOC_077813	up	intronic_lncRNA	Trans	Null	0.999995	SIGLEC10	XM_018062923.1	up
LNC_008718	XLOC_097189	up	intronic_lncRNA	Trans	Null	0.999995	SIGLEC10	XM_018062923.1	up
LNC_008922	XLOC_099894	up	antisense_lncRNA	Trans	Null	0.999995	SIGLEC10	XM_018062923.1	up
LNC_009997	XLOC_111182	up	lincRNA	Trans	Null	0.999995	SIGLEC10	XM_018062923.1	up
LNC_015242	XLOC_167733	up	lincRNA	Trans	Null	0.954826	SIGLEC10	XM_018062923.1	up
LNC_017078	XLOC_180699	up	intronic_lncRNA	Trans	Null	0.999981	SIGLEC10	XM_018062923.1	up
LNC_018216	XLOC_193390	up	intronic_lncRNA	Trans	Null	0.999995	SIGLEC10	XM_018062923.1	up
LNC_022223	XLOC_236154	up	lincRNA	Trans	Null	0.999995	SIGLEC10	XM_018062923.1	up
LNC_022298	XLOC_236603	up	antisense_lncRNA	Trans	Null	0.999995	SIGLEC10	XM_018062923.1	up
LNC_023868	XLOC_253092	up	antisense_lncRNA	Trans	Null	0.972943	SIGLEC10	XM_018062923.1	up
LNC_023871	XLOC_253092	down	antisense_lncRNA	Trans	Null	0.950579	SIRT6	XM_018050860.1	down
XR_001919359.1	gene-LOC108637846	up	lncRNA	Trans	Null	1	SLC39A5	XM_018048082.1	up
LNC_002327	XLOC_026593	up	intronic_lncRNA	Trans	Null	0.999983	SLC39A5	XM_018048082.1	up
LNC_007097	XLOC_077813	up	intronic_lncRNA	Trans	Null	1	SLC39A5	XM_018048082.1	up
LNC_008718	XLOC_097189	up	intronic_lncRNA	Trans	Null	1	SLC39A5	XM_018048082.1	up
LNC_008922	XLOC_099894	up	antisense_lncRNA	Trans	Null	1	SLC39A5	XM_018048082.1	up
LNC_009997	XLOC_111182	up	lincRNA	Trans	Null	1	SLC39A5	XM_018048082.1	up
LNC_015242	XLOC_167733	up	lincRNA	Trans	Null	0.953907	SLC39A5	XM_018048082.1	up
LNC_017078	XLOC_180699	up	intronic_lncRNA	Trans	Null	0.999986	SLC39A5	XM_018048082.1	up
LNC_018216	XLOC_193390	up	intronic_lncRNA	Trans	Null	1	SLC39A5	XM_018048082.1	up
LNC_022223	XLOC_236154	up	lincRNA	Trans	Null	1	SLC39A5	XM_018048082.1	up
LNC_022298	XLOC_236603	up	antisense_lncRNA	Trans	Null	1	SLC39A5	XM_018048082.1	up
LNC_023868	XLOC_253092	up	antisense_lncRNA	Trans	Null	0.972975	SLC39A5	XM_018048082.1	up
LNC_002637	XLOC_029185	down	intronic_lncRNA	Trans	Null	0.998829	SLC4A4	XM_005681740.3	down
LNC_004634	XLOC_049430	down	intronic_lncRNA	Trans	Null	0.97332	SLC4A4	XM_005681740.3	down
LNC_006860	XLOC_075400	down	lincRNA	Trans	Null	0.996937	SLC4A4	XM_005681740.3	down
LNC_007755	XLOC_085200	down	intronic_lncRNA	Trans	Null	0.988703	SLC4A4	XM_005681740.3	down
LNC_009677	XLOC_107409	down	intronic_lncRNA	Trans	Null	0.99994	SLC4A4	XM_005681740.3	down
LNC_010329	XLOC_115517	down	intronic_lncRNA	Trans	Null	0.99994	SLC4A4	XM_005681740.3	down
LNC_014607	XLOC_160259	down	intronic_lncRNA	Trans	Null	0.99994	SLC4A4	XM_005681740.3	down
LNC_015286	XLOC_168551	down	intronic_lncRNA	Trans	Null	0.99994	SLC4A4	XM_005681740.3	down
LNC_015775	XLOC_171652	down	intronic_lncRNA	Trans	Null	0.99994	SLC4A4	XM_005681740.3	down
LNC_023403	XLOC_249542	down	antisense_lncRNA	Trans	Null	0.978598	SLC4A4	XM_005681740.3	down
LNC_023863	XLOC_253092	down	antisense_lncRNA	Trans	Null	0.99994	SLC4A4	XM_005681740.3	down
LNC_004656	XLOC_049674	up	lincRNA	Trans	Null	0.968014	SLCO2B1	XM_013969756.2	up
LNC_006756	XLOC_072633	up	intronic_lncRNA	Trans	Null	0.999978	SLCO2B1	XM_013969756.2	up
LNC_006932	XLOC_075921	up	lincRNA	Trans	Null	0.964622	SLCO2B1	XM_013969756.2	up
LNC_007921	XLOC_087906	up	intronic_lncRNA	Trans	Null	0.98148	SLCO2B1	XM_013969756.2	up
LNC_010664	XLOC_117956	up	lincRNA	Trans	Null	0.999978	SLCO2B1	XM_013969756.2	up
LNC_018845	XLOC_200418	up	intronic_lncRNA	Trans	Null	0.999667	SLCO2B1	XM_013969756.2	up
LNC_019815	XLOC_208028	up	lincRNA	Trans	Null	0.999978	SLCO2B1	XM_013969756.2	up
LNC_019981	XLOC_210471	up	intronic_lncRNA	Trans	Null	0.999975	SLCO2B1	XM_013969756.2	up
LNC_021650	XLOC_229011	up	intronic_lncRNA	Trans	Null	0.999978	SLCO2B1	XM_013969756.2	up
LNC_011123	XLOC_123906	up	lincRNA	Cis	31312	Null	SMAD9	XM_005687505.3	down
LNC_003860	XLOC_040345	down	intronic_lncRNA	Trans	Null	1	SMARCAL1	XM_018059723.1	down
LNC_004135	XLOC_043598	down	antisense_lncRNA	Trans	Null	0.989108	SMARCAL1	XM_018059723.1	down
LNC_004391	XLOC_047321	down	lincRNA	Trans	Null	1	SMARCAL1	XM_018059723.1	down
LNC_007652	XLOC_084154	down	intronic_lncRNA	Trans	Null	1	SMARCAL1	XM_018059723.1	down
LNC_013760	XLOC_152307	down	intronic_lncRNA	Trans	Null	0.999321	SMARCAL1	XM_018059723.1	down
LNC_015789	XLOC_171697	down	intronic_lncRNA	Trans	Null	0.999923	SMARCAL1	XM_018059723.1	down
LNC_016892	XLOC_179438	down	intronic_lncRNA	Trans	Null	1	SMARCAL1	XM_018059723.1	down
LNC_017145	XLOC_180998	down	intronic_lncRNA	Trans	Null	0.999741	SMARCAL1	XM_018059723.1	down
LNC_019455	XLOC_205474	down	antisense_lncRNA	Trans	Null	0.999998	SMARCAL1	XM_018059723.1	down
LNC_022741	XLOC_240857	down	lincRNA	Trans	Null	1	SMARCAL1	XM_018059723.1	down
LNC_023245	XLOC_248216	down	intronic_lncRNA	Trans	Null	1	SMARCAL1	XM_018059723.1	down
LNC_023294	XLOC_248737	down	intronic_lncRNA	Trans	Null	1	SMARCAL1	XM_018059723.1	down
LNC_023677	XLOC_251494	down	lincRNA	Trans	Null	0.997624	SMARCAL1	XM_018059723.1	down
LNC_002150	XLOC_024940	down	intronic_lncRNA	Trans	Null	0.989666	SMOX	XM_018057381.1	down
LNC_014468	XLOC_159302	down	intronic_lncRNA	Trans	Null	0.989714	SMOX	XM_018057381.1	down
LNC_020259	XLOC_213607	up	antisense_lncRNA	Cis	65586	Null	SRCAP	XM_018040168.1	down
LNC_023429	XLOC_249763	down	lincRNA	Trans	Null	0.957894	SRRM2	XR_001917225.1	down
LNC_004656	XLOC_049674	up	lincRNA	Trans	Null	0.973492	SRSF11	XM_018045446.1	up
LNC_004656	XLOC_049674	up	lincRNA	Trans	Null	0.976945	SRSF11	XM_018045469.1	up
LNC_006756	XLOC_072633	up	intronic_lncRNA	Trans	Null	0.99943	SRSF11	XM_018045446.1	up
LNC_006756	XLOC_072633	up	intronic_lncRNA	Trans	Null	0.994119	SRSF11	XM_018045469.1	up
LNC_006932	XLOC_075921	up	lincRNA	Trans	Null	0.964679	SRSF11	XM_018045446.1	up
LNC_006932	XLOC_075921	up	lincRNA	Trans	Null	0.959679	SRSF11	XM_018045469.1	up
LNC_007921	XLOC_087906	up	intronic_lncRNA	Trans	Null	0.980146	SRSF11	XM_018045446.1	up
LNC_007921	XLOC_087906	up	intronic_lncRNA	Trans	Null	0.974047	SRSF11	XM_018045469.1	up
LNC_010664	XLOC_117956	up	lincRNA	Trans	Null	0.99943	SRSF11	XM_018045446.1	up
LNC_010664	XLOC_117956	up	lincRNA	Trans	Null	0.994121	SRSF11	XM_018045469.1	up
LNC_018845	XLOC_200418	up	intronic_lncRNA	Trans	Null	0.999156	SRSF11	XM_018045446.1	up
LNC_018845	XLOC_200418	up	intronic_lncRNA	Trans	Null	0.994015	SRSF11	XM_018045469.1	up
LNC_019815	XLOC_208028	up	lincRNA	Trans	Null	0.99943	SRSF11	XM_018045446.1	up
LNC_019815	XLOC_208028	up	lincRNA	Trans	Null	0.994119	SRSF11	XM_018045469.1	up
LNC_019981	XLOC_210471	up	intronic_lncRNA	Trans	Null	0.999429	SRSF11	XM_018045446.1	up
LNC_019981	XLOC_210471	up	intronic_lncRNA	Trans	Null	0.99413	SRSF11	XM_018045469.1	up
LNC_021650	XLOC_229011	up	intronic_lncRNA	Trans	Null	0.99943	SRSF11	XM_018045446.1	up
LNC_021650	XLOC_229011	up	intronic_lncRNA	Trans	Null	0.994119	SRSF11	XM_018045469.1	up
LNC_003860	XLOC_040345	down	intronic_lncRNA	Trans	Null	1	STARD9	XM_018054389.1	down
LNC_004135	XLOC_043598	down	antisense_lncRNA	Trans	Null	0.989108	STARD9	XM_018054389.1	down
LNC_004391	XLOC_047321	down	lincRNA	Trans	Null	1	STARD9	XM_018054389.1	down
LNC_007652	XLOC_084154	down	intronic_lncRNA	Trans	Null	1	STARD9	XM_018054389.1	down
LNC_013760	XLOC_152307	down	intronic_lncRNA	Trans	Null	0.999321	STARD9	XM_018054389.1	down
LNC_015789	XLOC_171697	down	intronic_lncRNA	Trans	Null	0.999923	STARD9	XM_018054389.1	down
LNC_016892	XLOC_179438	down	intronic_lncRNA	Trans	Null	1	STARD9	XM_018054389.1	down
LNC_017145	XLOC_180998	down	intronic_lncRNA	Trans	Null	0.999741	STARD9	XM_018054389.1	down
LNC_019455	XLOC_205474	down	antisense_lncRNA	Trans	Null	0.999998	STARD9	XM_018054389.1	down
LNC_022741	XLOC_240857	down	lincRNA	Trans	Null	1	STARD9	XM_018054389.1	down
LNC_023245	XLOC_248216	down	intronic_lncRNA	Trans	Null	1	STARD9	XM_018054389.1	down
LNC_023294	XLOC_248737	down	intronic_lncRNA	Trans	Null	1	STARD9	XM_018054389.1	down
LNC_023677	XLOC_251494	down	lincRNA	Trans	Null	0.997624	STARD9	XM_018054389.1	down
LNC_007102	XLOC_077835	up	intronic_lncRNA	Trans	Null	0.973134	STAU2	XM_018058409.1	up
LNC_019267	XLOC_203786	down	intronic_lncRNA	Cis	66	Null	STK38	XM_018039064.1	up
LNC_003860	XLOC_040345	down	intronic_lncRNA	Trans	Null	1	STXBP5L	XM_018044062.1	down
LNC_004135	XLOC_043598	down	antisense_lncRNA	Trans	Null	0.989108	STXBP5L	XM_018044062.1	down
LNC_004391	XLOC_047321	down	lincRNA	Trans	Null	1	STXBP5L	XM_018044062.1	down
LNC_007652	XLOC_084154	down	intronic_lncRNA	Trans	Null	1	STXBP5L	XM_018044062.1	down
LNC_013760	XLOC_152307	down	intronic_lncRNA	Trans	Null	0.999321	STXBP5L	XM_018044062.1	down
LNC_015789	XLOC_171697	down	intronic_lncRNA	Trans	Null	0.999923	STXBP5L	XM_018044062.1	down
LNC_016892	XLOC_179438	down	intronic_lncRNA	Trans	Null	1	STXBP5L	XM_018044062.1	down
LNC_017145	XLOC_180998	down	intronic_lncRNA	Trans	Null	0.999741	STXBP5L	XM_018044062.1	down
LNC_019455	XLOC_205474	down	antisense_lncRNA	Trans	Null	0.999998	STXBP5L	XM_018044062.1	down
LNC_022741	XLOC_240857	down	lincRNA	Trans	Null	1	STXBP5L	XM_018044062.1	down
LNC_023245	XLOC_248216	down	intronic_lncRNA	Trans	Null	1	STXBP5L	XM_018044062.1	down
LNC_023294	XLOC_248737	down	intronic_lncRNA	Trans	Null	1	STXBP5L	XM_018044062.1	down
LNC_023677	XLOC_251494	down	lincRNA	Trans	Null	0.997624	STXBP5L	XM_018044062.1	down
XR_001919359.1	gene-LOC108637846	up	lncRNA	Trans	Null	1	SUPT20H	XM_018056665.1	up
LNC_002327	XLOC_026593	up	intronic_lncRNA	Trans	Null	0.999983	SUPT20H	XM_018056665.1	up
LNC_007097	XLOC_077813	up	intronic_lncRNA	Trans	Null	1	SUPT20H	XM_018056665.1	up
LNC_008718	XLOC_097189	up	intronic_lncRNA	Trans	Null	1	SUPT20H	XM_018056665.1	up
LNC_008922	XLOC_099894	up	antisense_lncRNA	Trans	Null	1	SUPT20H	XM_018056665.1	up
LNC_009997	XLOC_111182	up	lincRNA	Trans	Null	1	SUPT20H	XM_018056665.1	up
LNC_011123	XLOC_123906	up	lincRNA	Cis	36550	Null	SUPT20H	XM_018056665.1	up
LNC_015242	XLOC_167733	up	lincRNA	Trans	Null	0.953923	SUPT20H	XM_018056665.1	up
LNC_017078	XLOC_180699	up	intronic_lncRNA	Trans	Null	0.999986	SUPT20H	XM_018056665.1	up
LNC_018216	XLOC_193390	up	intronic_lncRNA	Trans	Null	1	SUPT20H	XM_018056665.1	up
LNC_022223	XLOC_236154	up	lincRNA	Trans	Null	1	SUPT20H	XM_018056665.1	up
LNC_022298	XLOC_236603	up	antisense_lncRNA	Trans	Null	1	SUPT20H	XM_018056665.1	up
LNC_023868	XLOC_253092	up	antisense_lncRNA	Trans	Null	0.972987	SUPT20H	XM_018056665.1	up
LNC_001641	XLOC_019311	up	intronic_lncRNA	Trans	Null	1	SYNE1	XM_018053369.1	up
LNC_001641	XLOC_019311	up	intronic_lncRNA	Trans	Null	1	SYNE1	XM_018053371.1	up
LNC_001641	XLOC_019311	up	intronic_lncRNA	Trans	Null	0.999982	SYNE1	XM_018053372.1	up
LNC_001641	XLOC_019311	up	intronic_lncRNA	Trans	Null	1	SYNE1	XM_018053373.1	up
LNC_001641	XLOC_019311	up	intronic_lncRNA	Trans	Null	1	SYNE1	XM_018053376.1	up
LNC_001641	XLOC_019311	up	intronic_lncRNA	Trans	Null	1	SYNE1	XM_018053377.1	up
LNC_001641	XLOC_019311	up	intronic_lncRNA	Trans	Null	1	SYNE1	XM_018053381.1	up
LNC_002655	XLOC_029185	up	intronic_lncRNA	Trans	Null	1	SYNE1	XM_018053369.1	up
LNC_002655	XLOC_029185	up	intronic_lncRNA	Trans	Null	1	SYNE1	XM_018053371.1	up
LNC_002655	XLOC_029185	up	intronic_lncRNA	Trans	Null	0.999982	SYNE1	XM_018053372.1	up
LNC_002655	XLOC_029185	up	intronic_lncRNA	Trans	Null	1	SYNE1	XM_018053373.1	up
LNC_002655	XLOC_029185	up	intronic_lncRNA	Trans	Null	1	SYNE1	XM_018053376.1	up
LNC_002655	XLOC_029185	up	intronic_lncRNA	Trans	Null	1	SYNE1	XM_018053377.1	up
LNC_002655	XLOC_029185	up	intronic_lncRNA	Trans	Null	1	SYNE1	XM_018053381.1	up
LNC_004928	XLOC_051783	up	intronic_lncRNA	Trans	Null	0.991208	SYNE1	XM_018053369.1	up
LNC_004928	XLOC_051783	up	intronic_lncRNA	Trans	Null	0.991208	SYNE1	XM_018053371.1	up
LNC_004928	XLOC_051783	up	intronic_lncRNA	Trans	Null	0.991143	SYNE1	XM_018053372.1	up
LNC_004928	XLOC_051783	up	intronic_lncRNA	Trans	Null	0.991208	SYNE1	XM_018053373.1	up
LNC_004928	XLOC_051783	up	intronic_lncRNA	Trans	Null	0.991208	SYNE1	XM_018053376.1	up
LNC_004928	XLOC_051783	up	intronic_lncRNA	Trans	Null	0.991208	SYNE1	XM_018053377.1	up
LNC_004928	XLOC_051783	up	intronic_lncRNA	Trans	Null	0.9912	SYNE1	XM_018053381.1	up
LNC_006591	XLOC_070773	up	intronic_lncRNA	Trans	Null	1	SYNE1	XM_018053369.1	up
LNC_006591	XLOC_070773	up	intronic_lncRNA	Trans	Null	1	SYNE1	XM_018053371.1	up
LNC_006591	XLOC_070773	up	intronic_lncRNA	Trans	Null	0.999982	SYNE1	XM_018053372.1	up
LNC_006591	XLOC_070773	up	intronic_lncRNA	Trans	Null	1	SYNE1	XM_018053373.1	up
LNC_006591	XLOC_070773	up	intronic_lncRNA	Trans	Null	1	SYNE1	XM_018053376.1	up
LNC_006591	XLOC_070773	up	intronic_lncRNA	Trans	Null	1	SYNE1	XM_018053377.1	up
LNC_006591	XLOC_070773	up	intronic_lncRNA	Trans	Null	1	SYNE1	XM_018053381.1	up
LNC_007099	XLOC_077830	up	intronic_lncRNA	Trans	Null	0.999983	SYNE1	XM_018053369.1	up
LNC_007099	XLOC_077830	up	intronic_lncRNA	Trans	Null	0.999983	SYNE1	XM_018053371.1	up
LNC_007099	XLOC_077830	up	intronic_lncRNA	Trans	Null	0.999978	SYNE1	XM_018053372.1	up
LNC_007099	XLOC_077830	up	intronic_lncRNA	Trans	Null	0.999983	SYNE1	XM_018053373.1	up
LNC_007099	XLOC_077830	up	intronic_lncRNA	Trans	Null	0.999983	SYNE1	XM_018053376.1	up
LNC_007099	XLOC_077830	up	intronic_lncRNA	Trans	Null	0.999983	SYNE1	XM_018053377.1	up
LNC_007099	XLOC_077830	up	intronic_lncRNA	Trans	Null	0.999983	SYNE1	XM_018053381.1	up
LNC_007738	XLOC_085118	up	intronic_lncRNA	Trans	Null	0.999999	SYNE1	XM_018053369.1	up
LNC_007738	XLOC_085118	up	intronic_lncRNA	Trans	Null	0.999999	SYNE1	XM_018053371.1	up
LNC_007738	XLOC_085118	up	intronic_lncRNA	Trans	Null	0.999988	SYNE1	XM_018053372.1	up
LNC_007738	XLOC_085118	up	intronic_lncRNA	Trans	Null	0.999999	SYNE1	XM_018053373.1	up
LNC_007738	XLOC_085118	up	intronic_lncRNA	Trans	Null	0.999999	SYNE1	XM_018053376.1	up
LNC_007738	XLOC_085118	up	intronic_lncRNA	Trans	Null	0.999999	SYNE1	XM_018053377.1	up
LNC_007738	XLOC_085118	up	intronic_lncRNA	Trans	Null	0.999999	SYNE1	XM_018053381.1	up
LNC_014586	XLOC_160122	up	intronic_lncRNA	Trans	Null	1	SYNE1	XM_018053369.1	up
LNC_014586	XLOC_160122	up	intronic_lncRNA	Trans	Null	1	SYNE1	XM_018053371.1	up
LNC_014586	XLOC_160122	up	intronic_lncRNA	Trans	Null	0.999982	SYNE1	XM_018053372.1	up
LNC_014586	XLOC_160122	up	intronic_lncRNA	Trans	Null	1	SYNE1	XM_018053373.1	up
LNC_014586	XLOC_160122	up	intronic_lncRNA	Trans	Null	1	SYNE1	XM_018053376.1	up
LNC_014586	XLOC_160122	up	intronic_lncRNA	Trans	Null	1	SYNE1	XM_018053377.1	up
LNC_014586	XLOC_160122	up	intronic_lncRNA	Trans	Null	1	SYNE1	XM_018053381.1	up
LNC_014924	XLOC_163934	up	lincRNA	Trans	Null	0.969471	SYNE1	XM_018053369.1	up
LNC_014924	XLOC_163934	up	lincRNA	Trans	Null	0.969471	SYNE1	XM_018053371.1	up
LNC_014924	XLOC_163934	up	lincRNA	Trans	Null	0.969602	SYNE1	XM_018053372.1	up
LNC_014924	XLOC_163934	up	lincRNA	Trans	Null	0.969471	SYNE1	XM_018053373.1	up
LNC_014924	XLOC_163934	up	lincRNA	Trans	Null	0.969471	SYNE1	XM_018053376.1	up
LNC_014924	XLOC_163934	up	lincRNA	Trans	Null	0.969471	SYNE1	XM_018053377.1	up
LNC_014924	XLOC_163934	up	lincRNA	Trans	Null	0.969579	SYNE1	XM_018053381.1	up
LNC_016266	XLOC_174825	up	intronic_lncRNA	Trans	Null	1	SYNE1	XM_018053369.1	up
LNC_016266	XLOC_174825	up	intronic_lncRNA	Trans	Null	1	SYNE1	XM_018053371.1	up
LNC_016266	XLOC_174825	up	intronic_lncRNA	Trans	Null	0.999982	SYNE1	XM_018053372.1	up
LNC_016266	XLOC_174825	up	intronic_lncRNA	Trans	Null	1	SYNE1	XM_018053373.1	up
LNC_016266	XLOC_174825	up	intronic_lncRNA	Trans	Null	1	SYNE1	XM_018053376.1	up
LNC_016266	XLOC_174825	up	intronic_lncRNA	Trans	Null	1	SYNE1	XM_018053377.1	up
LNC_016266	XLOC_174825	up	intronic_lncRNA	Trans	Null	1	SYNE1	XM_018053381.1	up
LNC_021783	XLOC_230666	up	antisense_lncRNA	Trans	Null	0.964114	SYNE1	XM_018053380.1	up
LNC_022098	XLOC_234647	up	intronic_lncRNA	Trans	Null	1	SYNE1	XM_018053369.1	up
LNC_022098	XLOC_234647	up	intronic_lncRNA	Trans	Null	1	SYNE1	XM_018053371.1	up
LNC_022098	XLOC_234647	up	intronic_lncRNA	Trans	Null	0.999982	SYNE1	XM_018053372.1	up
LNC_022098	XLOC_234647	up	intronic_lncRNA	Trans	Null	1	SYNE1	XM_018053373.1	up
LNC_022098	XLOC_234647	up	intronic_lncRNA	Trans	Null	1	SYNE1	XM_018053376.1	up
LNC_022098	XLOC_234647	up	intronic_lncRNA	Trans	Null	1	SYNE1	XM_018053377.1	up
LNC_022098	XLOC_234647	up	intronic_lncRNA	Trans	Null	1	SYNE1	XM_018053381.1	up
LNC_022148	XLOC_235306	up	antisense_lncRNA	Trans	Null	1	SYNE1	XM_018053369.1	up
LNC_022148	XLOC_235306	up	antisense_lncRNA	Trans	Null	1	SYNE1	XM_018053371.1	up
LNC_022148	XLOC_235306	up	antisense_lncRNA	Trans	Null	0.999982	SYNE1	XM_018053372.1	up
LNC_022148	XLOC_235306	up	antisense_lncRNA	Trans	Null	1	SYNE1	XM_018053373.1	up
LNC_022148	XLOC_235306	up	antisense_lncRNA	Trans	Null	1	SYNE1	XM_018053376.1	up
LNC_022148	XLOC_235306	up	antisense_lncRNA	Trans	Null	1	SYNE1	XM_018053377.1	up
LNC_022148	XLOC_235306	up	antisense_lncRNA	Trans	Null	1	SYNE1	XM_018053381.1	up
[truncated: 442 more rows]
