# Supplementary material for: Oviduct Transcriptomic Reveals the Regulation of mRNAs and lncRNAs Related to Goat Prolificacy in the Luteal Phase
Source: Animals (Basel). 2022 Oct 18;12(20):2823. doi: 10.3390/ani12202823 (PMC9597788; doi:10.3390/ani12202823)
Supplement: Supplementary file 1 [file animals-12-02823-s001.zip › Table S9.xlsx]

## Sheet: KEGG_LL vs. LH
Table S9 Target genes of DE-lncRNAs KEGG enrichment analysis of different groups in the luteal phase
ID	Description	LogP	Enrichment	#GeneInGOAndHitList	%InGO/GeneRatio	Hits	Log(q-value)	BestLogPInGroup	BestEnrichmentInGroup
hsa04360	Axon guidance	-3.9865	7.42099	5	1.76678	PTPRM|TCF7L2|VCL|CTNNA3|NECTIN4	-0.713156	-3.23585	7.42099
ko04520	Adherens junction	-3.23585	3.71049	5	1.76678	CACNA1C|CAMK2D|TNNT2|TPM3|RAPGEF4	-0.526879	-2.11144	7.36981
hsa04670	Leukocyte transendothelial migration	-3.00163	4.99356	5	1.76678	GNA15|LAMA2|PTK2|VCL|CLSTN1	-0.684761	-3.00163	6.28601
hsa05100	Bacterial invasion of epithelial cells	-2.90859	3.31356	4	1.41343	PDPK1|ULK1|ADIPOQ|CLSTN1	-0.268185	-2.4175	4.11008
ko05202	Transcriptional misregulation in cancer	-2.79754	3.53848	5	1.76678	XIAP|PDPK1|PTPN13|CLSTN1|BIRC6	-0.504443	-2.72529	6.4765
ko04120	Ubiquitin mediated proteolysis	-2.72529	6.4765	2	0.706714	XIAP|BIRC6	-0.268152	-2.72529	6.4765
hsa05222	Small cell lung cancer	-2.61595	5.93679	4	1.41343	CACNA1C|LAMA2|TCF7L2|CTNNA3	-0.684761	-3.23585	7.42099
hsa05200	Pathways in cancer	-2.48636	3.33944	4	1.41343	PDPK1|ULK1|RUBCN|SUPT20H	-0.269819	-2.4175	4.11008
hsa05146	Amoebiasis	-2.47	4.90694	9	3.18021	CAMK2D|NEO1|PDPK1|PTK2|RGS3|SEMA3F|ROCK2|CLSTN1|SMOX	-1.08722	-3.9865	4.90694
hsa05213	Endometrial cancer	-2.44081	6.28601	5	1.76678	PTK2|VCL|CLSTN1|SEPTIN6|CTNNA3	-0.713156	-3.00163	6.28601
hsa04150	mTOR signaling pathway	-2.4175	3.30989	7	2.4735	CACNA1C|CAMK2D|CNGA3|PDE4D|ROCK2|RAPGEF4|CLSTN1	-0.668416	-2.2516	3.30989
hsa04510	Focal adhesion	-2.36808	4.11008	3	1.06007	CACNA1C|TNNT2|TPM3	-0.268152	-2.11144	7.36981
hsa05205	Proteoglycans in cancer	-2.33554	4.11008	3	1.06007	PDPK1|CLSTN1|SIRT6	-0.268152	-2.4175	4.11008
ko05412	Arrhythmogenic right ventricular cardiomyopathy (ARVC)	-2.32876	3.27798	5	1.76678	CACNA1C|GATA4|KCNJ8|MEF2D|ROCK2	-0.426243	-1.72346	3.27798
hsa04024	cAMP signaling pathway	-2.2516	4.74943	4	1.41343	CACNA1C|LAMA2|TNNT2|TPM3	-0.526879	-2.11144	7.36981
ko05410	Hypertrophic cardiomyopathy (HCM)	-2.11144	2.87706	7	2.4735	AP2A1|NEDD4|RABEP1|IQSEC1|PSD4|SH3GLB2|WIPF2	-0.526879	-1.93511	2.87706
hsa04140	Regulation of autophagy	-2.08762	6.37983	4	1.41343	PDPK1|TCF7L2|CLSTN1|CTNNA3	-0.684761	-3.23585	7.42099
ko05414	Dilated cardiomyopathy	-1.99023	3.47923	7	2.4735	XIAP|LAMA2|PDPK1|PTK2|VCL|ROCK2|CLSTN1	-0.684761	-3.00163	6.28601
ko04144	Endocytosis	-1.93511	5.14999	4	1.41343	CACNA1C|LAMA2|TNNT2|TPM3	-0.568555	-2.11144	7.36981
ko04261	Adrenergic signaling in cardiomyocytes	-1.93479	4.16346	3	1.06007	CLSTN1|PLCH1|INPP5E	-0.268152	-1.79275	4.16346
hsa04210	Apoptosis	-1.85294	5.29895	6	2.12014	PTK2|VCL|ROCK2|RAPGEF4|CLSTN1|CTNNA3	-0.713156	-3.00163	6.28601
hsa04070	Phosphatidylinositol signaling system	-1.79275	4.05806	6	2.12014	PDPK1|ULK1|DEPDC5|CLSTN1|RNF152|ATP6V1C2	-0.684761	-2.4175	4.11008
hsa04930	Type II diabetes mellitus	-1.76612	2.41182	13	4.59364	XIAP|CAMK2D|CSF2RA|LAMA2|PTK2|TCF7L2|TPM3|PIAS2|ROCK2|ARNT2|CLSTN1|CTNNA3|SMOX	-0.684761	-3.9865	4.90694
ko04022	cGMP-PKG signaling pathway	-1.72346	4.14999	4	1.41343	DGKA|CLSTN1|PPIP5K2|INPP5E	-0.473261	-1.79275	4.16346
ko04530	Tight junction	-1.65357	4.45259	3	1.06007	LPL|PDPK1|ADIPOQ	-0.293907	-1.76612	5.52735
hsa04919	thyroid hormone signaling pathway	-1.54244	3.43135	7	2.4735	CAMK2D|HOXD10|PDPK1|PTK2|ROCK2|CLSTN1|SMOX	-0.684761	-3.9865	4.90694
ko05216	Thyroid cancer	-1.52279	4.04781	5	1.76678	PDPK1|ULK1|RUBCN|CLSTN1|SUPT20H	-0.568555	-2.4175	4.11008
ko03320	PPAR signaling pathway	-1.52108	5.39708	5	1.76678	XIAP|LAMA2|PTK2|PIAS2|CLSTN1	-0.684761	-3.00163	6.28601
ko04140	Autophagy - animal	-1.48785	7.36981	2	0.706714	TCF7L2|TPM3	-0.293907	-2.11144	7.36981
hsa04152	AMPK signaling pathway	-1.47726	3.47519	4	1.41343	GATA4|PDPK1|RCAN2|CLSTN1	-0.296382	-2.4175	4.11008
hsa00562	Inositol phosphate metabolism	-1.44704	3.14301	5	1.76678	DLG2|GATA4|NEDD4|MPDZ|ROCK2	-0.367077	-1.72346	3.27798
ko04260	Cardiac muscle contraction	-1.43292	4.15575	7	2.4735	RUNX2|FLI1|PAX7|PTK2|NSD2|ARNT2|NUPR1	-0.713156	-2.79754	4.15575
hsa05230	Central carbon metabolism in cancer	-1.43292	5.52735	3	1.06007	CACNA1C|ADIPOQ|CLSTN1	-0.457913	-1.76612	5.52735
hsa00290	Valine, leucine and isoleucine biosynthesis	-1.43284	4.6801	6	2.12014	XIAP|NEDD4|UBE2D3|HERC1|PIAS2|BIRC6	-0.713156	-2.72529	6.4765
hsa04215	Apoptosis - multiple species	-1.41924	26.7155	1	0.353357	SDSL	-0.268152	-1.43284	26.7155
ko04310	Wnt signaling pathway	-1.33942	2.98915	4	1.41343	CAMK2D|CSNK1A1|TCF7L2|ROCK2	-0.203571	-3.9865	4.90694
